# Supplementary material for: A Genome-Wide Screen Identifies Genes in Rhizosphere-Associated Pseudomonas Required to Evade Plant Defenses
Source: mBio. 2018 Nov 6;9(6):e00433-18. doi: 10.1128/mBio.00433-18 (PMC6222131; doi:10.1128/mBio.00433-18)
Supplement: DATA SET S1 [file mbo005184154sd1.xlsx]

## Sheet: all genes
#Orf	Name	Description	Insertion sites	Clay log2FC	Clay p-value	deps log2FC	deps p-value	Col-0 log2FC	Col-0 p-value		normalized deps	normalized Col-0	Col-0/deps
WCS365_00001	tyrS	Tyrosine--tRNA ligase	13	-1.39	0.003	3.77	0	4.01	0		5.16	5.4	0.24
WCS365_00002	mepM_1	Murein DD-endopeptidase MepM	18	1.21	0.4476	6.7	0.0001	2.1	0.0004		5.49	0.89	-4.6
WCS365_00003	anmK	Anhydro-N-acetylmuramic acid kinase	13	-1.57	0	4.98	0.3113	2.92	0.1004		6.55	4.49	-2.06
WCS365_00005	argC_1	N-acetyl-gamma-glutamyl-phosphate reductase	7	0.91	0.2067	0.23	1	-1.18	0.0479		-0.68	-2.09	-1.41
WCS365_00007	-	Putative monooxygenase	11	-0.55	0.2492	0.49	0.5148	5.39	0.2793		1.04	5.94	4.9
WCS365_00008	-	hypothetical protein	14	0.52	0.9424	4.96	0.1172	4.39	0.3951		4.44	3.87	-0.57
WCS365_00009	ephD	putative oxidoreductase EphD	8	1.09	0.3993	0.26	0.8045	6.7	0.4135		-0.83	5.61	6.44
WCS365_00010	-	Purine nucleoside phosphoramidase	5	1.17	0.5085	1.12	0.9879	0.69	0.9398		-0.05	-0.48	-0.43
WCS365_00011	coq7	2-nonaprenyl-3-methyl-6-methoxy-1%2C4-benzoquinol hydroxylase	3	-1.86	0.0163	3.34	0.0588	3.25	0.2915		5.2	5.11	-0.09
WCS365_00012	-	hypothetical protein	3	-3.47	0.0069	1.53	0.9755	-0.99	0.242		5	2.48	-2.52
WCS365_00013	vfr	Cyclic AMP receptor-like protein	4	-1.04	0.0427	3.4	0.5552	-0.53	0.514		4.44	0.51	-3.93
WCS365_00014	lipL	Octanoyl-[GcvH]:protein N-octanoyltransferase	5	0.17	1	-2.79	0	-2.71	0		-2.96	-2.88	0.08
WCS365_00015	trpC	Indole-3-glycerol phosphate synthase	5	-5.97	0	-1.39	0.1206	-1.85	0.0606		4.58	4.12	-0.46
WCS365_00016	trpD_1	Anthranilate phosphoribosyltransferase	12	-6.06	0	-2.67	0	-2	0		3.39	4.06	0.67
WCS365_00017	trpG	Anthranilate synthase component 2	8	-4.91	0	-2.65	0	-1.15	0.0913		2.26	3.76	1.5
WCS365_00018	estA	Esterase EstA	28	0.05	0.9134	5.82	0.0256	1.18	0.1448		5.77	1.13	-4.64
WCS365_00019	trpE	Anthranilate synthase component 1	17	-0.3	0.6802	3.89	0.4626	2.87	0.0907		4.19	3.17	-1.02
WCS365_00020	gph_1	Phosphoglycolate phosphatase	7	1.62	0.3509	5.99	0.1054	7.24	0.2027		4.37	5.62	1.25
WCS365_00021	rpe	Ribulose-phosphate 3-epimerase	3	-0.51	0.4443	4.39	0.0004	4.6	0		4.9	5.11	0.21
WCS365_00022	adh1	Long-chain-alcohol dehydrogenase 1	12	2.76	0.2693	0.33	0.9945	0.16	0.9676		-2.43	-2.6	-0.17
WCS365_00023	ydcV_1	Inner membrane ABC transporter permease protein YdcV	10	-0.24	0.6652	4.46	0.2183	1.09	0.5098		4.7	1.33	-3.37
WCS365_00024	potH_1	Putrescine transport system permease protein PotH	23	0.46	0.8458	2	0.5474	4.54	0.0189		1.54	4.08	2.54
WCS365_00025	potD_1	Spermidine/putrescine-binding periplasmic protein	10	0.07	0.9281	3.96	0.4823	0.28	0.737		3.89	0.21	-3.68
WCS365_00026	potA_1	Spermidine/putrescine import ATP-binding protein PotA	7	1.07	0.6643	-1.09	0.1262	1.37	0.5308		-2.16	0.3	2.46
WCS365_00027	uvrY_1	Response regulator UvrY	5	1.52	0.8459	-1.37	0.0437	-1.01	0.093		-2.89	-2.53	0.36
WCS365_00028	liaS_1	Sensor histidine kinase LiaS	26	-0.03	0.9346	3.81	0.05	3.65	0.3072		3.84	3.68	-0.16
WCS365_00029	-	hypothetical protein	11	-0.48	0.4179	0.89	0.994	-0.18	0.7847		1.37	0.3	-1.07
WCS365_00030	djlA	Co-chaperone protein DjlA	8	1.15	0.1122	0.95	0.9619	-1.21	0.0184		-0.2	-2.36	-2.16
WCS365_00031	hddC	D-glycero-alpha-D-manno-heptose 1-phosphate guanylyltransferase	7	-0.02	0.9935	1.14	0.5229	2.95	0.2382		1.16	2.97	1.81
WCS365_00032	-	hypothetical protein	16	-1.32	0.0004	4.28	0.2258	3.66	0.0915		5.6	4.98	-0.62
WCS365_00033	ltrA	Group II intron-encoded protein LtrA	28	1.37	0.2208	2.78	0.2034	6.85	0.1161		1.41	5.48	4.07
WCS365_00034	lptD	LPS-assembly protein LptD	23	3.12	1	3.15	0	3.99	0		0.03	0.87	0.84
WCS365_00037	rsmA	Ribosomal RNA small subunit methyltransferase A	5	-0.53	0.9031	0	0.9997	-1.06	0.0511		0.53	-0.53	-1.06
WCS365_00038	apaG	Protein ApaG	3	-0.94	0.0843	4.92	0.7533	0.33	0.9912		5.86	1.27	-4.59
WCS365_00039	apaH	Bis(5'-nucleosyl)-tetraphosphatase%2C symmetrical	8	-1.92	0.0008	2.86	0.1965	-0.87	0.1076		4.78	1.05	-3.73
WCS365_00040	glpE_1	Thiosulfate sulfurtransferase GlpE	6	-0.86	0.073	1.07	1	1.38	0.9919		1.93	2.24	0.31
WCS365_00041	-	hypothetical protein	31	0.06	0.8637	3.23	0.0292	4.88	0.1065		3.17	4.82	1.65
WCS365_00042	-	hypothetical protein	19	1.32	0.0639	2.95	0.1166	2.74	0.0538		1.63	1.42	-0.21
WCS365_00043	-	hypothetical protein	30	0.83	0.1588	2.2	0.2247	2	0.8833		1.37	1.17	-0.2
WCS365_00045	sulD	Bifunctional folate synthesis protein	5	-1.14	0.2027	2.7	1	0.37	0.9992		3.84	1.51	-2.33
WCS365_00047	plsY	putative glycerol-3-phosphate acyltransferase	7	-4.48	0	2.61	1	7.51	0.9994		7.09	11.99	4.9
WCS365_00049	rpsU	30S ribosomal protein S21	3	-2.55	0.0045	4.95	0.0311	5.47	0.1626		7.5	8.02	0.52
WCS365_00050	dnaG	DNA primase	8	-1.55	0.0001	2.54	0.0013	2.53	0.0018		4.09	4.08	-0.01
WCS365_00051	rpoD	RNA polymerase sigma factor RpoD	4	-2.19	0.0003	3.16	0.0114	2.89	0.0024		5.35	5.08	-0.27
WCS365_00052	-	putative signaling protein	31	-0.08	0.8247	3.19	0.5054	3.63	0.068		3.27	3.71	0.44
WCS365_00054	gbpR_1	HTH-type transcriptional regulator GbpR	7	-0.52	0.4105	-2.3	0	0.5	0.5239		-1.78	1.02	2.8
WCS365_00055	pcaH_1	Protocatechuate 3%2C4-dioxygenase beta chain	12	1.6	0.2245	2.61	0.8453	0.59	0.9748		1.01	-1.01	-2.02
WCS365_00056	pcaG_1	Protocatechuate 3%2C4-dioxygenase alpha chain	6	-0.89	0.0862	2.96	0.4871	0.46	0.788		3.85	1.35	-2.5
WCS365_00057	-	hypothetical protein	22	0.32	0.6751	1.62	0.5015	2.73	0.0967		1.3	2.41	1.11
WCS365_00058	lrp_1	Leucine-responsive regulatory protein	3	-1.96	0.0014	-0.08	0.8618	0.06	0.9998		1.88	2.02	0.14
WCS365_00059	iaaM	Tryptophan 2-monooxygenase	15	-0.4	0.3076	4.22	0.2435	6.46	0.0066		4.62	6.86	2.24
WCS365_00060	ramA_1	(R)-stereoselective amidase	18	-0.06	0.9385	3.85	0.997	0.91	0.2446		3.91	0.97	-2.94
WCS365_00061	ptrA	Protease 3	16	-1.3	0.0005	0.21	1	-0.39	0.4825		1.51	0.91	-0.6
WCS365_00062	pqqB	Coenzyme PQQ synthesis protein B	10	0.34	0.8424	1.66	0.9996	1.05	0.3283		1.32	0.71	-0.61
WCS365_00063	pqqC	Pyrroloquinoline-quinone synthase	12	1.37	0.2922	3.25	1	1.12	0.3599		1.88	-0.25	-2.13
WCS365_00065	mftC_1	Putative mycofactocin radical SAM maturase MftC	11	0.25	0.9264	-1.02	0.1738	6.67	0.4838		-1.27	6.42	7.69
WCS365_00066	dapb3	Dipeptidyl aminopeptidase BIII	21	1.55	0.1817	1.01	1	1.67	0.2307		-0.54	0.12	0.66
WCS365_00067	-	hypothetical protein	4	0.61	0.2172	-0.03	0.9931	1.29	0.6826		-0.64	0.68	1.32
WCS365_00068	dmdC_1	3-methylmercaptopropionyl-CoA dehydrogenase	24	0.73	0.2581	0.63	0.3563	4.66	0.0727		-0.1	3.93	4.03
WCS365_00069	dmdC_2	3-methylmercaptopropionyl-CoA dehydrogenase	18	1.74	0.4707	6.26	0.272	0.12	0.9991		4.52	-1.62	-6.14
WCS365_00070	vdcA	Diguanylate cyclase VdcA	17	-1.29	0.0012	3.69	0.2266	1.81	0.2073		4.98	3.1	-1.88
WCS365_00071	dmdC_3	3-methylmercaptopropionyl-CoA dehydrogenase	22	0.69	0.2427	2.15	0.6144	3.35	0.0579		1.46	2.66	1.2
WCS365_00072	-	hypothetical protein	3	-0.79	0.2904	-1.14	0.021	-1.38	0.0105		-0.35	-0.59	-0.24
WCS365_00073	bioD1	ATP-dependent dethiobiotin synthetase BioD 1	5	-2.7	0	1.09	0.1777	1.79	0.0493		3.79	4.49	0.7
WCS365_00074	bioC	Malonyl-[acyl-carrier protein] O-methyltransferase	4	-2.97	0	2.38	0.0172	2.59	0.025		5.35	5.56	0.21
WCS365_00076	bioF	8-amino-7-oxononanoate synthase	4	-3.28	0	1.69	0.0403	1.12	0.1929		4.97	4.4	-0.57
WCS365_00077	bioB	Biotin synthase	6	-3.04	0	2.53	0.0004	2.57	0.0107		5.57	5.61	0.04
WCS365_00078	-	hypothetical protein	4	0.48	0.4101	4.47	0.7441	2.49	0.3804		3.99	2.01	-1.98
WCS365_00079	modE	Transcriptional regulator ModE	5	1.26	0.2562	1.86	1	0.38	0.9999		0.6	-0.88	-1.48
WCS365_00080	-	hypothetical protein	17	1.6	0.2939	4.1	0.4929	5.38	0.505		2.5	3.78	1.28
WCS365_00081	rdoA	Serine/threonine protein kinase RdoA	12	-0.14	0.9999	6.14	1	-2.53	0		6.28	-2.39	-8.67
WCS365_00082	-	hypothetical protein	11	0.45	0.4901	2.36	0.4969	2.3	0.2845		1.91	1.85	-0.06
WCS365_00083	purU_1	Formyltetrahydrofolate deformylase	3	0.65	0.4494	-2.41	0.0023	0.72	1		-3.06	0.07	3.13
WCS365_00084	glcB_1	Malate synthase G	17	0.46	0.351	1.93	0.2306	-0.48	0.8563		1.47	-0.94	-2.41
WCS365_00086	guaB_1	Inosine-5'-monophosphate dehydrogenase	9	2.48	0.6961	2.61	0.9193	5.71	0.4272		0.13	3.23	3.1
WCS365_00088	fecI_1	putative RNA polymerase sigma factor FecI	10	0.56	0.4892	3.46	0.9869	-0.42	0.3785		2.9	-0.98	-3.88
WCS365_00089	-	hypothetical protein	3	-0.15	0.9934	6.56	0.4672	-1.15	0.0748		6.71	-1	-7.71
WCS365_00090	fhuA_1	Ferrichrome-iron receptor	41	-0.47	0.1082	3.11	0.0757	4.59	0.0053		3.58	5.06	1.48
WCS365_00091	-	hypothetical protein	4	1.23	0.6427	-0.05	0.92	3.06	0.4587		-1.28	1.83	3.11
WCS365_00093	exuT_1	Hexuronate transporter	10	0.69	0.2208	4.24	0.1131	-1.01	0.0395		3.55	-1.7	-5.25
WCS365_00094	yibF_1	putative GST-like protein YibF	3	-2.98	0.0001	-1.7	0.0062	-4.16	0		1.28	-1.18	-2.46
WCS365_00095	-	hypothetical protein	5	-0.58	0.4911	2.73	0.4739	-1.13	0.0173		3.31	-0.55	-3.86
WCS365_00096	creD	Inner membrane protein CreD	16	0.56	0.3764	7.79	0.4318	1.26	0.4859		7.23	0.7	-6.53
WCS365_00097	nlhH_1	Carboxylesterase NlhH	9	-0.21	0.7141	-0.97	0.0116	-1.59	0.0004		-0.76	-1.38	-0.62
WCS365_00098	creC	Sensor protein CreC	13	0.05	0.9115	7.02	0.016	3.11	0.2368		6.97	3.06	-3.91
WCS365_00099	creB	Transcriptional regulatory protein CreB	5	-0.23	0.7947	0.23	0.6773	-0.44	0.4425		0.46	-0.21	-0.67
WCS365_00100	-	hypothetical protein	4	-3.02	0.0012	4.35	0.8022	2.33	0.9312		7.37	5.35	-2.02
WCS365_00101	yihG_1	putative acyltransferase YihG	8	0.22	0.7884	-1.13	0.0301	0.23	0.7116		-1.35	0.01	1.36
WCS365_00102	-	hypothetical protein	7	0.59	0.7499	0.88	0.9917	-0.66	0.1095		0.29	-1.25	-1.54
WCS365_00103	-	hypothetical protein	3	-1.78	0.0756	-3.66	0.0027	-1.16	0.2219		-1.88	0.62	2.5
WCS365_00104	-	hypothetical protein	10	-0.96	0.2319	4.21	0.3374	1.46	0.7314		5.17	2.42	-2.75
WCS365_00105	-	hypothetical protein	5	-0.46	0.9392	-1.07	0.0667	3.54	0.9955		-0.61	4	4.61
WCS365_00106	cspA_1	Cold shock-like protein CspA	5	-0.2	0.8664	-0.96	0.119	-0.52	0.5079		-0.76	-0.32	0.44
WCS365_00107	fdhA	Glutathione-independent formaldehyde dehydrogenase	14	0.95	0.3191	0.26	1	2.27	0.3015		-0.69	1.32	2.01
WCS365_00108	purU_2	Formyltetrahydrofolate deformylase	10	-0.17	0.9563	3.19	0.4229	2.12	1		3.36	2.29	-1.07
WCS365_00109	soxG	Sarcosine oxidase subunit gamma	3	-0.49	0.5292	-3.27	0.0002	-0.49	0.5042		-2.78	0	2.78
WCS365_00110	soxA_1	Sarcosine oxidase subunit alpha	25	-0.94	0.0079	-0.38	0.4399	-1.09	0.0067		0.56	-0.15	-0.71
WCS365_00111	soxD_1	Sarcosine oxidase subunit delta	7	-0.28	0.6871	1.88	0.4817	2.01	0.4955		2.16	2.29	0.13
WCS365_00112	soxB_1	Sarcosine oxidase subunit beta	10	-0.74	0.1159	-2.42	0	-1.96	0		-1.68	-1.22	0.46
WCS365_00113	glyA_1	Serine hydroxymethyltransferase	13	1.8	0.25	-1.1	0.0418	5.31	0.5015		-2.9	3.51	6.41
WCS365_00114	-	hypothetical protein	9	0.28	0.7136	-2.34	0	-2.7	0		-2.62	-2.98	-0.36
WCS365_00115	ltaE_1	Low specificity L-threonine aldolase	4	0.82	0.4684	1.93	0.2149	0.95	0.2308		1.11	0.13	-0.98
WCS365_00116	hcr	NADH oxidoreductase HCR	11	0.04	0.969	1.14	0.9898	-1.91	0.004		1.1	-1.95	-3.05
WCS365_00117	antA	Anthranilate 1%2C2-dioxygenase large subunit	15	-0.88	0.1479	4.12	0.4618	4.15	0.3674		5	5.03	0.03
WCS365_00118	-	hypothetical protein	20	0.39	0.5562	-1.58	0	1.2	1		-1.97	0.81	2.78
WCS365_00119	-	hypothetical protein	19	0.03	0.9776	-0.18	0.853	2.41	0.2635		-0.21	2.38	2.59
WCS365_00120	choD	Cholesterol oxidase	32	-0.3	0.5115	3.14	0.4557	3.62	0.2084		3.44	3.92	0.48
WCS365_00122	carE	Caffeyl-CoA reductase-Etf complex subunit CarE	5	-1.69	0.0384	8.33	0.9521	-1.76	0.0222		10.02	-0.07	-10.09
WCS365_00123	lutA_1	Lactate utilization protein A	15	0.7	0.9315	1.22	0.563	5.71	0.2449		0.52	5.01	4.49
WCS365_00124	stcD_1	putative N-methylproline demethylase	20	0.81	0.8878	-1.76	0	5.19	0.3043		-2.57	4.38	6.95
WCS365_00125	-	hypothetical protein	9	-0.01	0.9969	0.92	1	-1.41	0.0001		0.93	-1.4	-2.33
WCS365_00126	-	hypothetical protein	6	0.65	0.6343	-1.13	0.0808	-0.67	0.3242		-1.78	-1.32	0.46
WCS365_00128	-	hypothetical protein	3	1.15	0.5086	-0.76	0.3348	1.62	0.4193		-1.91	0.47	2.38
WCS365_00129	-	hypothetical protein	3	1.17	0.5074	-0.78	0.3421	1.63	0.4116		-1.95	0.46	2.41
WCS365_00131	-	hypothetical protein	8	0.9	0.6761	-0.47	0.807	4.91	1		-1.37	4.01	5.38
WCS365_00132	cdhR_1	HTH-type transcriptional regulator CdhR	7	-3.59	0	-1.75	0.0005	0.65	0.9993		1.84	4.24	2.4
WCS365_00133	gbuC_1	Glycine betaine/carnitine transport binding protein GbuC	9	0.59	0.4938	2.32	1	3	0.8727		1.73	2.41	0.68
WCS365_00134	kce	3-keto-5-aminohexanoate cleavage enzyme	3	-0.55	0.6225	0.12	0.9915	-1.35	0.1179		0.67	-0.8	-1.47
WCS365_00135	lcdH_1	L-carnitine dehydrogenase	7	0.85	0.3191	-2.19	0	2.75	0.6922		-3.04	1.9	4.94
WCS365_00136	lcdH_2	L-carnitine dehydrogenase	7	-0.89	0.0254	-1.97	0	1.6	0.8086		-1.08	2.49	3.57
WCS365_00137	-	Gamma-butyrobetaine dioxygenase	8	0.72	0.5315	1.66	0.6047	-0.41	0.769		0.94	-1.13	-2.07
WCS365_00138	-	hypothetical protein	5	0.99	0.4868	0.01	0.9989	0.27	0.9543		-0.98	-0.72	0.26
WCS365_00139	cdhR_2	HTH-type transcriptional regulator CdhR	9	-1.16	0.0182	4.72	0.9991	4.73	0.9794		5.88	5.89	0.01
WCS365_00140	sdaA	L-serine dehydratase 1	7	1.39	0.4033	-2.62	0.0001	3.18	0.4661		-4.01	1.79	5.8
WCS365_00141	gbuC_2	Glycine betaine/carnitine transport binding protein GbuC	9	1.49	0.525	5.33	0.9944	-0.08	0.972		3.84	-1.57	-5.41
WCS365_00142	opuAB_1	Glycine betaine transport system permease protein OpuAB	10	-0.22	0.7348	0.58	1	4.16	0.9982		0.8	4.38	3.58
WCS365_00143	proV	Glycine betaine/proline betaine transport system ATP-binding protein ProV	7	-1.07	0.0961	-1.55	0.0145	0.89	1		-0.48	1.96	2.44
WCS365_00144	betI_1	HTH-type transcriptional regulator BetI	5	-1.5	0.034	-0.47	0.4462	-0.69	0.2094		1.03	0.81	-0.22
WCS365_00145	betB_1	NAD/NADP-dependent betaine aldehyde dehydrogenase	13	-1.35	0.0036	-0.44	0.9249	-1.64	0.0002		0.91	-0.29	-1.2
WCS365_00146	betA	Oxygen-dependent choline dehydrogenase	18	1.43	0.6027	1.24	0.7997	2.49	1		-0.19	1.06	1.25
WCS365_00147	tldD_1	Metalloprotease TldD	9	0.2	0.7623	-0.54	0.4976	-1.3	0.0146		-0.74	-1.5	-0.76
WCS365_00148	-	hypothetical protein	13	0.82	0.3668	3.31	0.4771	3.08	0.2539		2.49	2.26	-0.23
WCS365_00149	hsrA	putative transport protein HsrA	4	1.91	0.2128	-1.01	0.109	-1.63	0.0087		-2.92	-3.54	-0.62
WCS365_00150	dbpA_1	ATP-dependent RNA helicase DbpA	5	-0.2	0.8436	-2.08	0	-2.1	0.0001		-1.88	-1.9	-0.02
WCS365_00151	-	Ferredoxin--NADP reductase	6	0.63	0.6133	7.22	0.9916	0.29	0.7323		6.59	-0.34	-6.93
WCS365_00152	yccS	Inner membrane protein YccS	15	1.81	0.1421	-1.68	0	6.7	0.9998		-3.49	4.89	8.38
WCS365_00153	-	hypothetical protein	8	3.14	0.0793	-0.26	0.955	2.5	0.99		-3.4	-0.64	2.76
WCS365_00154	-	hypothetical protein	8	1.78	0.3081	3	0.9757	2	0.8655		1.22	0.22	-1
WCS365_00155	-	hypothetical protein	3	1.64	0.699	-0.99	0.2027	-0.73	0.3487		-2.63	-2.37	0.26
WCS365_00156	-	hypothetical protein	7	-0.24	0.8326	-1.05	0.0586	5.16	0.9986		-0.81	5.4	6.21
WCS365_00157	-	putative signaling protein	14	0.01	0.9942	3.74	0.2136	3.48	0.2825		3.73	3.47	-0.26
WCS365_00158	alyA_1	Alginate lyase	13	0.1	0.8532	1.68	0.4231	6.06	0.2368		1.58	5.96	4.38
WCS365_00159	alyA_2	Alginate lyase	11	-0.88	0.0361	-0.29	0.5563	1.04	0.4652		0.59	1.92	1.33
WCS365_00160	alyA_3	Alginate lyase	11	0.85	0.2516	2.18	0.6641	4.35	0.4913		1.33	3.5	2.17
WCS365_00162	fda	Fructose-bisphosphate aldolase	7	2.68	0.4732	1.72	0.0052	9.32	0.0014		-0.96	6.64	7.6
WCS365_00163	-	hypothetical protein	3	-0.3	0.7314	0.68	0.6786	-2.26	0.0034		0.98	-1.96	-2.94
WCS365_00165	pgk	Phosphoglycerate kinase	3	-0.62	0.7275	3.35	0.0014	3.75	0.0323		3.97	4.37	0.4
WCS365_00166	epd	D-erythrose-4-phosphate dehydrogenase	5	-3.61	0	1.92	0.0172	1.99	0.0188		5.53	5.6	0.07
WCS365_00167	tktA	Transketolase 1	10	0.05	0.9999	3.35	0	3.99	0		3.3	3.94	0.64
WCS365_00168	bigR	Biofilm growth-associated repressor	12	-1.32	0.0553	0.44	0.9712	-1.23	0.0207		1.76	0.09	-1.67
WCS365_00170	rhtB_1	Homoserine/homoserine lactone efflux protein	6	0.04	0.9553	0.15	0.831	0.03	0.963		0.11	-0.01	-0.12
WCS365_00171	ligB_1	DNA ligase B	15	0.49	0.9217	0.96	0.9992	2.13	0.5282		0.47	1.64	1.17
WCS365_00173	cycA_1	Cytochrome c'	3	0.33	0.7329	-2.22	0.0007	-1.6	0.0046		-2.55	-1.93	0.62
WCS365_00174	mltA	Membrane-bound lytic murein transglycosylase A	13	0.93	0.7508	-0.78	0.0179	6.7	0.976		-1.71	5.77	7.48
WCS365_00175	-	hypothetical protein	8	-1.18	0.015	-1.84	0.0001	1.76	0.5722		-0.66	2.94	3.6
WCS365_00176	-	hypothetical protein	9	1.12	0.6869	-1.53	0.001	1.99	0.5674		-2.65	0.87	3.52
WCS365_00177	ydhP_1	Inner membrane transport protein YdhP	9	-1.05	0.0625	1.31	0.9669	1.33	0.9863		2.36	2.38	0.02
WCS365_00178	yfdC	Inner membrane protein YfdC	6	2.2	0.4561	2.96	0.9467	3.1	0.9519		0.76	0.9	0.14
WCS365_00179	-	putative acyl-CoA thioester hydrolase	4	-0.99	0.152	2.46	0.4923	5.29	0.1551		3.45	6.28	2.83
WCS365_00180	ahcY	Adenosylhomocysteinase	13	-5.86	0	-2.55	0	-1.79	0.0002		3.31	4.07	0.76
WCS365_00181	metF	5%2C10-methylenetetrahydrofolate reductase	11	-7.81	0	-2.45	0	-2.37	0		5.36	5.44	0.08
WCS365_00182	yxeM_1	putative amino-acid-binding protein YxeM	8	0.23	0.7344	5.98	0.9666	-1.51	0.0018		5.75	-1.74	-7.49
WCS365_00183	rhlE_1	ATP-dependent RNA helicase RhlE	12	-1.03	0.0078	1.94	0.4944	0.06	0.9417		2.97	1.09	-1.88
WCS365_00184	yceI	Protein YceI	10	0.85	0.4801	2.94	0.476	1.24	0.2441		2.09	0.39	-1.7
WCS365_00185	-	hypothetical protein	9	-1.27	0.0593	3.15	1	3.14	0.4883		4.42	4.41	-0.01
WCS365_00186	pao	Pseudooxynicotine oxidase	16	0.66	0.5902	2.73	0.4998	3.1	0.8263		2.07	2.44	0.37
WCS365_00187	bioA	Adenosylmethionine-8-amino-7-oxononanoate aminotransferase	6	-1.33	0.0156	2.99	0.0001	3.61	0.0023		4.32	4.94	0.62
WCS365_00189	gltI_1	Glutamate/aspartate import solute-binding protein	14	-0.8	0.0453	3.2	0.2364	2.9	0.5428		4	3.7	-0.3
WCS365_00190	dadA1_1	D-amino acid dehydrogenase 1	10	-0.97	0.0574	-3.72	0	-1.86	0.0006		-2.75	-0.89	1.86
WCS365_00191	yofA_1	HTH-type transcriptional regulator YofA	9	-0.39	0.7146	0.93	1	2.99	1		1.32	3.38	2.06
WCS365_00192	-	hypothetical protein	9	-0.36	0.6215	6.01	0.0503	5.34	0.2429		6.37	5.7	-0.67
WCS365_00193	gltC_1	HTH-type transcriptional regulator GltC	9	0.21	0.7755	-0.3	0.591	-1.05	0.046		-0.51	-1.26	-0.75
WCS365_00194	-	hypothetical protein	7	-0.65	0.3625	0.86	0.6903	-1.5	0.0021		1.51	-0.85	-2.36
WCS365_00195	-	hypothetical protein	6	-1.79	0.0135	2.13	0.3937	2.56	0.9891		3.92	4.35	0.43
WCS365_00196	fabD_1	Malonyl CoA-acyl carrier protein transacylase	6	-0.79	0.1934	1.99	1	-2.27	0		2.78	-1.48	-4.26
WCS365_00197	mdcG	Phosphoribosyl-dephospho-CoA transferase	5	-0.06	0.9349	-1.96	0.012	-0.63	0.36		-1.9	-0.57	1.33
WCS365_00198	madD	Malonyl-S-ACP:biotin-protein carboxyltransferase MADD	8	1.63	0.9795	-1.64	0.0033	-0.75	0.2311		-3.27	-2.38	0.89
WCS365_00199	madC	Malonyl-S-ACP:biotin-protein carboxyltransferase MADC	3	0.31	0.9989	-1.4	0.0365	0.17	1		-1.71	-0.14	1.57
WCS365_00201	citG	2-(5''-triphosphoribosyl)-3'-dephosphocoenzyme-A synthase	5	2.11	0.1761	-2	0.0079	-2.59	0.0001		-4.11	-4.7	-0.59
WCS365_00202	madA	Acetyl-S-ACP:malonate ACP transferase	21	0.51	0.4218	-0.35	0.6537	0.86	0.4748		-0.86	0.35	1.21
WCS365_00203	-	hypothetical protein	4	1.06	0.893	0.41	0.6087	-1.19	0.1157		-0.65	-2.25	-1.6
WCS365_00204	frzE_1	Gliding motility regulatory protein	37	-0.37	0.6069	3.82	0.1236	3.44	0.2367		4.19	3.81	-0.38
WCS365_00205	pctC_1	Methyl-accepting chemotaxis protein PctC	10	1.44	0.9718	8.07	0.2025	-1.2	0.004		6.63	-2.64	-9.27
WCS365_00209	gshB	Glutathione synthetase	10	-4.08	0	-2.22	0.0007	-2.58	0		1.86	1.5	-0.36
WCS365_00210	-	hypothetical protein	8	-5.73	0	-2.33	0.001	-2.25	0.0023		3.4	3.48	0.08
WCS365_00214	pyrB	Aspartate carbamoyltransferase	4	-4.56	0	0.15	0.7681	0.24	0.9226		4.71	4.8	0.09
WCS365_00215	pyrC_1	Dihydroorotase	3	-2.93	0.0005	0.12	0.8341	1.29	0.1927		3.05	4.22	1.17
WCS365_00216	-	hypothetical protein	10	-0.64	0.5786	-1.19	0.1246	1.83	0.4892		-0.55	2.47	3.02
WCS365_00217	mepH_1	Murein DD-endopeptidase MepH	11	1.99	0.9058	-0.9	0.0985	-0.26	0.6914		-2.89	-2.25	0.64
WCS365_00218	pilT_1	Twitching mobility protein	9	-2.44	0	-1.77	0.0005	1.74	0.999		0.67	4.18	3.51
WCS365_00219	-	hypothetical protein	6	1.01	1	-1.68	0.002	-0.87	0.1233		-2.69	-1.88	0.81
WCS365_00221	-	hypothetical protein	4	-0.27	0.6872	-2.09	0.0062	3.17	0.9895		-1.82	3.44	5.26
WCS365_00223	metX	Homoserine O-acetyltransferase	14	-7.02	0	-2.51	0	-1.47	0.001		4.51	5.55	1.04
WCS365_00224	-	hypothetical protein	5	-6.19	0	-2.08	0.001	-2.33	0.0002		4.11	3.86	-0.25
WCS365_00225	-	hypothetical protein	5	-3.77	0.0003	-0.15	0.7766	-0.5	0.494		3.62	3.27	-0.35
WCS365_00227	hemN_1	Oxygen-independent coproporphyrinogen-III oxidase-like protein YqeR	7	-2.33	0.0003	1.54	0.9984	-2.01	0.0005		3.87	0.32	-3.55
WCS365_00228	-	hypothetical protein	5	0.54	0.837	-0.29	0.857	3.96	0.98		-0.83	3.42	4.25
WCS365_00230	thiG	Thiazole synthase	8	-7.85	0	-1.52	0.0101	-1.71	0.0016		6.33	6.14	-0.19
WCS365_00232	-	hypothetical protein	4	-0.17	0.8121	0.46	0.9562	9.05	0.4745		0.63	9.22	8.59
WCS365_00233	mtgA	Monofunctional biosynthetic peptidoglycan transglycosylase	6	-0.53	0.4075	2.17	0.7165	1.22	0.1759		2.7	1.75	-0.95
WCS365_00234	rpoH	RNA polymerase sigma factor RpoH	7	-2.16	0	3.24	0	3.99	0		5.4	6.15	0.75
WCS365_00235	ftsX	Cell division protein FtsX	21	0.23	0.6077	1.85	0.4874	3.15	0.3546		1.62	2.92	1.3
WCS365_00236	ftsE	Cell division ATP-binding protein FtsE	7	1.06	0.2608	-1.03	0.0325	-0.99	0.0497		-2.09	-2.05	0.04
WCS365_00238	-	putative zinc protease	14	-0.31	0.6603	0.09	1	-1.07	0.0245		0.4	-0.76	-1.16
WCS365_00239	-	putative zinc protease	13	0.19	0.9961	5.28	0.9992	5.93	0.491		5.09	5.74	0.65
WCS365_00240	rsmD	Ribosomal RNA small subunit methyltransferase D	5	-3.1	0.0001	-2.08	0.0008	-1.62	0.0072		1.02	1.48	0.46
WCS365_00241	menH_1	2-succinyl-6-hydroxy-2%2C4-cyclohexadiene-1-carboxylate synthase	6	0.81	0.4968	-1.32	0.0097	-0.17	0.7635		-2.13	-0.98	1.15
WCS365_00242	sseB	Putative thiosulfate sulfurtransferase SseB	5	0.08	0.9341	-1.19	0.1338	-0.37	0.5131		-1.27	-0.45	0.82
WCS365_00243	-	hypothetical protein	8	-0.04	0.9394	2.45	0.8662	5.71	0.616		2.49	5.75	3.26
WCS365_00244	calB	Coniferyl aldehyde dehydrogenase	13	1.18	0.2605	-0.43	0.8121	6.65	0.2316		-1.61	5.47	7.08
WCS365_00245	-	hypothetical protein	4	0.14	0.8826	-1.86	0.0266	-1.74	0.021		-2	-1.88	0.12
WCS365_00246	-	putative GMC-type oxidoreductase	17	0.31	0.4701	4.45	1	6.27	0.4688		4.14	5.96	1.82
WCS365_00250	mutM	Formamidopyrimidine-DNA glycosylase	5	0.56	0.8435	5.56	0.9665	1.19	0.7821		5	0.63	-4.37
WCS365_00251	-	hypothetical protein	9	0.36	0.6495	2.28	0.4783	2.78	0.4687		1.92	2.42	0.5
WCS365_00253	rlmI_1	Ribosomal RNA large subunit methyltransferase I	11	1.2	0.0435	2.89	0.9917	-1.3	0.0049		1.69	-2.5	-4.19
WCS365_00254	ydhC_1	Inner membrane transport protein YdhC	9	-0.18	0.9359	3.75	0.5111	-1.56	0.0021		3.93	-1.38	-5.31
WCS365_00255	ilvD	Dihydroxy-acid dehydratase	11	-6.4	0	-2.88	0	-2.3	0		3.52	4.1	0.58
WCS365_00256	-	hypothetical protein	22	0.37	0.9954	3.96	0.1178	2.97	1		3.59	2.6	-0.99
WCS365_00257	tcyP	L-cystine uptake protein TcyP	4	0.3	0.9942	-2.67	0.0029	2.01	0.4725		-2.97	1.71	4.68
WCS365_00259	-	putative membrane protein	5	-0.57	0.5874	-3.07	0	-0.31	0.5689		-2.5	0.26	2.76
WCS365_00260	der	GTPase Der	9	-1.84	0.0157	-2.5	0.0011	0.01	1		-0.66	1.85	2.51
WCS365_00261	-	hypothetical protein	5	-3.37	0	-1.72	0.0061	-2.95	0		1.65	0.42	-1.23
WCS365_00262	-	hypothetical protein	9	-1.27	0.0276	-0.1	0.999	1.39	0.4427		1.17	2.66	1.49
WCS365_00263	-	hypothetical protein	6	-1.3	0.0732	-1.66	0.0256	-2.05	0.0129		-0.36	-0.75	-0.39
WCS365_00264	ytpA_1	Phospholipase YtpA	10	-0.84	0.0922	0.78	0.9462	-0.47	0.7092		1.62	0.37	-1.25
WCS365_00265	-	hypothetical protein	10	-1.22	0.0884	4.96	0.4553	-2.73	0		6.18	-1.51	-7.69
WCS365_00266	dctD_1	C4-dicarboxylate transport transcriptional regulatory protein DctD	7	-1.33	0.0138	0.61	0.9998	2.19	0.4877		1.94	3.52	1.58
WCS365_00268	hrpZ	Harpin HrpZ	4	0.06	0.997	-3.53	0.0002	-3.43	0.0003		-3.59	-3.49	0.1
WCS365_00270	yscJ	Yop proteins translocation lipoprotein J	12	-1.34	0.0354	2.58	0.9961	-2.27	0.0001		3.92	-0.93	-4.85
WCS365_00272	-	hypothetical protein	3	-0.3	0.8677	-1.19	0.12	3.07	0.9943		-0.89	3.37	4.26
WCS365_00275	mxiD	Outer membrane protein MxiD	17	0.07	0.9305	-0.73	0.7191	1.66	0.995		-0.8	1.59	2.39
WCS365_00277	-	hypothetical protein	7	-1.63	0.0139	-1.51	0.015	-0.55	0.6632		0.12	1.08	0.96
WCS365_00278	-	hypothetical protein	3	-1.38	0.1569	-1.8	0.0861	-1.8	0.09		-0.42	-0.42	0
WCS365_00280	yscU	Yop proteins translocation protein U	6	0.19	0.8327	-1.08	0.3322	2.85	0.485		-1.27	2.66	3.93
WCS365_00281	-	hypothetical protein	8	0.47	0.9691	1.41	0.9998	0.16	1		0.94	-0.31	-1.25
WCS365_00283	fliP_1	Flagellar biosynthetic protein FliP	8	-1.14	0.0316	0.47	0.9984	-1.83	0.0002		1.61	-0.69	-2.3
WCS365_00284	hrcQa	Type III secretion protein hrcQa	8	1	0.6291	0.23	0.8579	0.47	0.6311		-0.77	-0.53	0.24
WCS365_00286	-	hypothetical protein	3	0.82	0.9786	-2.69	0.0066	-3.97	0.0038		-3.51	-4.79	-1.28
WCS365_00287	hrcN	Type III secretion ATP synthase HrcN	5	1.7	0.4519	0.53	0.9932	-1.22	0.1004		-1.17	-2.92	-1.75
WCS365_00289	ssaV	Secretion system apparatus protein SsaV	16	1.66	0.8417	5.29	0.9999	0.6	0.7471		3.63	-1.06	-4.69
WCS365_00290	-	hypothetical protein	11	-0.05	0.947	-3.42	0	1.96	0.4925		-3.37	2.01	5.38
WCS365_00291	rpoE_1	ECF RNA polymerase sigma-E factor	11	-0.25	0.9519	3.46	1	1.04	1		3.71	1.29	-2.42
WCS365_00292	ywnH	Putative phosphinothricin acetyltransferase YwnH	9	-1.51	0.0145	-1.18	0.058	0.37	0.9985		0.33	1.88	1.55
WCS365_00293	-	Cytochrome P450 107B1	8	-1.02	0.0018	0.83	1	-2.43	0		1.85	-1.41	-3.26
WCS365_00294	-	D-alanyl-D-alanine carboxypeptidase	9	0.51	0.4896	-2.11	0.0002	4.56	0.6413		-2.62	4.05	6.67
WCS365_00295	mltD_1	Membrane-bound lytic murein transglycosylase D	13	0.45	0.5433	4.11	0.4878	-1.47	0.0059		3.66	-1.92	-5.58
WCS365_00296	-	hypothetical protein	7	1.44	0.3628	-1	0.2055	-1.01	0.1508		-2.44	-2.45	-0.01
WCS365_00297	hopM1	Effector protein HopM1	29	1.82	0.2126	6.19	0.1417	3.96	0.2581		4.37	2.14	-2.23
WCS365_00298	quiP_1	Acyl-homoserine lactone acylase QuiP	25	0.11	0.8548	3.78	0.0729	4.06	0.1766		3.67	3.95	0.28
WCS365_00299	-	hypothetical protein	6	-0.24	0.792	6.7	0.153	0.24	0.9864		6.94	0.48	-6.46
WCS365_00300	ydcV_2	Inner membrane ABC transporter permease protein YdcV	5	-0.19	0.7635	2.38	0.4817	3.63	0.1464		2.57	3.82	1.25
WCS365_00301	potH_2	Putrescine transport system permease protein PotH	11	-0.22	0.9999	3.01	0.4181	2.29	0.4979		3.23	2.51	-0.72
WCS365_00302	potA_2	Spermidine/putrescine import ATP-binding protein PotA	9	-2.85	0	-1.49	0	1.48	0.4324		1.36	4.33	2.97
WCS365_00303	spuE_1	Spermidine-binding periplasmic protein SpuE	19	1.16	0.0703	-0.34	0.5873	5.15	0.0221		-1.5	3.99	5.49
WCS365_00304	spuD_1	Putrescine-binding periplasmic protein SpuD	15	-0.39	0.3868	1.81	0.4937	1.63	0.6237		2.2	2.02	-0.18
WCS365_00305	spuC	putative aminotransferase	13	2.95	0.0714	4.88	0.0473	-2.88	0.0418		1.93	-5.83	-7.76
WCS365_00306	puuA_1	Gamma-glutamylputrescine synthetase PuuA	11	2.86	0.6553	2.35	0.9997	2.16	0.4907		-0.51	-0.7	-0.19
WCS365_00307	puuD	Gamma-glutamyl-gamma-aminobutyrate hydrolase PuuD	15	1.72	0.4498	2.78	0.4935	-1.36	0.0002		1.06	-3.08	-4.14
WCS365_00308	puuA_2	Gamma-glutamylputrescine synthetase PuuA	20	0.99	0.3955	-0.7	0.3426	2.48	1		-1.69	1.49	3.18
WCS365_00309	-	hypothetical protein	8	1.13	0.5716	-0.8	0.0836	-0.43	0.3119		-1.93	-1.56	0.37
WCS365_00310	mopII	Molybdenum-pterin-binding protein 2	3	0.94	0.3671	7.13	0.2412	1.46	0.9908		6.19	0.52	-5.67
WCS365_00311	ssuB	Aliphatic sulfonates import ATP-binding protein SsuB	3	-1.88	0.0166	3.27	0.2178	0.07	0.978		5.15	1.95	-3.2
WCS365_00312	ssuC_1	Putative aliphatic sulfonates transport permease protein SsuC	6	-0.19	0.8798	-1.13	0.0947	0.71	0.5525		-0.94	0.9	1.84
WCS365_00313	ssuD_1	Alkanesulfonate monooxygenase	9	1.93	0.9367	0.49	0.6775	4.73	0.4132		-1.44	2.8	4.24
WCS365_00314	ssuA_1	Putative aliphatic sulfonates-binding protein	8	0.42	0.4445	-1.75	0.0003	3.99	0.2374		-2.17	3.57	5.74
WCS365_00315	ssuE	FMN reductase (NADPH)	5	-0.07	0.9561	-1.61	0.0006	-0.8	0.1096		-1.54	-0.73	0.81
WCS365_00316	prxU	Selenocysteine-containing peroxiredoxin PrxU	6	0.52	0.652	2.91	0.9989	4.85	0.9754		2.39	4.33	1.94
WCS365_00317	-	hypothetical protein	12	-0.06	0.9267	0.25	0.764	0.8	0.6971		0.31	0.86	0.55
WCS365_00318	nicP_1	Porin-like protein NicP	28	0.03	0.9557	2.29	0.0469	1.69	0.0586		2.26	1.66	-0.6
WCS365_00319	argA	Amino-acid acetyltransferase	16	-7.06	0	-2.25	0	-1.41	0		4.81	5.65	0.84
WCS365_00320	argE_1	Acetylornithine deacetylase	5	-0.22	0.849	2.45	0.5446	1.78	0.8216		2.67	2	-0.67
WCS365_00321	ygiF	Inorganic triphosphatase	9	-0.83	0.3253	-2.21	0	1.61	0.5394		-1.38	2.44	3.82
WCS365_00322	lrp_2	Leucine-responsive regulatory protein	6	-0.1	0.9243	3.37	0.3406	-2.27	0.0115		3.47	-2.17	-5.64
WCS365_00323	-	hypothetical protein	3	0.06	0.9427	5.52	0.998	3.03	0.8241		5.46	2.97	-2.49
WCS365_00324	epsE_1	Type II secretion system protein E	10	-1.06	0.0235	3	0.0853	4.59	0.5315		4.06	5.65	1.59
WCS365_00325	hflK_1	Modulator of FtsH protease HflK	9	-0.03	0.9779	1.82	1	0.75	0.5629		1.85	0.78	-1.07
WCS365_00326	ybbJ	Inner membrane protein YbbJ	3	-1.44	0.049	2.09	1	-2.31	0.0002		3.53	-0.87	-4.4
WCS365_00327	-	hypothetical protein	5	-3.21	0.0003	-0.85	0.1926	6.81	0.2276		2.36	10.02	7.66
WCS365_00328	gcvH_1	Glycine cleavage system H protein	8	0.79	0.5686	2.59	0.5485	5.27	0.2149		1.8	4.48	2.68
WCS365_00329	gcvT_1	Aminomethyltransferase	11	-1.59	0	4.31	0.9986	-2.01	0		5.9	-0.42	-6.32
WCS365_00330	cysW_1	Sulfate transport system permease protein CysW	15	0.18	0.8764	7.08	0.4666	0.44	0.945		6.9	0.26	-6.64
WCS365_00331	-	putative binding protein component of ABC iron transporter	10	-0.38	0.4629	2.09	0.5027	3.93	0.4916		2.47	4.31	1.84
WCS365_00334	pepP	Xaa-Pro aminopeptidase	20	-0.81	0.1995	3.52	0.4528	2.47	0.1666		4.33	3.28	-1.05
WCS365_00336	-	hypothetical protein	5	-1.99	0.0073	1.57	0.9797	-0.99	0.1435		3.56	1	-2.56
WCS365_00337	zapA	Cell division protein ZapA	5	-1.17	0.0847	-3.89	0	-2.23	0.0018		-2.72	-1.06	1.66
WCS365_00338	-	5-formyltetrahydrofolate cyclo-ligase	9	-0.6	0.5831	-0.45	0.5795	-0.8	0.387		0.15	-0.2	-0.35
WCS365_00340	-	hypothetical protein	7	-0.79	0.1983	1.64	0.999	-2.74	0		2.43	-1.95	-4.38
WCS365_00341	mdtN	Multidrug resistance protein MdtN	9	0.93	0.8488	-0.06	0.9714	0.73	0.9996		-0.99	-0.2	0.79
WCS365_00342	rbbA	Ribosome-associated ATPase	11	-0.12	0.881	-0.03	0.9987	1.67	0.4505		0.09	1.79	1.7
WCS365_00343	yhhJ	Inner membrane transport permease YhhJ	13	0.03	0.9663	2.59	0.5048	3.27	0.4954		2.56	3.24	0.68
WCS365_00344	-	hypothetical protein	4	1.78	0.9996	-0.18	0.9588	2.61	0.4629		-1.96	0.83	2.79
WCS365_00345	qorA_1	Quinone oxidoreductase 1	6	1.71	0.2774	-0.88	0.2162	6.56	0.1052		-2.59	4.85	7.44
WCS365_00346	glpT	Glycerol-3-phosphate transporter	25	-0.43	0.2759	3.62	1	2.55	0.1236		4.05	2.98	-1.07
WCS365_00347	-	hypothetical protein	6	-0.87	0.1431	-1.96	0.0008	0.52	0.9997		-1.09	1.39	2.48
WCS365_00348	ascD	CDP-6-deoxy-L-threo-D-glycero-4-hexulose-3-dehydrase reductase	11	-1.34	0.0174	3.58	1	-0.16	0.9526		4.92	1.18	-3.74
WCS365_00349	ubiD	3-octaprenyl-4-hydroxybenzoate carboxy-lyase	10	-0.41	0.8598	5.56	0.008	0.96	0.1135		5.97	1.37	-4.6
WCS365_00350	oatA_1	O-acetyltransferase OatA	28	-1.06	0.0079	1.51	0.2834	4.15	0.4362		2.57	5.21	2.64
WCS365_00351	-	hypothetical protein	7	-2.49	0	1.68	0.0256	2.54	0.0049		4.17	5.03	0.86
WCS365_00353	glcC_1	Glc operon transcriptional activator	6	-0.22	0.7111	1.09	0.2055	0.05	0.9546		1.31	0.27	-1.04
WCS365_00354	artJ_1	ABC transporter arginine-binding protein 1	8	-0.09	0.9011	1.37	0.992	-2.37	0		1.46	-2.28	-3.74
WCS365_00355	yecS_1	L-cystine transport system permease protein YecS	8	-0.57	0.2732	1.24	0.4806	1.5	0.9966		1.81	2.07	0.26
WCS365_00356	yecS_2	L-cystine transport system permease protein YecS	7	0.08	0.9202	3.56	0.9998	0.86	0.7597		3.48	0.78	-2.7
WCS365_00357	glnQ_1	Glutamine transport ATP-binding protein GlnQ	8	-0.03	0.9683	-1.38	0.0655	3.97	0.4935		-1.35	4	5.35
WCS365_00358	ppx	Exopolyphosphatase	12	-0.54	0.261	2.86	0.0364	6.52	0.3528		3.4	7.06	3.66
WCS365_00359	ppk	Polyphosphate kinase	22	-0.27	0.599	-1.18	0.0083	-0.91	0.142		-0.91	-0.64	0.27
WCS365_00360	hemB_1	Delta-aminolevulinic acid dehydratase	10	0.84	0.4648	-0.61	0.6995	1.95	0.9897		-1.45	1.11	2.56
WCS365_00361	yohD	Inner membrane protein YohD	7	-3.43	0	-3.43	0	-4.02	0		0	-0.59	-0.59
WCS365_00362	-	hypothetical protein	21	0.06	0.9466	0.37	0.9976	5.1	0.3267		0.31	5.04	4.73
WCS365_00363	elbB	Glyoxalase ElbB	5	-1.9	0.0131	-1.39	0.0516	-2.2	0.0047		0.51	-0.3	-0.81
WCS365_00365	efeU_1	Ferrous iron permease EfeU	19	-1.29	0.022	3.94	0.7837	4.5	0.9998		5.23	5.79	0.56
WCS365_00366	-	hypothetical protein	14	-1.15	0.0037	0.36	1	-0.1	0.9788		1.51	1.05	-0.46
WCS365_00367	-	hypothetical protein	6	0.97	0.3373	-3.39	0.0002	-0.36	0.7783		-4.36	-1.33	3.03
WCS365_00368	-	hypothetical protein	6	-2.44	0	4.65	0.8759	-1.22	0.0308		7.09	1.22	-5.87
WCS365_00369	-	hypothetical protein	11	-1.38	0.0241	-2.03	0.0006	-1.43	0.0148		-0.65	-0.05	0.6
WCS365_00370	rhtB_2	Homoserine/homoserine lactone efflux protein	6	0.57	0.9987	0.99	0.9996	-2.21	0.0012		0.42	-2.78	-3.2
WCS365_00371	-	hypothetical protein	6	-1.51	0.008	-1.29	0.0591	0.49	0.9991		0.22	2	1.78
WCS365_00372	yheS	putative ABC transporter ATP-binding protein YheS	13	-1.44	0.0011	-2.92	0	1.74	0.8929		-1.48	3.18	4.66
WCS365_00373	-	hypothetical protein	5	0.61	0.6402	-2.14	0.0031	1.19	0.4881		-2.75	0.58	3.33
WCS365_00374	-	hypothetical protein	5	1.45	0.6887	-0.36	0.783	-2.04	0.0243		-1.81	-3.49	-1.68
WCS365_00375	mip	Outer membrane protein MIP	7	-1.59	0.0145	-1.68	0.0214	-1.79	0.0088		-0.09	-0.2	-0.11
WCS365_00376	rsd	Regulator of sigma D	5	-0.2	0.8438	-2.01	0.0108	-1.05	0.1729		-1.81	-0.85	0.96
WCS365_00377	dsbB_1	Disulfide bond formation protein B	8	0.12	0.8253	-2.02	0.001	-0.63	0.3972		-2.14	-0.75	1.39
WCS365_00378	bepA_1	Beta-barrel assembly-enhancing protease	12	0.07	0.9276	-1.77	0.0001	3.76	1		-1.84	3.69	5.53
WCS365_00379	hemD	Uroporphyrinogen-III synthase	7	0.79	0.9989	-2.56	0	-0.03	1		-3.35	-0.82	2.53
WCS365_00381	lytR	Sensory transduction protein LytR	9	0.26	0.9217	8.38	0.1627	0.36	0.6098		8.12	0.1	-8.02
WCS365_00382	argH_1	Argininosuccinate lyase	7	-7.44	0	-2.52	0.0002	-1.58	0.0032		4.92	5.86	0.94
WCS365_00383	-	Glutathione S-transferase	14	-0.2	0.7673	-0.36	0.6345	-0.86	0.2391		-0.16	-0.66	-0.5
WCS365_00385	-	hypothetical protein	4	-4.48	0	-3.59	0	-1.67	0.001		0.89	2.81	1.92
WCS365_00386	cyaA	Adenylate cyclase	38	-0.63	0.0559	2.48	0.4924	0.09	0.8604		3.11	0.72	-2.39
WCS365_00390	lysA	Diaminopimelate decarboxylase	9	-1.8	0.0003	1.89	0.0003	1.67	0.0416		3.69	3.47	-0.22
WCS365_00393	xerC_1	Tyrosine recombinase XerC	5	-1.66	0.0316	1.57	0.0526	1.54	0.0805		3.23	3.2	-0.03
WCS365_00394	yigB	5-amino-6-(5-phospho-D-ribitylamino)uracil phosphatase YigB	5	-1.63	0.029	1.31	0.382	-0.73	0.2179		2.94	0.9	-2.04
WCS365_00395	-	hypothetical protein	4	0.03	0.9602	-1.13	0.0109	6.15	0.814		-1.16	6.12	7.28
WCS365_00396	-	hypothetical protein	9	0.23	0.7583	4.61	0.3984	-0.41	0.684		4.38	-0.64	-5.02
WCS365_00397	amtB_1	Ammonia channel	11	0.02	0.9859	-0.24	0.833	-1.36	0.0131		-0.26	-1.38	-1.12
WCS365_00400	-	hypothetical protein	14	-0.82	0.0584	4.36	0.6986	-1.24	0.0158		5.18	-0.42	-5.6
WCS365_00401	fixL_1	Sensor protein FixL	12	-1.24	0.0007	6.3	0.9872	0.27	0.8138		7.54	1.51	-6.03
WCS365_00402	comM	Competence protein ComM	10	-2.34	0	-0.89	0.1876	-2.47	0		1.45	-0.13	-1.58
WCS365_00403	-	hypothetical protein	10	-1.28	0.064	-3.22	0	-3.25	0		-1.94	-1.97	-0.03
WCS365_00404	pctC_2	Methyl-accepting chemotaxis protein PctC	15	0.62	0.551	2.29	0.2758	-0.23	0.9993		1.67	-0.85	-2.52
WCS365_00405	gcvA_1	Glycine cleavage system transcriptional activator	6	0.45	0.52	2.21	0.4821	4.8	0.5847		1.76	4.35	2.59
WCS365_00406	mdtK	Multidrug resistance protein MdtK	10	0.11	0.8649	5.31	0.2193	-0.81	0.2531		5.2	-0.92	-6.12
WCS365_00407	-	putative signaling protein	12	-0.77	0.1184	-0.27	0.6448	7.39	0.234		0.5	8.16	7.66
WCS365_00408	rep	ATP-dependent DNA helicase Rep	8	-1.44	0.0012	2.82	0.0004	2.7	0.0026		4.26	4.14	-0.12
WCS365_00409	xpt	Xanthine phosphoribosyltransferase	5	-0.7	0.5883	-2.18	0.0015	-1.58	0.03		-1.48	-0.88	0.6
WCS365_00410	-	hypothetical protein	15	0.47	0.5875	0.1	0.978	2.76	0.1867		-0.37	2.29	2.66
WCS365_00411	-	Cytochrome c5	6	0.59	0.9992	1.1	0.7595	0.62	0.8838		0.51	0.03	-0.48
WCS365_00412	puuR_1	HTH-type transcriptional regulator PuuR	5	-1.66	0.0006	3.79	1	2.13	1		5.45	3.79	-1.66
WCS365_00414	yabJ_1	2-iminobutanoate/2-iminopropanoate deaminase	3	-5.94	0	-0.89	0.1783	-0.76	0.2963		5.05	5.18	0.13
WCS365_00415	dadA1_2	D-amino acid dehydrogenase 1	13	-1.25	0.0471	-0.78	0.0529	-0.14	0.8078		0.47	1.11	0.64
WCS365_00416	lrp_3	Leucine-responsive regulatory protein	6	-0.45	0.5519	2.22	0.993	1.3	0.8376		2.67	1.75	-0.92
WCS365_00417	-	hypothetical protein	3	1.22	0.2676	-1.9	0.0912	-1.28	0.1719		-3.12	-2.5	0.62
WCS365_00418	puuB_1	Gamma-glutamylputrescine oxidoreductase	13	1.16	0.2506	1.27	0.7046	-0.71	0.3948		0.11	-1.87	-1.98
WCS365_00420	norG_1	HTH-type transcriptional regulator NorG	22	0.37	0.8373	3.29	0.244	3.68	0.2059		2.92	3.31	0.39
WCS365_00421	clsC	Cardiolipin synthase C	15	-1.15	0.0192	2.87	0.4966	1.49	0.4468		4.02	2.64	-1.38
WCS365_00422	ycaD_1	putative MFS-type transporter YcaD	6	-0.17	0.7749	-1.61	0.0001	3.18	1		-1.44	3.35	4.79
WCS365_00423	puuC_1	Aldehyde dehydrogenase PuuC	18	1.39	0.1065	1.73	0.4704	-1.88	0		0.34	-3.27	-3.61
WCS365_00424	-	hypothetical protein	7	-0.51	0.4116	-2.04	0	1.32	0.9999		-1.53	1.83	3.36
WCS365_00425	rpmG	50S ribosomal protein L33	6	-2.23	0	4.17	0.1801	3.47	0.2172		6.4	5.7	-0.7
WCS365_00427	dppA_1	Periplasmic dipeptide transport protein	14	0.07	0.8922	4.53	0.1775	1.53	0.9015		4.46	1.46	-3
WCS365_00428	-	hypothetical protein	4	1.92	0.3838	2.13	0.9919	0.94	0.6961		0.21	-0.98	-1.19
WCS365_00431	algC	Phosphomannomutase/phosphoglucomutase	11	-0.06	0.9318	4.48	0.1668	0.59	0.8362		4.54	0.65	-3.89
WCS365_00432	argB	Acetylglutamate kinase	10	-6.59	0	-2.41	0	-2.39	0		4.18	4.2	0.02
WCS365_00433	pyrE	Orotate phosphoribosyltransferase	3	-3.86	0.0001	-1.04	0.1009	0.08	0.9248		2.82	3.94	1.12
WCS365_00434	exoA	Exodeoxyribonuclease	12	-4.1	0	-0.58	0.1242	-0.38	0.5212		3.52	3.72	0.2
WCS365_00436	rph	Ribonuclease PH	9	-1.62	0.0025	-1.79	0	2.2	0.9669		-0.17	3.82	3.99
WCS365_00438	gmk	Guanylate kinase	4	-2.87	0.0001	3.42	0	3.32	0.0044		6.29	6.19	-0.1
WCS365_00439	rpoZ	DNA-directed RNA polymerase subunit omega	5	-5.92	0	3.84	0.0746	1.67	0.2139		9.76	7.59	-2.17
WCS365_00440	spoT	Bifunctional (p)ppGpp synthase/hydrolase SpoT	22	-4.98	0	2.3	0.0643	3.26	0.0372		7.28	8.24	0.96
WCS365_00441	yabJ_2	2-iminobutanoate/2-iminopropanoate deaminase	5	-4.27	0	2.5	0.9999	0.55	0.9999		6.77	4.82	-1.95
WCS365_00442	-	hypothetical protein	3	0.17	0.9705	-2.03	0.0757	-2.35	0.0694		-2.2	-2.52	-0.32
WCS365_00443	-	hypothetical protein	11	-0.66	0.4121	-1.39	0.0022	4.23	0.4579		-0.73	4.89	5.62
WCS365_00444	-	hypothetical protein	10	-0.08	0.9296	0.31	0.9923	1.83	1		0.39	1.91	1.52
WCS365_00447	-	hypothetical protein	3	0.16	0.8432	9.22	0.0021	2.03	0.0908		9.06	1.87	-7.19
WCS365_00448	oxyR	Hydrogen peroxide-inducible genes activator	5	-1.1	0.0394	3.66	0.0005	5.92	0.0001		4.76	7.02	2.26
WCS365_00449	recG	ATP-dependent DNA helicase RecG	6	-1.85	0.1315	0.94	0.2024	0.79	0.2899		2.79	2.64	-0.15
WCS365_00450	-	hypothetical protein	10	-1.16	0.014	5.33	0.0814	-0.86	0.061		6.49	0.3	-6.19
WCS365_00451	-	hypothetical protein	3	-1.46	0.1058	-0.22	0.9026	0.33	0.9919		1.24	1.79	0.55
WCS365_00452	-	hypothetical protein	4	0.16	0.9958	4.63	0.2171	-0.46	0.4702		4.47	-0.62	-5.09
WCS365_00453	-	hypothetical protein	10	-0.82	0.0968	-2.54	0	0.95	0.6881		-1.72	1.77	3.49
WCS365_00454	-	hypothetical protein	17	1.42	0.9986	4.26	0.2441	0.36	0.66		2.84	-1.06	-3.9
WCS365_00455	-	hypothetical protein	11	-1.32	0.0132	-1.62	0.0051	2.49	1		-0.3	3.81	4.11
WCS365_00456	lolD_1	Lipoprotein-releasing system ATP-binding protein LolD	3	-1.44	0.0409	-2.59	0.0006	1.08	0.999		-1.15	2.52	3.67
WCS365_00457	pknB	Serine/threonine-protein kinase PknB	25	-0.53	0.1875	3.56	0.1218	3.59	0.1075		4.09	4.12	0.03
WCS365_00458	stp_1	Serine/threonine phosphatase stp	8	-0.78	0.1802	-2.53	0	3.84	0.5659		-1.75	4.62	6.37
WCS365_00459	-	hypothetical protein	5	-0.26	0.7327	1.88	1	-2.03	0.0094		2.14	-1.77	-3.91
WCS365_00460	-	hypothetical protein	28	-0.84	0.0232	-0.58	0.4668	1.54	0.9966		0.26	2.38	2.12
WCS365_00461	motB_1	Motility protein B	8	-1.22	0.0538	1.12	0.993	-2.06	0.0026		2.34	-0.84	-3.18
WCS365_00462	-	hypothetical protein	12	-0.61	0.2919	1.53	0.4868	1.53	0.373		2.14	2.14	0
WCS365_00463	-	hypothetical protein	3	-1.25	0.1051	-4.86	0	-1.27	0.1462		-3.61	-0.02	3.59
WCS365_00464	-	hypothetical protein	17	-0.42	0.4781	2.08	0.9994	1.65	1		2.5	2.07	-0.43
WCS365_00465	-	hypothetical protein	5	-0.26	0.7615	4.23	0.6392	-2.44	0.0161		4.49	-2.18	-6.67
WCS365_00466	-	hypothetical protein	4	-1.69	0.152	-1.57	0.2358	3.47	0.4725		0.12	5.16	5.04
WCS365_00467	-	hypothetical protein	18	-0.9	0.0497	-1.65	0.0021	3.92	0.9998		-0.75	4.82	5.57
WCS365_00468	-	hypothetical protein	3	-1.27	0.1041	-2.44	0.0057	-2.94	0.0038		-1.17	-1.67	-0.5
WCS365_00469	-	hypothetical protein	7	-0.37	0.7781	0.14	1	1.3	0.4987		0.51	1.67	1.16
WCS365_00470	-	hypothetical protein	3	-2.38	0.0069	6.1	0.7225	0.41	0.9997		8.48	2.79	-5.69
WCS365_00472	-	hypothetical protein	19	-0.96	0.0321	1.12	0.844	-1.49	0.0032		2.08	-0.53	-2.61
WCS365_00473	-	hypothetical protein	11	-1.14	0.0312	1.5	0.9984	-0.8	0.3696		2.64	0.34	-2.3
WCS365_00474	clpB_1	Chaperone protein ClpB	13	-1.22	0.0487	-1.44	0.043	2.12	1		-0.22	3.34	3.56
WCS365_00475	vgrG1_1	Actin cross-linking toxin VgrG1	29	0.14	0.7923	-0.16	0.7983	1.06	0.7317		-0.3	0.92	1.22
WCS365_00477	rhsB_1	putative deoxyribonuclease RhsB	65	1.06	0.5752	3.51	0.0933	3.18	0.0062		2.45	2.12	-0.33
WCS365_00478	-	hypothetical protein	3	-2.76	0.0031	0.71	0.6703	1.03	0.4291		3.47	3.79	0.32
WCS365_00479	rhsA_1	putative deoxyribonuclease RhsA	68	-0.08	0.8085	1.91	0.1133	1.3	0.2392		1.99	1.38	-0.61
WCS365_00481	-	hypothetical protein	4	1.63	0.4868	-3.04	0	-2.99	0		-4.67	-4.62	0.05
WCS365_00482	-	hypothetical protein	13	0.95	0.5886	3.44	0.9999	3.48	1		2.49	2.53	0.04
WCS365_00484	-	hypothetical protein	12	-0.99	0.0196	0.39	0.775	-2.37	0		1.38	-1.38	-2.76
WCS365_00485	-	hypothetical protein	14	0.72	0.9964	4.16	0.1018	5.14	0.9995		3.44	4.42	0.98
WCS365_00486	-	hypothetical protein	10	-1.25	0.002	2.04	0.4881	2.78	0.4909		3.29	4.03	0.74
WCS365_00487	-	hypothetical protein	14	-2.22	0	2.83	0.2382	1.48	0.6595		5.05	3.7	-1.35
WCS365_00488	-	hypothetical protein	14	-0.85	0.131	-0.87	0.5421	-1.43	0.0007		-0.02	-0.58	-0.56
WCS365_00489	-	hypothetical protein	7	-3.22	0	0.03	1	5.44	0.6445		3.25	8.66	5.41
WCS365_00490	aphA_1	Acetylpolyamine aminohydrolase	16	-0.05	0.9641	0.3	1	0.56	0.6885		0.35	0.61	0.26
WCS365_00491	spuD_2	Putrescine-binding periplasmic protein SpuD	12	-0.57	0.1695	2.85	0.2511	0.1	0.8744		3.42	0.67	-2.75
WCS365_00492	-	hypothetical protein	54	-0.44	0.0959	1.21	0.2995	1.58	0.3535		1.65	2.02	0.37
WCS365_00493	gabR_1	HTH-type transcriptional regulatory protein GabR	13	1.1	0.9388	3.11	0.5042	0.37	0.6433		2.01	-0.73	-2.74
WCS365_00494	paiB	Protease synthase and sporulation protein PAI 2	9	0.96	0.3094	8.35	0.3512	0.79	0.9773		7.39	-0.17	-7.56
WCS365_00495	-	hypothetical protein	6	0.87	0.495	-2.4	0	0.22	0.9994		-3.27	-0.65	2.62
WCS365_00496	-	hypothetical protein	6	0.12	0.8633	5.84	0.4815	-0.1	0.9998		5.72	-0.22	-5.94
WCS365_00497	-	hypothetical protein	78	0.43	0.1307	1.15	0.1332	4.2	0.0024		0.72	3.77	3.05
WCS365_00498	yitJ	Bifunctional homocysteine S-methyltransferase/5%2C10-methylenetetrahydrofolate reductase	7	0.04	0.9628	0.21	0.81	-1.39	0.0325		0.17	-1.43	-1.6
WCS365_00499	fliY_1	L-cystine-binding protein FliY	10	0.94	0.2554	3.13	0.4862	-1.64	0.0013		2.19	-2.58	-4.77
WCS365_00500	artQ_1	Arginine transport system permease protein ArtQ	14	0.27	0.6753	3.38	1	3.86	0.2464		3.11	3.59	0.48
WCS365_00501	-	Extracellular serine protease	31	0.43	0.3512	2.66	0.3536	0.14	0.7823		2.23	-0.29	-2.52
WCS365_00502	cfiA	2-oxoglutarate carboxylase large subunit	15	-0.32	0.4212	5.05	0.8376	0.7	1		5.37	1.02	-4.35
WCS365_00503	cfiB	2-oxoglutarate carboxylase small subunit	16	-2.37	0	-1.6	0	-2.34	0		0.77	0.03	-0.74
WCS365_00504	cmpR_1	HTH-type transcriptional activator CmpR	13	1.35	0.7804	-0.55	0.8444	-1.52	0.003		-1.9	-2.87	-0.97
WCS365_00505	-	hypothetical protein	3	-0.73	0.6324	-2.02	0.02	-2.05	0.0145		-1.29	-1.32	-0.03
WCS365_00506	hexR_1	HTH-type transcriptional regulator HexR	10	0.86	1	4.08	0.7641	-0.01	0.9996		3.22	-0.87	-4.09
WCS365_00508	-	putative signaling protein	30	0.26	0.5754	-0.16	0.9602	2.08	0.5415		-0.42	1.82	2.24
WCS365_00509	uvrD	DNA helicase II	16	-1.73	0.0101	3.49	0.265	-0.11	0.9422		5.22	1.62	-3.6
WCS365_00510	-	hypothetical protein	6	-1.22	0.1983	-0.93	0.4359	0.3	0.9865		0.29	1.52	1.23
WCS365_00511	-	hypothetical protein	4	-0.46	0.7602	0.55	0.9977	-2.85	0.0035		1.01	-2.39	-3.4
WCS365_00512	ybaL	Inner membrane protein YbaL	15	-0.56	0.2673	0.5	0.8439	1.51	0.9999		1.06	2.07	1.01
WCS365_00513	-	putative acyl-CoA thioester hydrolase	4	-0.84	0.5472	1.01	0.967	-2.2	0.0082		1.85	-1.36	-3.21
WCS365_00514	pdxY	Pyridoxal kinase PdxY	7	0.11	0.8439	-0.89	0.1563	-3	0		-1	-3.11	-2.11
WCS365_00516	yeiR	Zinc-binding GTPase YeiR	6	1.15	1	-1.91	0	0.08	1		-3.06	-1.07	1.99
WCS365_00517	-	hypothetical protein	9	-0.42	0.4497	5.93	0.9978	-0.84	0.1777		6.35	-0.42	-6.77
WCS365_00518	-	hypothetical protein	5	0.14	0.9427	1.33	0.4669	5.41	0.4641		1.19	5.27	4.08
WCS365_00519	yciC_1	Putative metal chaperone YciC	7	2.95	0.2639	3.43	0.9386	1.36	0.4397		0.48	-1.59	-2.07
WCS365_00520	-	hypothetical protein	7	-1.61	0.0019	-0.92	0.2673	-2.32	0		0.69	-0.71	-1.4
WCS365_00521	folE2	GTP cyclohydrolase FolE2	10	-0.32	0.7059	-1.96	0	-1.15	0.1072		-1.64	-0.83	0.81
WCS365_00522	znuC_1	High-affinity zinc uptake system ATP-binding protein ZnuC	7	0.31	0.7044	5.43	0.0987	2.15	0.3296		5.12	1.84	-3.28
WCS365_00523	znuB_1	High-affinity zinc uptake system membrane protein ZnuB	7	-0.22	0.7615	3.48	0.6413	-1.92	0.0003		3.7	-1.7	-5.4
WCS365_00524	-	putative periplasmic iron-binding protein	13	0.08	0.8916	0.36	0.7123	-0.51	0.533		0.28	-0.59	-0.87
WCS365_00526	clsA_1	Major cardiolipin synthase ClsA	18	1.81	0.9001	0.47	0.4372	1.39	0.4858		-1.34	-0.42	0.92
WCS365_00527	-	putative fatty acid methyltransferase	18	0.14	0.8178	3.62	0.4056	3.9	0.4932		3.48	3.76	0.28
WCS365_00528	zosA	Zinc-transporting ATPase	15	0.23	0.7442	-0.59	0.6577	3.27	0.4894		-0.82	3.04	3.86
WCS365_00529	-	hypothetical protein	4	-1.44	0.0054	3.26	0.4694	5.31	0.483		4.7	6.75	2.05
WCS365_00530	hflC_1	Modulator of FtsH protease HflC	7	0.14	0.7789	-1.45	0.0521	-0.54	0.6484		-1.59	-0.68	0.91
WCS365_00531	-	hypothetical protein	16	0.05	0.9274	-2.33	0	4.81	0.9992		-2.38	4.76	7.14
WCS365_00532	lpd3	Dihydrolipoyl dehydrogenase 3	13	0.02	0.9701	-0.76	0.3014	1.45	0.9999		-0.78	1.43	2.21
WCS365_00533	-	hypothetical protein	33	-0.24	0.5163	5.42	0.1164	1.56	0.7468		5.66	1.8	-3.86
WCS365_00534	-	hypothetical protein	10	-1.05	0.1251	0.16	0.9796	-1.31	0.0767		1.21	-0.26	-1.47
WCS365_00535	-	putative S-adenosylmethionine-dependent methyltransferase/MSMEI_2290	10	-0.05	0.9276	1.81	1	-1.49	0.01		1.86	-1.44	-3.3
WCS365_00536	oatA_2	O-acetyltransferase OatA	11	0.61	0.4679	1.4	0.9632	-1.99	0.0005		0.79	-2.6	-3.39
WCS365_00537	-	putative S-adenosylmethionine-dependent methyltransferase/MSMEI_2290	3	-3.24	0.0058	-0.83	0.3739	-0.15	0.9274		2.41	3.09	0.68
WCS365_00538	-	hypothetical protein	23	0.2	0.6782	2.28	0.1192	3.92	0.4921		2.08	3.72	1.64
WCS365_00539	-	hypothetical protein	21	0.47	0.4306	-0.03	0.9785	0.67	0.9949		-0.5	0.2	0.7
WCS365_00541	rmd	GDP-6-deoxy-D-mannose reductase	8	-1.77	0	-1.88	0	-2.24	0		-0.11	-0.47	-0.36
WCS365_00542	gmd	GDP-mannose 4%2C6-dehydratase	10	-0.53	0.2978	2	0.8178	2.42	0.49		2.53	2.95	0.42
WCS365_00543	algA_1	Alginate biosynthesis protein AlgA	14	0.49	0.4538	2.67	0.4788	1.65	1		2.18	1.16	-1.02
WCS365_00544	tagG_1	Teichoic acid translocation permease protein TagG	9	-0.07	0.8916	4.53	0.4912	6.6	0.9534		4.6	6.67	2.07
WCS365_00545	tagH_1	Teichoic acids export ATP-binding protein TagH	15	0.22	0.9789	3.09	0.1385	1.42	0.9991		2.87	1.2	-1.67
WCS365_00546	pimA_1	GDP-mannose-dependent alpha-(1-2)-phosphatidylinositol mannosyltransferase	16	-0.31	0.5798	0.53	0.9857	-1.79	0.0004		0.84	-1.48	-2.32
WCS365_00547	-	Glycogen synthase	16	-1.58	0	-1.13	0.003	7.38	0.2338		0.45	8.96	8.51
WCS365_00548	pimA_2	GDP-mannose-dependent alpha-(1-2)-phosphatidylinositol mannosyltransferase	18	0.64	0.3905	4.2	0.2178	3.55	0.2181		3.56	2.91	-0.65
WCS365_00549	nagL_1	Maleylpyruvate isomerase	10	-0.45	0.3173	-0.03	0.9576	-1.27	0.0207		0.42	-0.82	-1.24
WCS365_00550	dmlR_1	HTH-type transcriptional regulator DmlR	4	-1.45	0.0349	-1.14	0.2259	-2.5	0.0023		0.31	-1.05	-1.36
WCS365_00551	ltaS1_1	Lipoteichoic acid synthase 1	24	-1.26	0.0008	0.04	0.9613	-1.6	0		1.3	-0.34	-1.64
WCS365_00552	asd_1	Aspartate-semialdehyde dehydrogenase	15	2.04	0.2537	0.23	0.8193	1.52	0.4968		-1.81	-0.52	1.29
WCS365_00553	cdhR_3	HTH-type transcriptional regulator CdhR	7	-1.02	0.1843	5.42	0.229	-0.67	0.2861		6.44	0.35	-6.09
WCS365_00554	nudK	GDP-mannose pyrophosphatase NudK	10	0.27	0.6836	-0.78	0.3215	-0.37	0.8024		-1.05	-0.64	0.41
WCS365_00555	pctB_1	Methyl-accepting chemotaxis protein PctB	22	0.05	0.9851	-0.21	0.8357	4.43	0.4954		-0.26	4.38	4.64
WCS365_00556	nadE_1	NH(3)-dependent NAD(+) synthetase	11	0.28	0.7724	4.61	0.7706	-0.2	0.8193		4.33	-0.48	-4.81
WCS365_00557	pncB2_1	Nicotinate phosphoribosyltransferase 2	14	-0.26	0.6426	-1.44	0.0095	3.68	0.9981		-1.18	3.94	5.12
WCS365_00558	-	hypothetical protein	6	4.44	0.3783	-1.51	0.0192	-1.97	0.0037		-5.95	-6.41	-0.46
WCS365_00559	nadD_1	Nicotinate-nucleotide adenylyltransferase	7	0.69	0.5497	-1.21	0.0509	0.89	0.9999		-1.9	0.2	2.1
WCS365_00560	-	hypothetical protein	3	-1.04	0.2039	-1.77	0.0364	-0.04	0.9711		-0.73	1	1.73
WCS365_00561	-	hypothetical protein	21	0.5	0.4443	-1.45	0	3.08	0.2434		-1.95	2.58	4.53
WCS365_00562	-	hypothetical protein	8	-2.34	0.0007	-2.05	0.0001	-1.66	0.0005		0.29	0.68	0.39
WCS365_00563	glmS_1	Glutamine--fructose-6-phosphate aminotransferase [isomerizing]	4	-1.99	0.0072	3.77	0	2.78	0.0036		5.76	4.77	-0.99
WCS365_00565	glmU_1	Bifunctional protein GlmU	6	-1.01	0.0478	3.96	0	2.78	0.0009		4.97	3.79	-1.18
WCS365_00567	atpD	ATP synthase subunit beta	9	-0.94	0.0943	3.43	0	3.57	0		4.37	4.51	0.14
WCS365_00569	atpA	ATP synthase subunit alpha	4	-2.72	0.0001	2.92	0.0007	2.83	0.0121		5.64	5.55	-0.09
WCS365_00576	parA	Chromosome partitioning protein ParA	11	-2.77	0	-0.74	0.1084	3.43	0.9986		2.03	6.2	4.17
WCS365_00577	rsmG	Ribosomal RNA small subunit methyltransferase G	4	-1.32	0.1117	2.29	0.9333	7.19	0.9976		3.61	8.51	4.9
WCS365_00578	mnmG	tRNA uridine 5-carboxymethylaminomethyl modification enzyme MnmG	17	-4.86	0	5.85	0.9983	-1	0.0118		10.71	3.86	-6.85
WCS365_00579	mnmE	tRNA modification GTPase MnmE	10	-2.06	0.003	-2.74	0	4.64	0.6528		-0.68	6.7	7.38
WCS365_00580	yidC	Membrane protein insertase YidC	12	-3.63	0.0001	0.66	0.3022	0.17	0.8246		4.29	3.8	-0.49
WCS365_00582	dnaA	Chromosomal replication initiator protein DnaA	9	-1.47	0.0001	2.89	0.0002	2.38	0.068		4.36	3.85	-0.51
WCS365_00583	dnaN	DNA polymerase III subunit beta	3	-0.87	0.1738	2.53	0.1161	3.78	0.0082		3.4	4.65	1.25
WCS365_00584	recF_1	DNA replication and repair protein RecF	13	-0.09	0.8963	3.1	0.3239	5.7	0.9049		3.19	5.79	2.6
WCS365_00585	gyrB	DNA gyrase subunit B	18	-2.08	0	3.09	0	2.96	0		5.17	5.04	-0.13
WCS365_00586	gabP	GABA permease	16	0.94	0.8316	0.07	0.9098	-0.69	0.109		-0.87	-1.63	-0.76
WCS365_00587	cseB	Transcriptional regulatory protein CseB	7	-0.49	0.3124	0.79	0.9996	6.38	0.1043		1.28	6.87	5.59
WCS365_00588	yycG	Sensor histidine kinase YycG	11	-0.03	0.957	4.08	0.4925	-0.21	0.9974		4.11	-0.18	-4.29
WCS365_00589	plsC_1	1-acyl-sn-glycerol-3-phosphate acyltransferase	5	-0.39	0.5833	1.71	0.9335	0.07	0.9623		2.1	0.46	-1.64
WCS365_00590	gmhB	D-glycero-beta-D-manno-heptose-1%2C7-bisphosphate 7-phosphatase	3	2.08	0.4714	1.09	0.1289	0.34	0.7237		-0.99	-1.74	-0.75
WCS365_00591	glyS	Glycine--tRNA ligase beta subunit	10	-0.8	0.207	2.21	0	2.17	0.0021		3.01	2.97	-0.04
WCS365_00592	glyQ	Glycine--tRNA ligase alpha subunit	11	-1.32	0.0028	2.76	0	2.86	0		4.08	4.18	0.1
WCS365_00593	tag_1	DNA-3-methyladenine glycosylase 1	6	-2.71	0	1.19	0.9508	6.97	0.9573		3.9	9.68	5.78
WCS365_00594	lpxP	Lipid A biosynthesis palmitoleoyltransferase	7	-3.18	0.0003	-1.08	0.0549	-1.2	0.0412		2.1	1.98	-0.12
WCS365_00595	abo_1	4-methylaminobutanoate oxidase (formaldehyde-forming)	14	-0.41	0.42	2.22	0.1317	5.73	0.4948		2.63	6.14	3.51
WCS365_00596	mcpS_1	Methyl-accepting chemotaxis protein McpS	27	0.75	0.353	5.6	0.3895	3.1	0.2462		4.85	2.35	-2.5
WCS365_00597	-	hypothetical protein	6	-0.85	0.2508	4.62	0.9981	1.83	0.2203		5.47	2.68	-2.79
WCS365_00598	bdhA_1	D-beta-hydroxybutyrate dehydrogenase	7	-1.14	0.1314	-0.68	0.3401	-1.71	0.0131		0.46	-0.57	-1.03
WCS365_00599	-	hypothetical protein	3	-0.94	0.3949	5.2	0.4223	1.03	0.8858		6.14	1.97	-4.17
WCS365_00600	ohrB_1	Organic hydroperoxide resistance protein OhrB	4	-0.35	0.6289	-1.29	0.0042	-0.03	1		-0.94	0.32	1.26
WCS365_00601	yedQ	putative diguanylate cyclase YedQ	17	-0.08	0.8591	-0.74	0.3589	0.88	0.8508		-0.66	0.96	1.62
WCS365_00602	-	hypothetical protein	3	-2.56	0.0005	-2.75	0	-3.01	0		-0.19	-0.45	-0.26
WCS365_00603	-	hypothetical protein	3	-0.47	0.4782	-4.33	0.0002	-1.78	0.0522		-3.86	-1.31	2.55
WCS365_00604	soxA_2	Monomeric sarcosine oxidase	10	-0.57	0.2625	9.22	0.617	-1.66	0.0041		9.79	-1.09	-10.88
WCS365_00605	-	hypothetical protein	10	2.04	0.9899	4.3	1	2.8	0.4996		2.26	0.76	-1.5
WCS365_00606	phnX_1	Phosphonoacetaldehyde hydrolase	6	-1.13	0.1811	-2.92	0.0006	1.58	0.4891		-1.79	2.71	4.5
WCS365_00607	modB_1	Molybdenum transport system permease protein ModB	18	-1.57	0	2.41	0.8988	-1.68	0		3.98	-0.11	-4.09
WCS365_00608	cysA_1	Sulfate/thiosulfate import ATP-binding protein CysA	7	-2.54	0	2.65	1	-1.16	0.1015		5.19	1.38	-3.81
WCS365_00609	cmpR_2	HTH-type transcriptional activator CmpR	10	0.21	0.9911	0.58	0.75	-1.82	0.002		0.37	-2.03	-2.4
WCS365_00610	-	hypothetical protein	6	-0.52	0.3147	-2.6	0	-1.01	0.0875		-2.08	-0.49	1.59
WCS365_00611	metQ_1	D-methionine-binding lipoprotein MetQ	14	1.21	0.2459	0.14	0.9267	1.66	0.9992		-1.07	0.45	1.52
WCS365_00612	metP	Methionine import system permease protein MetP	5	-2.15	0.0057	3.43	1	-2.62	0.0003		5.58	-0.47	-6.05
WCS365_00613	metN_1	Methionine import ATP-binding protein MetN	6	-1	0.1707	-2.84	0.0001	5.76	0.994		-1.84	6.76	8.6
WCS365_00614	katE	Catalase HPII	16	-1.28	0.0014	3.82	0.4889	3.26	0.4151		5.1	4.54	-0.56
WCS365_00615	-	hypothetical protein	3	-1.29	0.0602	-2.92	0	-2.05	0.0002		-1.63	-0.76	0.87
WCS365_00616	znuB_2	High-affinity zinc uptake system membrane protein ZnuB	7	-0.4	0.5983	3.53	0.0008	4.41	0.0011		3.93	4.81	0.88
WCS365_00617	znuC_2	Zinc import ATP-binding protein ZnuC	5	-0.67	0.5336	5.16	0.001	4.4	0.099		5.83	5.07	-0.76
WCS365_00619	znuA_1	High-affinity zinc uptake system protein ZnuA	9	-1.25	0.0086	3.26	0.0694	4.52	0.0011		4.51	5.77	1.26
WCS365_00620	thrB	Homoserine kinase	4	-3.42	0	-3.1	0	-0.7	0.4224		0.32	2.72	2.4
WCS365_00621	-	hypothetical protein	7	2.45	0.2507	3.16	0.3378	3.98	0.4865		0.71	1.53	0.82
WCS365_00622	polA	DNA polymerase I	25	0.99	0.5691	3.88	0.4117	0.47	0.6822		2.89	-0.52	-3.41
WCS365_00624	-	Cytochrome c5	5	-1.3	0.0606	3.88	0.9942	2.83	0.4831		5.18	4.13	-1.05
WCS365_00625	cc4	Cytochrome c4	8	-0.2	0.7942	-0.07	0.9671	3.37	0.0587		0.13	3.57	3.44
WCS365_00627	-	hypothetical protein	7	-1.67	0.0035	-2.51	0	-1.87	0.0008		-0.84	-0.2	0.64
WCS365_00628	pleD_2	Response regulator PleD	9	-1.16	0.0562	-1.59	0.0033	0.89	0.5903		-0.43	2.05	2.48
WCS365_00629	amiD_1	N-acetylmuramoyl-L-alanine amidase AmiD	10	-0.61	0.4082	-1.16	0.0207	-2.39	0		-0.55	-1.78	-1.23
WCS365_00630	ylaB	Putative cyclic-di-GMP phosphodiesterase YlaB	19	-1.02	0.0184	3.49	0.2411	2.14	0.4889		4.51	3.16	-1.35
WCS365_00631	kinB	Alginate biosynthesis sensor protein KinB	11	1.31	0.1738	3.5	0.0825	0.76	0.2519		2.19	-0.55	-2.74
WCS365_00632	algB	Alginate biosynthesis transcriptional regulatory protein AlgB	14	-0.46	0.4912	0.21	0.6856	4.49	0.2333		0.67	4.95	4.28
WCS365_00635	ivy	Inhibitor of vertebrate lysozyme	3	-0.58	0.4967	1.74	0.9672	0.04	0.9564		2.32	0.62	-1.7
WCS365_00636	gltP_1	Proton glutamate symport protein	10	1.2	0.0505	1.72	0.8943	2.18	0.3138		0.52	0.98	0.46
WCS365_00637	spmB	Spore maturation protein B	8	0.57	0.7173	1.71	0.8755	0.01	1		1.14	-0.56	-1.7
WCS365_00638	-	hypothetical protein	3	-3.83	0	-0.85	0.358	7.08	0.9031		2.98	10.91	7.93
WCS365_00639	-	hypothetical protein	4	1.83	0.2153	-1.73	0.0029	-1.65	0.0027		-3.56	-3.48	0.08
WCS365_00640	mkl	putative ribonucleotide transport ATP-binding protein mkl	5	-1.37	0.2436	0.16	0.9561	-2.75	0.0617		1.53	-1.38	-2.91
WCS365_00641	mlaE_1	putative phospholipid ABC transporter permease protein MlaE	7	-0.97	0.0398	2.8	0.9749	-2.12	0		3.77	-1.15	-4.92
WCS365_00642	-	hypothetical protein	8	1.04	0.3554	2.41	0.4899	1.09	0.4817		1.37	0.05	-1.32
WCS365_00643	-	hypothetical protein	14	-0.11	0.8446	-1.35	0.0136	-0.51	0.5678		-1.24	-0.4	0.84
WCS365_00644	-	hypothetical protein	10	1.15	0.1932	-1.18	0.0495	-1.63	0.0004		-2.33	-2.78	-0.45
WCS365_00645	-	hypothetical protein	7	-0.77	0.0893	2.71	0.4905	0.11	1		3.48	0.88	-2.6
WCS365_00646	citN_1	Citrate transporter	15	0.38	0.749	1.97	0.2613	4.22	0.1809		1.59	3.84	2.25
WCS365_00647	-	hypothetical protein	3	-2.06	0.0015	1.86	0.999	5.89	0.474		3.92	7.95	4.03
WCS365_00648	-	hypothetical protein	4	-0.46	0.3409	-0.04	0.9652	-0.17	0.813		0.42	0.29	-0.13
WCS365_00649	perR_1	HTH-type transcriptional regulator PerR	10	-0.49	0.3314	-0.45	0.5875	-1.41	0.0026		0.04	-0.92	-0.96
WCS365_00650	betC	Choline-sulfatase	23	0.03	0.9547	2.13	0.2129	1.52	0.3318		2.1	1.49	-0.61
WCS365_00651	gbuC_3	Glycine betaine/carnitine transport binding protein GbuC	14	-0.6	0.1809	4.71	0.3022	-0.86	0.1791		5.31	-0.26	-5.57
WCS365_00652	dauA_1	C4-dicarboxylic acid transporter DauA	16	0.11	0.7797	2.87	0.4946	2.56	0.9676		2.76	2.45	-0.31
WCS365_00653	aroE_1	Shikimate dehydrogenase (NADP(+))	10	-5.56	0	-1.29	0.0098	-2.32	0		4.27	3.24	-1.03
WCS365_00654	hemF	Oxygen-dependent coproporphyrinogen-III oxidase	5	-1.25	0.0499	2.81	0.0041	2.95	0.0015		4.06	4.2	0.14
WCS365_00655	qorA_2	Quinone oxidoreductase 1	11	-0.99	0.0587	4.6	0.0339	-0.36	0.9276		5.59	0.63	-4.96
WCS365_00657	-	hypothetical protein	8	-0.97	0.1162	-1.95	0.0238	-0.44	0.8882		-0.98	0.53	1.51
WCS365_00658	-	hypothetical protein	10	-1.21	0.0083	0.59	0.6068	-0.45	0.8614		1.8	0.76	-1.04
WCS365_00659	def_1	Peptide deformylase	3	-1.96	0.0413	0.98	0.1489	1.5	0.0476		2.94	3.46	0.52
WCS365_00661	rsmB	Ribosomal RNA small subunit methyltransferase B	10	-3.98	0	-3.42	0	-2.94	0		0.56	1.04	0.48
WCS365_00662	trkA	Trk system potassium uptake protein TrkA	9	-1.08	0.0463	0.03	0.9997	4.51	0.5867		1.11	5.59	4.48
WCS365_00663	-	hypothetical protein	3	-0.32	0.9547	-4.27	0.0001	-1.85	0.0153		-3.95	-1.53	2.42
WCS365_00664	-	hypothetical protein	14	-1.58	0.0017	1.01	0.8195	-0.36	0.8086		2.59	1.22	-1.37
WCS365_00665	-	hypothetical protein	12	-1.12	0.0226	3.29	0.4844	-0.12	0.8601		4.41	1	-3.41
WCS365_00666	-	hypothetical protein	18	-0.44	0.3944	3.14	0.8929	-1.9	0		3.58	-1.46	-5.04
WCS365_00667	-	hypothetical protein	9	-0.62	0.3977	4.53	0.2178	0.86	0.5465		5.15	1.48	-3.67
WCS365_00668	-	hypothetical protein	7	-0.08	0.9283	4.92	0.1113	-1.93	0.0012		5	-1.85	-6.85
WCS365_00669	algE5_1	Poly(beta-D-mannuronate) C5 epimerase 5	39	-0.01	0.9812	1.5	0.1005	1.92	0.1174		1.51	1.93	0.42
WCS365_00670	-	hypothetical protein	7	0.5	0.7876	-0.36	0.54	-0.46	0.7176		-0.86	-0.96	-0.1
WCS365_00671	-	hypothetical protein	11	-0.27	0.5861	0.76	0.4859	3.19	0.4886		1.03	3.46	2.43
WCS365_00672	-	hypothetical protein	67	0.77	0.1954	5.77	0.0719	0.82	0.3551		5	0.05	-4.95
WCS365_00673	-	hypothetical protein	10	0.67	0.9055	-1.87	0.0001	-1	0.0492		-2.54	-1.67	0.87
WCS365_00674	-	hypothetical protein	12	-1.1	0.0379	-1.57	0.0047	1.24	0.8446		-0.47	2.34	2.81
WCS365_00675	-	hypothetical protein	18	0.46	0.6226	-1.03	0.2238	1.25	0.3575		-1.49	0.79	2.28
WCS365_00676	-	hypothetical protein	6	-0.3	0.847	2.81	0.3207	-1.25	0.0152		3.11	-0.95	-4.06
WCS365_00677	-	hypothetical protein	9	0.63	0.8077	0.85	0.9369	-2.33	0		0.22	-2.96	-3.18
WCS365_00678	ctaB	Protoheme IX farnesyltransferase	17	0.38	0.4521	3.97	0.3266	4.28	0.0606		3.59	3.9	0.31
WCS365_00679	ctaA	Heme A synthase	8	0.98	0.1886	3.43	0.112	-1.33	0.0085		2.45	-2.31	-4.76
WCS365_00680	-	hypothetical protein	6	-0.91	0.0484	1.36	0.4691	1.48	0.2543		2.27	2.39	0.12
WCS365_00681	-	hypothetical protein	5	-2.24	0.0012	-1.96	0.0031	-1.48	0.0094		0.28	0.76	0.48
WCS365_00683	ctaE	Cytochrome c oxidase subunit 3	12	-0.2	0.6718	3.37	0.0785	3.97	0.9897		3.57	4.17	0.6
WCS365_00684	ctaG	Cytochrome c oxidase assembly protein CtaG	7	-4.88	0	4.01	0.9996	2.2	0.9993		8.89	7.08	-1.81
WCS365_00685	ctaD	Cytochrome c oxidase subunit 1	15	1	0.3883	2.33	0.247	1.47	0.9993		1.33	0.47	-0.86
WCS365_00686	ctaC	Cytochrome c oxidase subunit 2	15	-1.35	0.0014	1.43	0.4949	3.45	0.2442		2.78	4.8	2.02
WCS365_00687	-	hypothetical protein	7	0.38	0.6054	-0.25	0.7834	1.08	0.4057		-0.63	0.7	1.33
WCS365_00688	dauA_2	C4-dicarboxylic acid transporter DauA	12	0.56	0.7502	-1.16	0.0108	-0.36	0.9714		-1.72	-0.92	0.8
WCS365_00689	cynT	Carbonic anhydrase 1	7	0.98	0.7452	-0.98	0.0405	-1.04	0.0278		-1.96	-2.02	-0.06
WCS365_00690	-	hypothetical protein	10	-0.31	0.6175	-0.19	0.777	1.49	0.4782		0.12	1.8	1.68
WCS365_00691	-	hypothetical protein	5	-1.11	0.0612	4.24	0.2193	-0.15	0.9012		5.35	0.96	-4.39
WCS365_00692	prlC_1	Oligopeptidase A	20	0.33	0.5167	2.25	0.0862	4.36	0.0294		1.92	4.03	2.11
WCS365_00694	prlC_2	Oligopeptidase A	14	-2.15	0	1.22	1	-1	0.0887		3.37	1.15	-2.22
WCS365_00695	caiE	Carnitine operon protein CaiE	7	-0.86	0.167	-0.77	0.4219	-1.93	0.0002		0.09	-1.07	-1.16
WCS365_00696	-	5'-nucleotidase	7	-0.63	0.2291	1.63	0.2428	1.78	0.5097		2.26	2.41	0.15
WCS365_00697	rayT	REP-associated tyrosine transposase	7	0.2	0.9264	1.28	0.9999	2.57	0.588		1.08	2.37	1.29
WCS365_00698	-	putative HTH-type transcriptional regulator	8	-0.71	0.2166	5.04	0.4911	2.18	0.5166		5.75	2.89	-2.86
WCS365_00699	ansA	L-asparaginase 1	11	2.41	0.3808	5.65	0.1262	2.62	0.4484		3.24	0.21	-3.03
WCS365_00700	alsT	Amino-acid carrier protein AlsT	14	0.13	0.78	1.84	0.2246	0.13	0.7978		1.71	0	-1.71
WCS365_00701	aspA	Aspartate ammonia-lyase	8	0.54	0.9997	5.36	0.482	-2.08	0.0001		4.82	-2.62	-7.44
WCS365_00702	yjiE_1	HTH-type transcriptional regulator YjiE	5	1.91	0.7279	3.55	0.2219	-0.56	0.4582		1.64	-2.47	-4.11
WCS365_00704	purK	N5-carboxyaminoimidazole ribonucleotide synthase	8	-6.22	0	-1.89	0.0001	-2.29	0.0002		4.33	3.93	-0.4
WCS365_00705	-	hypothetical protein	4	-0.26	0.8976	0.48	0.9988	3.18	0.9945		0.74	3.44	2.7
WCS365_00706	-	hypothetical protein	7	0.37	0.6515	4.32	0.9907	5.19	0.7726		3.95	4.82	0.87
WCS365_00707	yeaD_1	Putative glucose-6-phosphate 1-epimerase	8	-0.36	0.5593	-1.1	0.0271	5.15	0.4324		-0.74	5.51	6.25
WCS365_00709	proP_1	Proline/betaine transporter	19	-0.64	0.079	1.12	0.3248	0.46	0.396		1.76	1.1	-0.66
WCS365_00710	pstS_1	Phosphate-binding protein PstS	10	-2.83	0	0.31	0.5869	2.47	0.4534		3.14	5.3	2.16
WCS365_00712	pstA1	Phosphate transport system permease protein PstA 1	16	-3.27	0	3.39	0.2194	-0.43	0.235		6.66	2.84	-3.82
WCS365_00713	pstB	Phosphate import ATP-binding protein PstB	7	-3.31	0	0.56	0.3021	1.64	0.0164		3.87	4.95	1.08
WCS365_00714	-	hypothetical protein	5	-2.87	0.0071	-0.19	0.7611	-0.4	0.5443		2.68	2.47	-0.21
WCS365_00715	cheY_1	Chemotaxis protein CheY	5	-0.86	0.0471	0.18	1	-1.18	0.0047		1.04	-0.32	-1.36
WCS365_00716	-	hypothetical protein	22	0.8	0.4811	4.48	0.2591	0.87	0.4695		3.68	0.07	-3.61
WCS365_00717	mepM_2	Murein DD-endopeptidase MepM	14	0.18	0.7505	2.27	0.4489	3.02	0.2149		2.09	2.84	0.75
WCS365_00718	corC_1	Magnesium and cobalt efflux protein CorC	14	-1.75	0	-2.3	0	-2.09	0		-0.55	-0.34	0.21
WCS365_00719	phoR	Phosphate regulon sensor protein PhoR	13	-2.37	0	2.24	0.9807	2.39	0.3844		4.61	4.76	0.15
WCS365_00720	phoB	Phosphate regulon transcriptional regulatory protein PhoB	6	-0.9	0.4167	1.81	0.4831	-1	0.1589		2.71	-0.1	-2.81
WCS365_00721	-	hypothetical protein	7	0.22	0.9801	1.25	0.9962	-1.97	0		1.03	-2.19	-3.22
WCS365_00722	ubiA_1	4-hydroxybenzoate octaprenyltransferase	8	1.19	1	2.04	0.0003	3.37	0.0001		0.85	2.18	1.33
WCS365_00723	ubiC	Chorismate pyruvate-lyase	5	-1.2	0.0545	-1.03	0.031	-1.2	0.0018		0.17	0	-0.17
WCS365_00724	rubA1	Rubredoxin-1	3	0.21	0.7965	-0.72	0.5435	-0.53	0.3572		-0.93	-0.74	0.19
WCS365_00725	alkT	Rubredoxin-NAD(+) reductase	9	1.12	0.8881	1.31	0.4859	-0.01	0.9935		0.19	-1.13	-1.32
WCS365_00727	-	hypothetical protein	18	-0.64	0.0845	0.29	0.5583	-0.18	0.8504		0.93	0.46	-0.47
WCS365_00728	-	hypothetical protein	4	0.93	0.4115	-2.17	0.0027	0.32	0.7551		-3.1	-0.61	2.49
WCS365_00729	-	hypothetical protein	7	-1.82	0.0008	2.43	1	1.91	0.999		4.25	3.73	-0.52
WCS365_00730	-	hypothetical protein	3	-1.4	0.0981	-2.01	0.0295	-1.59	0.0397		-0.61	-0.19	0.42
WCS365_00732	limB	Limonene 1%2C2-monooxygenase	12	1.01	0.2533	4.83	0.4906	0.91	0.3442		3.82	-0.1	-3.92
WCS365_00733	-	hypothetical protein	3	0.34	0.7443	-3.19	0.0007	-2.58	0.0021		-3.53	-2.92	0.61
WCS365_00734	-	Dodecin	3	-3.56	0	-0.49	0.4936	5.76	0.4609		3.07	9.32	6.25
WCS365_00735	-	hypothetical protein	4	1.23	0.2608	2.67	0.5425	-1.23	0.1164		1.44	-2.46	-3.9
WCS365_00736	trpI_1	HTH-type transcriptional regulator TrpI	8	-1.69	0.0003	-0.47	0.3801	1.28	0.3848		1.22	2.97	1.75
WCS365_00737	trpB	Tryptophan synthase beta chain	12	-7.4	0	-1.86	0	-1.47	0.0003		5.54	5.93	0.39
WCS365_00738	trpA	Tryptophan synthase alpha chain	7	-7.06	0	-3.1	0	-2.86	0		3.96	4.2	0.24
WCS365_00739	-	hypothetical protein	19	1.9	0.0067	7.77	0	7.78	0.0002		5.87	5.88	0.01
WCS365_00740	-	hypothetical protein	4	0.88	0.7209	6.02	0.0406	3.6	0.0295		5.14	2.72	-2.42
WCS365_00741	-	hypothetical protein	4	-1.12	0.1676	-4.26	0	-2.03	0.0009		-3.14	-0.91	2.23
WCS365_00742	-	hypothetical protein	3	2.09	0.3073	4.02	0.4335	2.04	0.4472		1.93	-0.05	-1.98
WCS365_00744	cat1	Succinyl-CoA:coenzyme A transferase	22	1.83	0.1032	2.72	0.9096	4.5	0.1661		0.89	2.67	1.78
WCS365_00745	pntB	NAD(P) transhydrogenase subunit beta	16	-0.01	0.9759	3.05	0.1335	2.55	0.9761		3.06	2.56	-0.5
WCS365_00746	pntA	NAD(P) transhydrogenase subunit alpha	6	0.04	0.9716	3.36	0.4843	-0.37	0.4558		3.32	-0.41	-3.73
WCS365_00747	pntAA	NAD(P) transhydrogenase subunit alpha part 1	9	0.43	0.4875	3.82	0.2483	5.9	0.221		3.39	5.47	2.08
WCS365_00748	gcvA_2	Glycine cleavage system transcriptional activator	14	1.17	0.2522	2.4	0.1061	3.39	0.2788		1.23	2.22	0.99
WCS365_00749	mmgC_1	Acyl-CoA dehydrogenase	16	1.19	0.2456	2.27	0.0513	4.49	0.1177		1.08	3.3	2.22
WCS365_00750	uctC	Acetyl-CoA:oxalate CoA-transferase	19	0.07	0.9568	5.04	0.492	0.79	0.5442		4.97	0.72	-4.25
WCS365_00751	aceE_1	Pyruvate dehydrogenase E1 component	30	1.33	0.307	5.65	0.0004	5.56	0.2512		4.32	4.23	-0.09
WCS365_00752	-	hypothetical protein	4	-1.62	0.0168	0.17	1	-1.08	0.101		1.79	0.54	-1.25
WCS365_00753	-	hypothetical protein	4	-1.61	0.0031	6.65	0.8103	7.26	0.9375		8.26	8.87	0.61
WCS365_00754	acdS_1	1-aminocyclopropane-1-carboxylate deaminase	10	1.22	0.0813	3.63	0.4674	-1.12	0.1017		2.41	-2.34	-4.75
WCS365_00755	lrp_4	Leucine-responsive regulatory protein	8	0.45	0.5314	0.5	1	-3.62	0.0014		0.05	-4.07	-4.12
WCS365_00756	todS	Sensor histidine kinase TodS	44	0.63	0.2587	2.93	0.0623	-1.13	0.0213		2.3	-1.76	-4.06
WCS365_00757	xypA_1	Xylitol-binding protein	9	0.53	0.9844	0.29	0.9368	-0.62	0.6181		-0.24	-1.15	-0.91
WCS365_00758	gcvA_3	Glycine cleavage system transcriptional activator	6	-1.51	0.004	2.92	0.7505	4.12	0.4879		4.43	5.63	1.2
WCS365_00759	-	hypothetical protein	5	0.27	1	-1.19	0.0439	4.22	0.4788		-1.46	3.95	5.41
WCS365_00760	rbn	Ribonuclease BN	7	-6.22	0	-2.49	0.0006	0.28	0.9441		3.73	6.5	2.77
WCS365_00761	-	hypothetical protein	12	-5.29	0	-2.57	0	4.16	0.9999		2.72	9.45	6.73
WCS365_00762	yjiA_1	putative GTP-binding protein YjiA	21	-0.05	0.9605	4.05	0.2307	-0.12	0.9236		4.1	-0.07	-4.17
WCS365_00763	-	hypothetical protein	4	0.1	0.9996	1.62	0.9957	-0.22	0.8457		1.52	-0.32	-1.84
WCS365_00764	fabG_1	3-oxoacyl-[acyl-carrier-protein] reductase FabG	9	-0.95	0.1301	1.87	0.4935	-2.29	0.0064		2.82	-1.34	-4.16
WCS365_00765	gdh	Glucose 1-dehydrogenase	12	0.87	0.3829	6.8	0.0457	-0.8	0.4229		5.93	-1.67	-7.6
WCS365_00766	mhbT	3-hydroxybenzoate transporter MhbT	15	-0.33	0.6536	3.93	0.4589	3.73	0.0901		4.26	4.06	-0.2
WCS365_00767	pgdA_1	Peptidoglycan deacetylase	6	1.99	0.1394	6.33	0.2111	1.97	0.542		4.34	-0.02	-4.36
WCS365_00768	mdlY	Mandelamide hydrolase	15	2.36	0.2326	0.56	0.6365	2.18	0.44		-1.8	-0.18	1.62
WCS365_00769	lgoR	putative HTH-type transcriptional regulator LgoR	13	0.42	0.8696	3.97	0.9507	1.19	0.9858		3.55	0.77	-2.78
WCS365_00770	aer_1	Aerotaxis receptor	16	-0.37	0.5836	2.5	0.8056	2.45	0.3912		2.87	2.82	-0.05
WCS365_00772	bluF_1	Blue light- and temperature-regulated antirepressor BluF	5	1.38	0.4913	-1	0.249	3.87	0.259		-2.38	2.49	4.87
WCS365_00773	udh_1	Uronate dehydrogenase	7	1.53	0.4895	-1.43	0.0107	-0.22	0.8304		-2.96	-1.75	1.21
WCS365_00774	aaeA_1	p-hydroxybenzoic acid efflux pump subunit AaeA	7	-0.03	0.9472	5.32	0.0567	5.94	0.1877		5.35	5.97	0.62
WCS365_00775	-	hypothetical protein	4	-0.31	0.6103	0.25	0.9488	-0.11	0.9358		0.56	0.2	-0.36
WCS365_00776	aaeB_1	p-hydroxybenzoic acid efflux pump subunit AaeB	26	-0.22	0.5914	1.48	0.5018	2.39	0.13		1.7	2.61	0.91
WCS365_00777	nimR_1	HTH-type transcriptional regulator NimR	10	0.48	0.5325	-1.4	0.0029	1.98	1		-1.88	1.5	3.38
WCS365_00778	rhtB_3	Homoserine/homoserine lactone efflux protein	7	0.6	0.4685	1.22	0.4101	-0.47	0.5219		0.62	-1.07	-1.69
WCS365_00779	cysL_1	HTH-type transcriptional regulator CysL	10	-1.45	0.0004	4.64	0.239	7.11	0.4962		6.09	8.56	2.47
WCS365_00780	-	Putative NAD(P)H nitroreductase	26	2.12	0.6915	-0.5	0.2987	-0.42	0.4575		-2.62	-2.54	0.08
WCS365_00781	-	hypothetical protein	35	1.22	0.2325	2.62	0.1336	4.8	0.0433		1.4	3.58	2.18
WCS365_00782	nepI_1	Purine ribonucleoside efflux pump NepI	8	-1.29	0.0032	3.5	0	3.53	0.1105		4.79	4.82	0.03
WCS365_00783	rclR_1	RCS-specific HTH-type transcriptional activator RclR	7	4.4	0.9896	2.34	0.0003	1.96	0.1867		-2.06	-2.44	-0.38
WCS365_00784	-	hypothetical protein	5	-4.63	0	3.59	0.0001	-0.42	0.5791		8.22	4.21	-4.01
WCS365_00787	mdlC	Benzoylformate decarboxylase	14	1.38	0.5702	-0.14	0.9025	5.84	0.1854		-1.52	4.46	5.98
WCS365_00789	pgsA	CDP-diacylglycerol--glycerol-3-phosphate 3-phosphatidyltransferase	5	-1.34	0.0274	4.77	0.141	0	1		6.11	1.34	-4.77
WCS365_00790	uvrC	UvrABC system protein C	33	0.52	0.8831	2.99	0.058	1.01	0.8056		2.47	0.49	-1.98
WCS365_00791	uvrY_2	Response regulator UvrY	11	0.58	0.3145	1.85	0.2361	0.89	0.9994		1.27	0.31	-0.96
WCS365_00792	-	hypothetical protein	5	1.68	0.128	1.24	0.974	5.3	0.4076		-0.44	3.62	4.06
WCS365_00793	-	hypothetical protein	12	1.34	0.3317	3.57	0.1915	-1.17	0.0091		2.23	-2.51	-4.74
WCS365_00794	-	hypothetical protein	3	-4.04	0	-0.23	0.7899	0	1		3.81	4.04	0.23
WCS365_00795	-	hypothetical protein	4	0.39	0.7665	1.2	0.9782	-1.07	0.0579		0.81	-1.46	-2.27
WCS365_00796	aroF_1	Phospho-2-dehydro-3-deoxyheptonate aldolase%2C Tyr-sensitive	17	0.76	0.3764	0.51	0.5226	2.05	0.839		-0.25	1.29	1.54
WCS365_00798	lip_1	Lactonizing lipase	5	-2.1	0.0057	1.33	0.653	-1.2	0.0067		3.43	0.9	-2.53
WCS365_00799	ppiC_1	Peptidyl-prolyl cis-trans isomerase C	4	-4.31	0	3.04	0.9999	0	1		7.35	4.31	-3.04
WCS365_00800	appA_1	Oligopeptide-binding protein AppA	16	-2.05	0.0069	0.76	0.5048	5.47	0.1273		2.81	7.52	4.71
WCS365_00801	yejB_1	Inner membrane ABC transporter permease protein YejB	5	-1.45	0.0032	3.05	0.0047	0.16	0.9993		4.5	1.61	-2.89
WCS365_00802	yejE_1	Inner membrane ABC transporter permease protein YejE	5	-2.19	0.0023	2.08	0.0564	3.11	0.4936		4.27	5.3	1.03
WCS365_00803	gsiA_1	Glutathione import ATP-binding protein GsiA	4	-2.19	0.0003	3.16	0.0105	-1.48	0.0007		5.35	0.71	-4.64
WCS365_00804	fhlA	Formate hydrogenlyase transcriptional activator	21	-0.27	0.4529	0.05	0.9958	3.56	0.4357		0.32	3.83	3.51
WCS365_00805	-	hypothetical protein	8	0.89	0.2963	-2.12	0.0007	0.77	0.8509		-3.01	-0.12	2.89
WCS365_00806	bdhA_2	D-beta-hydroxybutyrate dehydrogenase	4	0.74	0.3118	7.29	0.4773	-2.69	0.0141		6.55	-3.43	-9.98
WCS365_00807	acs_1	Acetyl-coenzyme A synthetase	22	0.66	0.5673	1.42	0.9999	-1.54	0		0.76	-2.2	-2.96
WCS365_00808	pilT_2	Twitching mobility protein	13	0.94	0.3088	2.45	0.2343	-2.06	0.0001		1.51	-3	-4.51
WCS365_00809	-	Blue-light-activated protein	28	-0.48	0.1805	0.68	1	3.51	0.9935		1.16	3.99	2.83
WCS365_00810	ppiC_2	Peptidyl-prolyl cis-trans isomerase C	4	-1.27	0.1574	-1.57	0.1216	8.27	0.4762		-0.3	9.54	9.84
WCS365_00811	kdgK_1	2-dehydro-3-deoxygluconokinase	7	-0.22	0.7066	1.29	0.8541	6.71	0.3393		1.51	6.93	5.42
WCS365_00812	-	D-threonine aldolase	22	-0.05	0.942	3.62	0.9997	-1.38	0.0531		3.67	-1.33	-5
WCS365_00813	srpS	HTH-type transcriptional regulator SrpS	5	-1.23	0.0088	0.78	0.9999	6.93	0.2192		2.01	8.16	6.15
WCS365_00815	glnQ_2	Glutamine transport ATP-binding protein GlnQ	6	-1.18	0.0993	-1.36	0.0004	0.42	1		-0.18	1.6	1.78
WCS365_00816	tcyB	L-cystine transport system permease protein TcyB	16	0.21	0.644	1.11	0.2536	0.56	0.5671		0.9	0.35	-0.55
WCS365_00817	glnP_1	Glutamine transport system permease protein GlnP	10	0.3	0.7542	1.36	0.9998	0.29	0.9982		1.06	-0.01	-1.07
WCS365_00818	peb1A	Major cell-binding factor	11	1.45	0.2754	3.34	0.9998	2.4	0.4952		1.89	0.95	-0.94
WCS365_00819	-	hypothetical protein	3	1.53	0.5358	-2.85	0.0003	-2.28	0.0011		-4.38	-3.81	0.57
WCS365_00821	-	hypothetical protein	20	1.68	0.1574	1.14	0.9998	0.53	0.9976		-0.54	-1.15	-0.61
WCS365_00822	-	hypothetical protein	13	0.99	0.1582	2	0.6282	-5.4	0.003		1.01	-6.39	-7.4
WCS365_00823	bchI	Magnesium-chelatase 38 kDa subunit	15	1.2	0.1473	0.56	0.6309	-5.06	0.003		-0.64	-6.26	-5.62
WCS365_00824	cobN	Aerobic cobaltochelatase subunit CobN	41	0.94	0.9069	5.48	0.0238	4.63	0.2466		4.54	3.69	-0.85
WCS365_00825	yciC_2	Putative metal chaperone YciC	19	0.06	0.9149	2.4	0.5431	-1.34	0.0754		2.34	-1.4	-3.74
WCS365_00827	-	hypothetical protein	13	0.98	0.1223	-2.07	0	-1.63	0.0837		-3.05	-2.61	0.44
WCS365_00829	cobM	Precorrin-4 C(11)-methyltransferase	7	-2.56	0	2.04	0.0103	-2.69	0		4.6	-0.13	-4.73
WCS365_00831	-	hypothetical protein	12	-3.26	0	1.86	0	0.3	0.6922		5.12	3.56	-1.56
WCS365_00832	metH	Methionine synthase	32	1.41	0.1451	4.02	0.1119	0.76	0.9625		2.61	-0.65	-3.26
WCS365_00834	ytfQ	ABC transporter periplasmic-binding protein YtfQ	18	0.38	0.7277	5.77	0.9972	-0.95	0.0331		5.39	-1.33	-6.72
WCS365_00836	sir_1	Sulfite reductase [ferredoxin]	19	1.56	0.4997	3.27	0.9971	-2.01	0		1.71	-3.57	-5.28
WCS365_00837	-	hypothetical protein	6	0.06	0.938	-2.7	0	-1.86	0.021		-2.76	-1.92	0.84
WCS365_00838	sohB	putative protease SohB	6	0.35	0.798	2.52	0.4255	3.06	0.9689		2.17	2.71	0.54
WCS365_00839	gpmA	2%2C3-bisphosphoglycerate-dependent phosphoglycerate mutase	4	0.73	0.3174	2.52	0.1066	-0.29	0.6261		1.79	-1.02	-2.81
WCS365_00840	-	hypothetical protein	7	0.58	0.8263	2.69	0.4832	0.26	0.9876		2.11	-0.32	-2.43
WCS365_00841	-	putative enoyl-CoA hydratase echA12	7	2.61	0.6304	2.74	0.9126	-0.09	0.9499		0.13	-2.7	-2.83
WCS365_00843	-	hypothetical protein	3	3	0.4723	-0.02	0.974	1.61	1		-3.02	-1.39	1.63
WCS365_00844	-	hypothetical protein	3	-1.07	0.0799	6.87	0.4752	-0.92	0.4862		7.94	0.15	-7.79
WCS365_00846	-	Blue-light-activated protein	29	-0.88	0.0024	1.22	0.5005	2.65	0.4085		2.1	3.53	1.43
WCS365_00847	dnaE2	Error-prone DNA polymerase	38	1.28	0.0441	3.98	0.0074	0.06	1		2.7	-1.22	-3.92
WCS365_00848	-	hypothetical protein	18	0.28	0.5824	7.69	0.0029	0.92	0.9999		7.41	0.64	-6.77
WCS365_00849	-	hypothetical protein	9	0.17	0.8312	8.25	0.4399	0	1		8.08	-0.17	-8.25
WCS365_00850	lexA_1	LexA repressor	6	1.29	0.4729	-0.03	0.9848	-4.6	0.0026		-1.32	-5.89	-4.57
WCS365_00851	-	putative HTH-type transcriptional regulator	12	-0.35	0.5802	-0.98	0.0026	7.91	0.4621		-0.63	8.26	8.89
WCS365_00852	-	hypothetical protein	9	0.08	0.8787	7.13	0.0552	0.75	0.68		7.05	0.67	-6.38
WCS365_00853	-	L-gulono-1%2C4-lactone dehydrogenase	12	-0.52	0.4815	1.56	0.9145	3.32	0.4871		2.08	3.84	1.76
WCS365_00854	-	Cytochrome c-555	5	-0.68	0.4437	7.09	0.1007	3.83	0.9223		7.77	4.51	-3.26
WCS365_00855	gltR_2	HTH-type transcriptional regulator GltR	14	0.73	0.3253	0.02	0.9895	-1.38	0.0883		-0.71	-2.11	-1.4
WCS365_00856	alkJ	Alcohol dehydrogenase [acceptor]	30	-0.44	0.2994	3.01	0.4791	4.29	0.2353		3.45	4.73	1.28
WCS365_00857	proP_2	Proline/betaine transporter	26	0.94	0.2298	3.25	0.1888	5.35	0.2363		2.31	4.41	2.1
WCS365_00858	fptA	Fe(3+)-pyochelin receptor	23	-0.24	0.6811	2.56	0.2237	1.5	0.1091		2.8	1.74	-1.06
WCS365_00859	-	hypothetical protein	6	-2.18	0.0004	-0.58	0.5147	3.66	0.9271		1.6	5.84	4.24
WCS365_00860	fecI_2	putative RNA polymerase sigma factor FecI	3	-0.63	0.3219	-3.86	0.0001	1.51	0.294		-3.23	2.14	5.37
WCS365_00862	topB	DNA topoisomerase 3	22	-0.4	0.3571	0.68	0.6405	1.01	0.9838		1.08	1.41	0.33
WCS365_00863	-	hypothetical protein	3	-1.47	0.0947	-3.53	0.0001	0.91	0.9985		-2.06	2.38	4.44
WCS365_00864	glsA2	Glutaminase 2	13	0.5	0.4968	-0.45	0.5291	-1.6	0.0012		-0.95	-2.1	-1.15
WCS365_00866	-	hypothetical protein	12	1.57	0.0785	2.7	0.9129	0.6	0.5908		1.13	-0.97	-2.1
WCS365_00867	-	hypothetical protein	4	0.81	0.4988	0.86	0.7166	4.77	0.2935		0.05	3.96	3.91
WCS365_00868	zupT_1	Zinc transporter ZupT	7	-1.39	0.0301	-1.08	0.0526	-1.98	0.0001		0.31	-0.59	-0.9
WCS365_00869	gsiB_1	Glucose starvation-inducible protein B	8	-1.9	0.0099	1.02	0.9275	0	1		2.92	1.9	-1.02
WCS365_00872	cobB	NAD-dependent protein deacetylase	18	0.45	0.5386	-1.47	0	2.34	0.4849		-1.92	1.89	3.81
WCS365_00873	gltC_2	HTH-type transcriptional regulator GltC	8	-1.25	0.0334	-1.25	0.0018	-1.68	0.0091		0	-0.43	-0.43
WCS365_00874	scoA	putative succinyl-CoA:3-ketoacid coenzyme A transferase subunit A	8	-1.49	0.0036	-0.63	0.3964	4.58	0.2316		0.86	6.07	5.21
WCS365_00875	scoB	putative succinyl-CoA:3-ketoacid coenzyme A transferase subunit B	7	0.04	0.9543	2.5	0.9163	6.51	1		2.46	6.47	4.01
WCS365_00876	thlA_1	Acetyl-CoA acetyltransferase	14	-0.16	0.792	3.44	0.792	0.37	0.6248		3.6	0.53	-3.07
WCS365_00877	lutR_1	HTH-type transcriptional regulator LutR	5	0.59	0.532	0.05	0.9988	-2.79	0.0005		-0.54	-3.38	-2.84
WCS365_00878	ttuB_1	Putative tartrate transporter	15	0.07	0.9117	-1.77	0	0.75	0.7072		-1.84	0.68	2.52
WCS365_00879	gudD_1	Glucarate dehydratase	9	-1.69	0.0023	0.27	1	0.06	0.9986		1.96	1.75	-0.21
WCS365_00880	glgB	1%2C4-alpha-glucan branching enzyme GlgB	15	-1.2	0.0297	6.07	0.4027	0.28	1		7.27	1.48	-5.79
WCS365_00881	treS	Trehalose synthase/amylase TreS	34	0.8	0.4925	0.05	1	3.33	0.0938		-0.75	2.53	3.28
WCS365_00882	glgE2	Alpha-1%2C4-glucan:maltose-1-phosphate maltosyltransferase 2	13	0.28	0.7946	-0.44	0.4221	0.12	0.9813		-0.72	-0.16	0.56
WCS365_00884	-	hypothetical protein	5	0.91	0.4673	2.34	0.3227	-3.54	0.0642		1.43	-4.45	-5.88
WCS365_00886	-	hypothetical protein	11	-1.33	0.0201	0.07	0.9999	1.15	0.9823		1.4	2.48	1.08
WCS365_00887	norG_2	HTH-type transcriptional regulator NorG	14	0.48	0.509	2.08	1	-0.39	0.8581		1.6	-0.87	-2.47
WCS365_00888	gdhI_1	Glucose 1-dehydrogenase 1	5	-0.4	0.6392	-1.07	0.2459	2.79	0.4464		-0.67	3.19	3.86
WCS365_00889	yfeX	putative deferrochelatase/peroxidase YfeX	6	0.99	0.2531	-2.04	0.0002	-3.02	0.0027		-3.03	-4.01	-0.98
WCS365_00890	ampC_1	Beta-lactamase	9	-0.92	0.0336	-2.22	0	1.69	0.2474		-1.3	2.61	3.91
WCS365_00891	-	hypothetical protein	4	1.19	0.2134	2.02	0.4144	1.34	0.9696		0.83	0.15	-0.68
WCS365_00892	-	hypothetical protein	17	0.41	0.5155	1.89	0.1729	-2.23	0		1.48	-2.64	-4.12
WCS365_00893	-	hypothetical protein	3	-0.57	0.55	-3.56	0.0001	0.9	0.4402		-2.99	1.47	4.46
WCS365_00894	mro	Aldose 1-epimerase	6	0.48	0.9917	2.34	0.9004	0.87	0.9988		1.86	0.39	-1.47
WCS365_00895	dkgB	2%2C5-diketo-D-gluconic acid reductase B	7	0.34	0.6566	1.93	0.9908	3.7	0.4402		1.59	3.36	1.77
WCS365_00896	polB	DNA polymerase II	24	-0.1	0.8913	3.95	0.5064	2.18	0.3212		4.05	2.28	-1.77
WCS365_00897	hrp1_1	Hypoxic response protein 1	9	-0.83	0.0907	0.29	0.6436	4.78	0.3211		1.12	5.61	4.49
WCS365_00898	yebS	Inner membrane protein YebS	7	-2.37	0.0001	-1.31	0.0223	-1.48	0.0766		1.06	0.89	-0.17
WCS365_00899	pqiA_1	Paraquat-inducible protein A	10	0.05	0.9769	-0.31	0.928	3.19	0.9946		-0.36	3.14	3.5
WCS365_00900	pqiB_1	Paraquat-inducible protein B	14	-0.88	0.0322	0.7	1	2.31	0.5051		1.58	3.19	1.61
WCS365_00901	-	hypothetical protein	7	-0.43	0.7237	-0.38	0.962	-3	0.0986		0.05	-2.57	-2.62
WCS365_00902	gstB_1	Glutathione S-transferase GST-6.0	5	1.95	0.2057	-1.15	0.0988	-1.66	0.0019		-3.1	-3.61	-0.51
WCS365_00903	-	hypothetical protein	3	-1.45	0.0139	0.74	1	1.47	1		2.19	2.92	0.73
WCS365_00904	-	hypothetical protein	7	-0.43	0.5609	4.67	0.9895	0.44	0.9654		5.1	0.87	-4.23
WCS365_00905	hemB_2	Delta-aminolevulinic acid dehydratase	12	0.49	0.4863	0.87	0.9318	-1.46	0.0368		0.38	-1.95	-2.33
WCS365_00907	-	hypothetical protein	4	-4.42	0.0001	-1.22	0.1181	2.91	0.2628		3.2	7.33	4.13
WCS365_00908	selU	tRNA 2-selenouridine synthase	4	0.25	0.8938	-1.09	0.0601	0.63	0.5347		-1.34	0.38	1.72
WCS365_00909	selD	Selenide%2C water dikinase	4	0.17	0.8426	7.71	0.9428	0.86	0.9043		7.54	0.69	-6.85
WCS365_00910	tsx	Nucleoside-specific channel-forming protein tsx	10	1.98	0.1347	-1.81	0	7.11	0.2557		-3.79	5.13	8.92
WCS365_00911	-	hypothetical protein	5	0.51	1	-1.18	0.0457	-1.38	0.0155		-1.69	-1.89	-0.2
WCS365_00912	-	hypothetical protein	5	0.61	0.7645	1.02	0.4375	-4.75	0.0022		0.41	-5.36	-5.77
WCS365_00913	-	hypothetical protein	7	3.92	0.0433	-1.96	0	-1.84	0.0227		-5.88	-5.76	0.12
WCS365_00914	dmlR_2	HTH-type transcriptional regulator DmlR	13	1.48	0.2528	-1.4	0.0043	0.52	0.625		-2.88	-0.96	1.92
WCS365_00915	-	hypothetical protein	7	-1.24	0.2346	2.95	0.9038	-0.97	0.2175		4.19	0.27	-3.92
WCS365_00916	-	hypothetical protein	6	1.16	0.6794	4.83	0.2106	-1.2	0.0953		3.67	-2.36	-6.03
WCS365_00917	mhqD	Putative hydrolase MhqD	4	-0.46	0.8238	-2.96	0	7.01	1		-2.5	7.47	9.97
WCS365_00918	-	hypothetical protein	20	0.45	0.4441	0.92	0.3157	4.82	0.4624		0.47	4.37	3.9
WCS365_00919	argT_1	Lysine/arginine/ornithine-binding periplasmic protein	13	-1.1	0.0024	-0.57	0.1948	5.19	0.2295		0.53	6.29	5.76
WCS365_00920	glpE_2	Thiosulfate sulfurtransferase GlpE	8	1.3	0.1142	2.66	0.5107	-2.07	0.0031		1.36	-3.37	-4.73
WCS365_00921	cdhR_4	HTH-type transcriptional regulator CdhR	15	0.22	0.6572	2.07	0.1381	-0.23	0.894		1.85	-0.45	-2.3
WCS365_00922	cbiL	Cobalt-precorrin-2 C(20)-methyltransferase	15	1.83	0.0565	4.31	0.0469	3.14	0.1742		2.48	1.31	-1.17
WCS365_00924	-	hypothetical protein	8	-0.34	0.4998	0.46	0.5368	-1.64	0.0017		0.8	-1.3	-2.1
WCS365_00926	gms	Glutamate--methylamine ligase	3	-1.83	0.0224	2.78	0.0007	-2.48	0		4.61	-0.65	-5.26
WCS365_00927	-	hypothetical protein	10	-0.29	0.7857	0.99	0.5984	7.37	0.4738		1.28	7.66	6.38
WCS365_00928	puuP_1	Putrescine importer PuuP	7	0.4	0.9911	3.38	0	0.2	0.895		2.98	-0.2	-3.18
WCS365_00929	astA_1	Arginine N-succinyltransferase subunit alpha	13	0.49	0.4915	1.72	0.3581	1.14	0.695		1.23	0.65	-0.58
WCS365_00930	aruG_1	Arginine N-succinyltransferase subunit beta	6	-2.02	0.014	-0.99	0.1342	-1.21	0.0475		1.03	0.81	-0.22
WCS365_00931	-	hypothetical protein	9	0.33	0.6876	1.02	0.3153	2.05	0.468		0.69	1.72	1.03
WCS365_00932	-	hypothetical protein	4	-1.55	0.0813	-3.06	0.0033	-1.07	0.0272		-1.51	0.48	1.99
WCS365_00935	-	Oxaloacetate decarboxylase	9	1.38	0.538	-1.86	0.0024	-0.42	0.6257		-3.24	-1.8	1.44
WCS365_00936	bbsG	(R)-benzylsuccinyl-CoA dehydrogenase	9	0.08	0.8665	0.33	0.9863	1.04	0.2081		0.25	0.96	0.71
WCS365_00937	pcpR_1	PCP degradation transcriptional activation protein	12	1.07	0.6386	-0.66	0.0523	-0.47	0.7562		-1.73	-1.54	0.19
WCS365_00938	cueR	HTH-type transcriptional regulator CueR	4	-0.24	0.6594	-1.44	0.0134	3.38	0.3153		-1.2	3.62	4.82
WCS365_00939	liuE	3-hydroxy-3-isohexenylglutaryl-CoA/hydroxy-methylglutaryl-CoA lyase	16	0.16	0.9787	-1.5	0.0001	6.42	0.0556		-1.66	6.26	7.92
WCS365_00940	-	hypothetical protein	6	-0.25	0.6902	-1.89	0.0038	3.13	0.126		-1.64	3.38	5.02
WCS365_00941	-	hypothetical protein	4	1.4	0.8691	3.41	0.9968	2.32	0.8674		2.01	0.92	-1.09
WCS365_00942	fadD3	3-[(3aS%2C4S%2C7aS)-7a-methyl-1%2C5-dioxo-octahydro-1H-inden-4-yl]propanoyl:CoA ligase	23	-1.44	0.0008	1.05	0.5704	-0.4	0.5705		2.49	1.04	-1.45
WCS365_00943	mmgC_2	Acyl-CoA dehydrogenase	15	-3.67	0	-1.4	0.0086	0.74	0.7009		2.27	4.41	2.14
WCS365_00944	-	Methylmalonyl-CoA carboxyltransferase 12S subunit	24	-0.9	0.0051	3.57	1	2.14	0.2002		4.47	3.04	-1.43
WCS365_00945	-	Hydroxycinnamoyl-CoA hydratase-lyase	9	-1.86	0	2.36	0.4887	1.82	0.4653		4.22	3.68	-0.54
WCS365_00946	accA1_1	Acetyl-/propionyl-coenzyme A carboxylase alpha chain	16	0.69	0.4869	2.72	0.3765	-1.01	0.1087		2.03	-1.7	-3.73
WCS365_00947	-	putative HTH-type transcriptional regulator	14	-1.05	0.0151	2.97	0.2519	8.06	0.0921		4.02	9.11	5.09
WCS365_00949	-	hypothetical protein	15	-0.02	0.9835	-0.13	0.9317	1.53	0.2481		-0.11	1.55	1.66
WCS365_00951	srpA	Catalase-related peroxidase	5	-3.05	0.0209	0.29	0.6934	3.63	0.4339		3.34	6.68	3.34
WCS365_00952	ecfG	ECF RNA polymerase sigma factor EcfG	3	0.61	0.5743	1.06	0.9103	-2.39	0.0052		0.45	-3	-3.45
WCS365_00953	-	hypothetical protein	12	-0.57	0.2533	3.62	0.2424	-2.42	0		4.19	-1.85	-6.04
WCS365_00954	kdgR_1	Transcriptional regulator KdgR	7	-2.25	0.0002	-2.72	0	-0.98	0.1877		-0.47	1.27	1.74
WCS365_00955	potA_3	Spermidine/putrescine import ATP-binding protein PotA	11	-0.39	0.565	0.48	1	-0.88	0.3651		0.87	-0.49	-1.36
WCS365_00956	potB_1	Spermidine/putrescine transport system permease protein PotB	11	-0.28	0.6243	5.7	0.0671	0.59	0.9705		5.98	0.87	-5.11
WCS365_00957	ydcV_3	Inner membrane ABC transporter permease protein YdcV	8	-1.79	0.0013	-0.76	0.1852	-1.02	0.1455		1.03	0.77	-0.26
WCS365_00959	hcnB_1	Hydrogen cyanide synthase subunit HcnB	15	-0.81	0.0784	1.26	0.2429	2.03	0.4903		2.07	2.84	0.77
WCS365_00960	abo_2	4-methylaminobutanoate oxidase (formaldehyde-forming)	8	-1.17	0.0169	1.59	1	-0.23	0.8841		2.76	0.94	-1.82
WCS365_00961	-	hypothetical protein	11	1.07	0.7039	-1.72	0.001	5.93	0.2215		-2.79	4.86	7.65
WCS365_00962	-	putative E3 ubiquitin-protein ligase ipaH4.5	7	0.91	0.3422	-1.74	0.0036	3.84	0.4162		-2.65	2.93	5.58
WCS365_00963	-	putative transcriptional regulatory protein	6	-0.09	0.9295	0.55	0.9988	-2.05	0.0072		0.64	-1.96	-2.6
WCS365_00964	vgrG1_2	Actin cross-linking toxin VgrG1	20	0.56	0.4552	0.06	0.9875	5.07	0.4922		-0.5	4.51	5.01
WCS365_00965	-	hypothetical protein	5	1	0.8971	0.36	0.6532	3.98	0.8801		-0.64	2.98	3.62
WCS365_00966	acdS_2	1-aminocyclopropane-1-carboxylate deaminase	9	-0.71	0.3879	-1.63	0.0118	-1.08	0.293		-0.92	-0.37	0.55
WCS365_00967	fadH	2%2C4-dienoyl-CoA reductase [NADPH]	9	0.49	0.992	5.54	0.2465	-3.08	0		5.05	-3.57	-8.62
WCS365_00968	-	hypothetical protein	7	-0.37	0.6459	2.62	0.9511	3.48	0.4834		2.99	3.85	0.86
WCS365_00969	-	hypothetical protein	10	-1.66	0.0048	1.11	0.965	1.17	0.4871		2.77	2.83	0.06
WCS365_00970	-	putative HTH-type transcriptional regulator	4	-0.67	0.2896	9.21	0.1613	4.72	0.0678		9.88	5.39	-4.49
WCS365_00972	-	hypothetical protein	6	1.97	0.9801	2.51	0.9959	-0.93	0.0696		0.54	-2.9	-3.44
WCS365_00973	ppiD	Peptidyl-prolyl cis-trans isomerase D	18	-2.04	0	1.76	0.6167	-0.77	0.156		3.8	1.27	-2.53
WCS365_00974	lon_1	Lon protease	13	-5.52	0	-1.81	0.0065	2.32	0.0252		3.71	7.84	4.13
WCS365_00975	clpX	ATP-dependent Clp protease ATP-binding subunit ClpX	6	-6.48	0	0.81	0.531	5.94	0.4833		7.29	12.42	5.13
WCS365_00977	tig	Trigger factor	19	-0.45	0.5478	-1	0.0797	-1.77	0.0048		-0.55	-1.32	-0.77
WCS365_00981	folD_1	Bifunctional protein FolD protein	10	-1.49	0.0241	-2.31	0	3.25	0.079		-0.82	4.74	5.56
WCS365_00982	pbpG	D-alanyl-D-alanine endopeptidase	5	0.25	1	2.37	0.9998	4.98	0.1909		2.12	4.73	2.61
WCS365_00984	-	hypothetical protein	8	0.94	0.315	1.34	0.3403	-1.71	0		0.4	-2.65	-3.05
WCS365_00985	-	hypothetical protein	3	-6.07	0.0002	-2.23	0	0	1		3.84	6.07	2.23
WCS365_00986	-	hypothetical protein	7	-7.32	0	-3.27	0	3.98	0.7202		4.05	11.3	7.25
WCS365_00987	-	hypothetical protein	3	-7.45	0	-2.01	0.0029	0.03	0.9666		5.44	7.48	2.04
WCS365_00988	nhaR	Transcriptional activator protein NhaR	12	-1.08	0.1298	-0.92	0.0188	2.03	1		0.16	3.11	2.95
WCS365_00989	pbuE	Purine efflux pump PbuE	4	-1.04	0.0688	1.83	1	0.35	0.9998		2.87	1.39	-1.48
WCS365_00990	sstT	Serine/threonine transporter SstT	9	-0.43	0.7313	-0.9	0.132	-1.48	0.0006		-0.47	-1.05	-0.58
WCS365_00991	-	hypothetical protein	4	-2.41	0.0012	-0.71	0.2601	5.38	0.9177		1.7	7.79	6.09
WCS365_00992	-	hypothetical protein	6	-8	0	-2.65	0.0005	-0.22	0.9895		5.35	7.78	2.43
WCS365_00993	-	Shikimate 5-dehydrogenase-like protein	10	-0.49	0.3527	0.68	0.8273	-1.43	0.0119		1.17	-0.94	-2.11
WCS365_00994	-	hypothetical protein	3	-0.94	0.3553	4.36	0.1644	-1.62	0		5.3	-0.68	-5.98
WCS365_00995	uacT	Uric acid transporter UacT	29	-0.04	0.9295	1.91	0.4796	3.43	0.4487		1.95	3.47	1.52
WCS365_00996	nat	Arylamine N-acetyltransferase	8	1.06	0.2784	-0.93	0.0521	0.99	0.4981		-1.99	-0.07	1.92
WCS365_00998	-	putative signaling protein	21	-0.43	0.5285	0.07	1	4.75	0.0705		0.5	5.18	4.68
WCS365_00999	cph2_1	Phytochrome-like protein cph2	14	-0.26	0.9924	-1.18	0.0038	3.58	0.7373		-0.92	3.84	4.76
WCS365_01000	-	Ribonuclease	7	1.17	0.2638	-1.19	0.0186	-1.42	0.0004		-2.36	-2.59	-0.23
WCS365_01001	srpC	putative chromate transport protein	14	-0.12	0.8019	2.15	0.9094	4.34	0.7921		2.27	4.46	2.19
WCS365_01002	-	hypothetical protein	7	-0.57	0.2744	2.2	0.8957	-1.54	0.0188		2.77	-0.97	-3.74
WCS365_01003	-	hypothetical protein	3	0.55	0.5439	-2.77	0	1	0.9816		-3.32	0.45	3.77
WCS365_01004	ytcD	putative HTH-type transcriptional regulator YtcD	6	0.48	0.7787	0.1	0.9981	-1.78	0.0172		-0.38	-2.26	-1.88
WCS365_01005	-	hypothetical protein	4	0.8	0.9652	-1.28	0.1411	2.49	0.328		-2.08	1.69	3.77
WCS365_01006	nepI_2	Purine ribonucleoside efflux pump NepI	15	0.65	0.2934	-2.09	0	-1.85	0.0053		-2.74	-2.5	0.24
WCS365_01007	yahK	Aldehyde reductase YahK	9	-0.29	0.6089	-1.32	0.0269	1	0.2954		-1.03	1.29	2.32
WCS365_01008	pchR_1	Regulatory protein PchR	19	0.51	0.3362	1.67	0.9264	9.31	0.1428		1.16	8.8	7.64
WCS365_01009	-	Aspartate racemase	13	0.4	0.5376	4.43	0.3539	4.02	0.2409		4.03	3.62	-0.41
WCS365_01010	gltP_2	Proton glutamate symport protein	14	0.66	0.2712	2.88	0.7785	1.58	0.3109		2.22	0.92	-1.3
WCS365_01011	yjiE_2	HTH-type transcriptional regulator YjiE	12	0.78	0.2098	-3.16	0	2.16	0.4459		-3.94	1.38	5.32
WCS365_01012	rcnA_1	Nickel/cobalt efflux system RcnA	7	0.27	0.9478	4.26	0.4837	-0.26	0.7118		3.99	-0.53	-4.52
WCS365_01018	fic_1	putative adenosine monophosphate-protein transferase fic	11	-0.9	0.0839	1.69	0.4851	-0.32	0.4717		2.59	0.58	-2.01
WCS365_01019	pphA	Serine/threonine-protein phosphatase 1	15	0.7	0.9735	4.35	0.6058	-2.57	0		3.65	-3.27	-6.92
WCS365_01021	-	hypothetical protein	3	-6.09	0.0186	-2.64	0.193	-1.38	0.0812		3.45	4.71	1.26
WCS365_01022	-	hypothetical protein	6	-0.6	0.5589	-3.1	0	-1.66	0.0039		-2.5	-1.06	1.44
WCS365_01024	dinB1	DNA polymerase IV 1	14	-1.81	0.0001	-1.63	0.0017	1.61	0.1297		0.18	3.42	3.24
WCS365_01025	lexA_2	LexA repressor	8	-1.26	0.072	0.08	1	-0.63	0.474		1.34	0.63	-0.71
WCS365_01026	yedK_1	Putative SOS response-associated peptidase YedK	9	-1.43	0.0786	-1.05	0.1072	1.14	0.2424		0.38	2.57	2.19
WCS365_01027	-	hypothetical protein	6	-0.4	0.5245	1.38	0.726	-2.8	0.0004		1.78	-2.4	-4.18
WCS365_01028	-	hypothetical protein	6	-1.06	0.0774	-1.5	0.0168	1.89	0.4496		-0.44	2.95	3.39
WCS365_01029	-	hypothetical protein	3	-1.81	0.0273	-4.46	0.0002	3.98	0.8983		-2.65	5.79	8.44
WCS365_01030	-	hypothetical protein	4	-1.2	0.2211	1.24	0.9975	1.51	0.8186		2.44	2.71	0.27
WCS365_01031	dusA	tRNA-dihydrouridine(20/20a) synthase	9	0.6	0.7245	0.96	0.6042	6.08	0.4084		0.36	5.48	5.12
WCS365_01032	tal	Transaldolase	5	-0.04	0.9967	-3.61	0	4.78	0.2153		-3.57	4.82	8.39
WCS365_01034	rssB	Regulator of RpoS	13	-1.4	0.0186	2.49	0.9983	0.09	0.8213		3.89	1.49	-2.4
WCS365_01035	mlaA_1	putative phospholipid-binding lipoprotein MlaA	10	-0.1	0.898	5.48	0.4877	2.02	0.1419		5.58	2.12	-3.46
WCS365_01036	phnX_2	Phosphonoacetaldehyde hydrolase	3	-1.31	0.1099	-4.67	0.0001	-5.57	0.1015		-3.36	-4.26	-0.9
WCS365_01037	-	hypothetical protein	3	1.16	1	-2.75	0.006	-7.23	0.0976		-3.91	-8.39	-4.48
WCS365_01038	queF	NADPH-dependent 7-cyano-7-deazaguanine reductase	3	-0.28	0.7256	-2.56	0.0005	-0.65	0.3924		-2.28	-0.37	1.91
WCS365_01039	petE	Plastocyanin	3	-1.18	0.1829	-3.41	0.0066	4.09	0.5427		-2.23	5.27	7.5
WCS365_01040	copR	Transcriptional activator protein CopR	12	-1.67	0.0004	-1.65	0.0002	1.98	0.7588		0.02	3.65	3.63
WCS365_01041	cusS_1	Sensor kinase CusS	11	0.03	0.9611	-0.52	0.4466	-1.39	0.0326		-0.55	-1.42	-0.87
WCS365_01042	lolE_1	Lipoprotein-releasing system transmembrane protein LolE	8	0.17	0.9999	1.39	1	5.8	1		1.22	5.63	4.41
WCS365_01043	lolD_2	Lipoprotein-releasing system ATP-binding protein LolD	5	-1.34	0.1144	-1.14	0.1252	0	1		0.2	1.34	1.14
WCS365_01044	lolE_2	Lipoprotein-releasing system transmembrane protein LolE	11	0.82	0.7683	0.47	1	-1.52	0.2976		-0.35	-2.34	-1.99
WCS365_01045	-	hypothetical protein	3	4.51	0.1782	1.03	0.4833	0.5	0.5242		-3.48	-4.01	-0.53
WCS365_01046	ugpQ	Glycerophosphoryl diester phosphodiesterase	5	2.04	0.4841	-2.74	0	0.41	0.9812		-4.78	-1.63	3.15
WCS365_01047	sthA_1	Soluble pyridine nucleotide transhydrogenase	3	-0.65	0.4972	3.29	0.295	1.27	0.2435		3.94	1.92	-2.02
WCS365_01048	apbE_1	FAD:protein FMN transferase	6	-0.16	0.8311	-2.91	0.0017	0.04	0.9534		-2.75	0.2	2.95
WCS365_01049	proP_3	Proline/betaine transporter	11	2.08	0.8804	5.85	0.9991	-0.85	0.0276		3.77	-2.93	-6.7
WCS365_01050	gap2	Glyceraldehyde-3-phosphate dehydrogenase-like protein	14	-0.23	0.7419	2.52	1	-0.68	0.4063		2.75	-0.45	-3.2
WCS365_01051	mfd	Transcription-repair-coupling factor	34	-0.38	0.2496	-0.53	0.8148	2.91	0.2922		-0.15	3.29	3.44
WCS365_01052	-	hypothetical protein	5	0.54	0.5317	-3.9	0	-2.04	0.0157		-4.44	-2.58	1.86
WCS365_01053	rapA_1	RNA polymerase-associated protein RapA	33	1.78	0.127	2.9	0.2456	4.12	0.1647		1.12	2.34	1.22
WCS365_01054	rapA_2	RNA polymerase-associated protein RapA	35	-0.33	0.4923	6.31	0.0217	5.56	0.3401		6.64	5.89	-0.75
WCS365_01055	nagZ	Beta-hexosaminidase	22	0.7	0.4396	4.66	0.0045	-0.84	0.2359		3.96	-1.54	-5.5
WCS365_01056	yttP	putative HTH-type transcriptional regulator YttP	6	-0.52	0.3182	1.59	0.0998	0.21	0.9852		2.11	0.73	-1.38
WCS365_01057	lexA_3	LexA repressor	3	-0.2	0.7585	2.71	0.9912	-0.66	0.4161		2.91	-0.46	-3.37
WCS365_01058	sulA	Cell division inhibitor SulA	10	-0.15	1	3.03	0.4898	0.16	0.9487		3.18	0.31	-2.87
WCS365_01059	-	hypothetical protein	3	-7.85	0.0001	-1.83	0.0091	-0.81	0.1439		6.02	7.04	1.02
WCS365_01061	topA	DNA topoisomerase 1	48	0.31	0.3346	1.87	0.0914	-0.48	0.333		1.56	-0.79	-2.35
WCS365_01063	fadA_1	3-ketoacyl-CoA thiolase	13	2.93	0.0708	4.86	0.4824	-1.36	0.0531		1.93	-4.29	-6.22
WCS365_01064	fadB_1	Fatty acid oxidation complex subunit alpha	30	2.4	0.1026	2.5	0.2528	6.32	0.2116		0.1	3.92	3.82
WCS365_01065	-	hypothetical protein	3	0.17	0.8914	-2.51	0.0383	-1.2	0.1284		-2.68	-1.37	1.31
WCS365_01066	-	hypothetical protein	8	1.54	0.3452	-0.2	0.9709	-0.23	0.7583		-1.74	-1.77	-0.03
WCS365_01067	uup	ABC transporter ATP-binding protein uup	19	0.76	0.2351	5.71	0.0655	-1.46	0.0048		4.95	-2.22	-7.17
WCS365_01068	slt	Soluble lytic murein transglycosylase	14	1.77	0.8754	0.04	0.9906	2.61	0.5002		-1.73	0.84	2.57
WCS365_01069	msbA_1	Lipid A export ATP-binding/permease protein MsbA	20	-0.1	0.7923	-1.19	0.0002	3.35	0.2416		-1.09	3.45	4.54
WCS365_01070	-	hypothetical protein	3	-0.38	0.7423	-1.25	0.0411	-4.56	0.1012		-0.87	-4.18	-3.31
WCS365_01071	pdxB	Erythronate-4-phosphate dehydrogenase	26	0.52	0.4759	4.38	0.3598	3.1	0.046		3.86	2.58	-1.28
WCS365_01072	norM	Multidrug resistance protein NorM	25	-0.34	0.3649	1.9	0.1138	-0.87	0.0901		2.24	-0.53	-2.77
WCS365_01073	tusA_1	Sulfurtransferase TusA	3	0.12	1	-3.19	0.0046	0	1		-3.31	-0.12	3.19
WCS365_01074	rlmM	Ribosomal RNA large subunit methyltransferase M	16	-4.13	0	-2.86	0	2.99	0.4674		1.27	7.12	5.85
WCS365_01075	acnA	Aconitate hydratase A	17	-0.41	0.3407	4.41	0.2377	2.87	0.1203		4.82	3.28	-1.54
WCS365_01076	-	hypothetical protein	15	-0.32	0.4577	4.84	0.1176	3.76	0.9998		5.16	4.08	-1.08
WCS365_01077	aer_2	Aerotaxis receptor	10	-1.06	0.0245	3	0.0832	2.5	0.0808		4.06	3.56	-0.5
WCS365_01078	-	hypothetical protein	8	-0.54	0.1463	3.1	0.4893	0.83	0.8224		3.64	1.37	-2.27
WCS365_01079	ccoN1_1	Cbb3-type cytochrome c oxidase subunit CcoN1	22	1.03	0.5112	2.61	0.2436	0.91	0.3518		1.58	-0.12	-1.7
WCS365_01080	-	hypothetical protein	7	-0.77	0.2919	-0.07	0.9139	3.35	0.4606		0.7	4.12	3.42
WCS365_01082	ccoP1	Cbb3-type cytochrome c oxidase subunit CcoP1	13	-0.8	0.0302	4.33	1	0.77	0.982		5.13	1.57	-3.56
WCS365_01083	ccoN1_2	Cbb3-type cytochrome c oxidase subunit CcoN1	16	0.7	0.7515	6	0.0598	1.96	0.1799		5.3	1.26	-4.04
WCS365_01084	-	hypothetical protein	5	-0.81	0.3694	-2.16	0.0013	0.24	0.759		-1.35	1.05	2.4
WCS365_01087	-	hypothetical protein	5	-0.04	0.9877	-2.02	0.017	3.14	0.1754		-1.98	3.18	5.16
WCS365_01088	-	hypothetical protein	10	-1.16	0.0465	4.77	0.2363	5.31	0.091		5.93	6.47	0.54
WCS365_01089	copA_1	putative copper-importing P-type ATPase A	34	-1.19	0.0004	0.06	0.9997	3.88	0.3753		1.25	5.07	3.82
WCS365_01090	-	hypothetical protein	3	-0.63	0.3633	0.6	0.9999	-0.57	0.593		1.23	0.06	-1.17
WCS365_01091	-	hypothetical protein	10	-0.1	0.8741	0.88	0.9564	1.31	0.2324		0.98	1.41	0.43
WCS365_01092	hemN_2	Oxygen-independent coproporphyrinogen-III oxidase	10	0.48	0.9949	0.36	0.8029	-1.65	0		-0.12	-2.13	-2.01
WCS365_01094	apt	Adenine phosphoribosyltransferase	4	-0.12	0.8382	-2.82	0.0001	-6.79	0.002		-2.7	-6.67	-3.97
WCS365_01095	recR	Recombination protein RecR	9	0.51	0.6127	-0.6	0.3438	-1.82	0.0065		-1.11	-2.33	-1.22
WCS365_01096	curA	NADPH-dependent curcumin reductase	9	0	0.9976	3.02	0.4997	-0.59	0.2978		3.02	-0.59	-3.61
WCS365_01097	ybaB	Nucleoid-associated protein YbaB	6	0.07	0.9391	4.51	0.9881	0	1		4.44	-0.07	-4.51
WCS365_01098	dnaX	DNA polymerase III subunit tau	33	0.34	0.5382	3.22	0.9841	2.76	0.0824		2.88	2.42	-0.46
WCS365_01099	-	hypothetical protein	7	-0.89	0.1413	-1.97	0.0008	5.97	0.236		-1.08	6.86	7.94
WCS365_01100	gmr_1	Cyclic di-GMP phosphodiesterase Gmr	23	-0.95	0.0517	2.6	0.2403	5.05	0.1804		3.55	6	2.45
WCS365_01102	-	hypothetical protein	10	-1.61	0.0068	4.38	0.2071	2.96	0.1036		5.99	4.57	-1.42
WCS365_01103	-	hypothetical protein	7	-1.83	0.0003	1.36	0.9999	-2	0.0021		3.19	-0.17	-3.36
WCS365_01104	-	hypothetical protein	9	-0.05	0.9733	2.62	0.9317	1.61	0.6141		2.67	1.66	-1.01
WCS365_01105	ligA	DNA ligase	24	-0.65	0.1842	1.35	0.266	2.38	0.2442		2	3.03	1.03
WCS365_01106	zipA	Cell division protein ZipA	9	-0.34	0.5224	0.79	0.9984	0	1		1.13	0.34	-0.79
WCS365_01107	smc_1	Chromosome partition protein Smc	37	0.06	0.9001	2.6	0.0851	5.54	0.7168		2.54	5.48	2.94
WCS365_01108	rspR_1	HTH-type transcriptional repressor RspR	9	-1.82	0.0013	-0.75	0.1394	1.02	0.8424		1.07	2.84	1.77
WCS365_01109	hcrC	4-hydroxybenzoyl-CoA reductase subunit gamma	15	0.44	0.4371	0.42	1	0.55	0.9993		-0.02	0.11	0.13
WCS365_01110	pucD	putative xanthine dehydrogenase subunit D	36	-0.38	0.3659	0.26	0.7757	0.44	0.9976		0.64	0.82	0.18
WCS365_01111	-	hypothetical protein	13	-0.58	0.6558	1.65	0.2175	6.55	0.0852		2.23	7.13	4.9
WCS365_01112	guaD	Guanine deaminase	14	-0.79	0.3677	-0.68	0.4657	2.1	0.49		0.11	2.89	2.78
WCS365_01113	rspR_2	HTH-type transcriptional repressor RspR	7	-0.83	0.4895	5.19	0.6555	-0.68	0.4617		6.02	0.15	-5.87
WCS365_01114	ydcO_1	Inner membrane protein YdcO	18	-1.01	0.0007	0.18	1	3.23	0.2449		1.19	4.24	3.05
WCS365_01116	dacC_1	D-alanyl-D-alanine carboxypeptidase DacC	28	-0.14	0.7743	2.27	0.4961	-0.93	0.1395		2.41	-0.79	-3.2
WCS365_01117	pleD_3	Response regulator PleD	21	-0.18	0.9653	-0.06	0.9997	2.29	0.493		0.12	2.47	2.35
WCS365_01118	rlmL	Ribosomal RNA large subunit methyltransferase K/L	21	-0.18	0.6917	-1.36	0.0014	3.3	0.3334		-1.18	3.48	4.66
WCS365_01119	rmf	Ribosome modulation factor	3	-0.05	0.9766	-1.7	0.1846	-0.77	0.0713		-1.65	-0.72	0.93
WCS365_01120	-	hypothetical protein	3	-1.96	0.0812	-1.22	0.2587	4.12	0.4374		0.74	6.08	5.34
WCS365_01121	pyrD	Dihydroorotate dehydrogenase (quinone)	17	-0.32	0.5103	-1.82	0	-0.46	0.3688		-1.5	-0.14	1.36
WCS365_01122	nrtA	Nitrate transport protein NrtA	15	-0.31	0.512	-1.82	0	6.88	0.1271		-1.51	7.19	8.7
WCS365_01123	pdtaR	putative transcriptional regulatory protein pdtaR	5	0.09	0.8974	-1.83	0.0011	-0.83	0.0755		-1.92	-0.92	1
WCS365_01124	nasA_1	Nitrate transporter	3	-1.59	0.1528	-2.25	0.0965	2.42	0.3616		-0.66	4.01	4.67
WCS365_01125	prkC	Serine/threonine-protein kinase PrkC	7	-0.19	0.9587	7.6	0.4545	3.01	0.5749		7.79	3.2	-4.59
WCS365_01126	nasD_1	Nitrite reductase [NAD(P)H]	33	1.24	0.3992	2.41	0.2442	3.34	0.1484		1.17	2.1	0.93
WCS365_01127	nasE	Assimilatory nitrite reductase [NAD(P)H] small subunit	8	-2.31	0	-0.62	0.2887	-3.98	0		1.69	-1.67	-3.36
WCS365_01128	nasA_2	Nitrate reductase	34	-0.12	0.9103	-1.61	0	2.71	0.3084		-1.49	2.83	4.32
WCS365_01129	sumT	Uroporphyrinogen-III C-methyltransferase	11	-0.1	0.8621	3.73	0.4715	3.74	0.8806		3.83	3.84	0.01
WCS365_01130	oprF_1	Outer membrane porin F	18	-0.47	0.2185	-2.37	0	2.38	0.0192		-1.9	2.85	4.75
WCS365_01131	ylaC	RNA polymerase sigma factor YlaC	4	-2.57	0.0036	1.3	0.0427	1.03	0.1503		3.87	3.6	-0.27
WCS365_01132	-	hypothetical protein	6	-0.32	0.8035	-0.11	0.8553	-0.31	0.4993		0.21	0.01	-0.2
WCS365_01134	zntB_1	Zinc transport protein ZntB	3	-2.5	0.0847	-0.84	0.4607	2.99	0.3064		1.66	5.49	3.83
WCS365_01135	-	Putative 4-hydroxy-4-methyl-2-oxoglutarate aldolase	5	-1.85	0.0353	1.46	0.1579	1.84	0.9715		3.31	3.69	0.38
WCS365_01136	-	hypothetical protein	6	-1.62	0.0334	1.31	0.3734	4.77	0.9999		2.93	6.39	3.46
WCS365_01137	ppsA	Phosphoenolpyruvate synthase	32	0.03	0.9465	2.62	0.4575	4.43	0.0913		2.59	4.4	1.81
WCS365_01138	ppsR	Phosphoenolpyruvate synthase regulatory protein	9	0.6	0.747	-1.05	0.0561	4.48	0.0804		-1.65	3.88	5.53
WCS365_01139	-	hypothetical protein	4	-1.56	0.0052	5.3	0.4838	0.2	0.777		6.86	1.76	-5.1
WCS365_01140	dat_1	Diaminobutyrate--2-oxoglutarate aminotransferase	24	0.16	0.9848	5.54	0.6205	5.68	0.4452		5.38	5.52	0.14
WCS365_01141	qseC_1	Sensor protein QseC	15	-1.3	0.0002	2.73	0.9988	7.73	0.4737		4.03	9.03	5
WCS365_01142	qseB_1	Transcriptional regulatory protein QseB	6	-2.77	0	-3.33	0	1.14	0.5443		-0.56	3.91	4.47
WCS365_01143	dsbD	Thiol:disulfide interchange protein DsbD	12	-1.6	0.0043	-2.98	0	3.86	0.0003		-1.38	5.46	6.84
WCS365_01144	resA_1	Thiol-disulfide oxidoreductase ResA	4	1.63	0.1748	4.62	0.9874	4.8	1		2.99	3.17	0.18
WCS365_01145	dsbG	Thiol:disulfide interchange protein DsbG	11	0.35	0.9807	0.68	0.4859	4.9	0.483		0.33	4.55	4.22
WCS365_01146	catD_1	3-oxoadipate enol-lactonase 2	5	0.23	0.7744	2.26	0.4783	2.91	0.017		2.03	2.68	0.65
WCS365_01147	lgrD_1	Linear gramicidin synthase subunit D	101	-0.25	0.458	3.87	0.0023	4.13	0.0001		4.12	4.38	0.26
WCS365_01148	fecI_3	putative RNA polymerase sigma factor FecI	9	-0.29	0.5838	0.87	1	-0.33	0.9085		1.16	-0.04	-1.2
WCS365_01149	-	hypothetical protein	3	2.41	0.7248	-2.41	0.1929	0.96	0.0154		-4.82	-1.45	3.37
WCS365_01150	iucB	N(6)-hydroxylysine O-acetyltransferase	13	1	0.2337	1.31	0.6697	-2.48	0.0006		0.31	-3.48	-3.79
WCS365_01151	artJ_2	ABC transporter arginine-binding protein 1	12	0.89	0.8753	2.46	1	0.24	0.6871		1.57	-0.65	-2.22
WCS365_01152	kstR2_1	HTH-type transcriptional repressor KstR2	10	-0.19	0.6956	3.69	0.4866	2.65	0.2349		3.88	2.84	-1.04
WCS365_01153	-	hypothetical protein	16	-1.34	0.0032	2.66	0.4935	2.03	0.4937		4	3.37	-0.63
WCS365_01154	pccB	Propionyl-CoA carboxylase beta chain	13	1.05	0.3694	0.47	0.6699	3.22	0.1038		-0.58	2.17	2.75
WCS365_01155	acdA	Acyl-CoA dehydrogenase	19	0.84	0.2092	4.32	0.3506	-1.06	0.0445		3.48	-1.9	-5.38
WCS365_01156	accA1_2	Acetyl-/propionyl-coenzyme A carboxylase alpha chain	27	-0.96	0.0031	4.25	0.0142	0.02	0.9783		5.21	0.98	-4.23
WCS365_01157	polC_2	DNA polymerase III PolC-type	5	-0.07	0.9893	-0.24	0.784	1.07	0.8763		-0.17	1.14	1.31
WCS365_01158	-	hypothetical protein	5	0.23	0.7796	1.71	0.4052	2.27	0.135		1.48	2.04	0.56
WCS365_01159	-	hypothetical protein	6	1.85	0.4319	2.13	0.8762	-0.27	0.9055		0.28	-2.12	-2.4
WCS365_01161	-	hypothetical protein	7	0.2	0.8505	6	0.4664	9.35	0.9396		5.8	9.15	3.35
WCS365_01162	degS_1	Signal transduction histidine-protein kinase/phosphatase DegS	6	-0.17	0.8243	4.84	0.2283	8.4	0.1482		5.01	8.57	3.56
WCS365_01163	degU_1	Transcriptional regulatory protein DegU	6	-7.45	0	-2.45	0.0003	4.77	0.4667		5	12.22	7.22
WCS365_01164	yegS	putative lipid kinase YegS	8	-4.84	0	-2.25	0.0004	0.77	0.9985		2.59	5.61	3.02
WCS365_01165	-	hypothetical protein	5	-4.65	0	-0.78	0.0314	9.64	0.1718		3.87	14.29	10.42
WCS365_01166	moeA_1	Molybdopterin molybdenumtransferase	14	-0.51	0.4362	0.05	0.992	4.38	0.1274		0.56	4.89	4.33
WCS365_01167	moaB_1	Molybdenum cofactor biosynthesis protein B	8	-2.15	0	-1.45	0.0001	5.1	0.3973		0.7	7.25	6.55
WCS365_01168	mobA	Molybdenum cofactor guanylyltransferase	3	1.33	0.988	-0.86	0.0589	-0.77	0.0993		-2.19	-2.1	0.09
WCS365_01170	rluA_1	Ribosomal large subunit pseudouridine synthase A	10	-1.49	0.0782	-0.12	0.8639	-1.54	0.0001		1.37	-0.05	-1.42
WCS365_01171	-	hypothetical protein	8	-5.31	0	1.78	0.158	0.5	0.7301		7.09	5.81	-1.28
WCS365_01173	kefC_1	Glutathione-regulated potassium-efflux system protein KefC	19	-4.52	0	2.57	0.1506	-1.36	0.0271		7.09	3.16	-3.93
WCS365_01174	amtB_2	Ammonia channel	13	2.69	0.4327	1.32	0.6654	7.42	0.0856		-1.37	4.73	6.1
WCS365_01175	-	hypothetical protein	5	-0.61	0.7172	-1.71	0.0105	0.26	0.6846		-1.1	0.87	1.97
WCS365_01176	-	hypothetical protein	6	-0.01	0.9904	0.52	0.9684	1.13	0.6261		0.53	1.14	0.61
WCS365_01177	-	hypothetical protein	3	-1.14	0.1678	-2.12	0.0006	0.12	0.8699		-0.98	1.26	2.24
WCS365_01178	dgt	Deoxyguanosinetriphosphate triphosphohydrolase	5	-1.15	0.2236	1.82	0.4762	5.2	0.787		2.97	6.35	3.38
WCS365_01180	bvgS_1	Virulence sensor protein BvgS	21	0.16	0.8883	-0.41	0.3279	6.1	0.0347		-0.57	5.94	6.51
WCS365_01181	-	3'3'-cGAMP-specific phosphodiesterase 1	37	0.56	0.8401	4.11	0.0104	0.76	0.3509		3.55	0.2	-3.35
WCS365_01182	msrC	Free methionine-R-sulfoxide reductase	6	-0.8	0.2938	-1.19	0.1149	2.69	0.4607		-0.39	3.49	3.88
WCS365_01183	-	hypothetical protein	13	-0.9	0.0604	-2.6	0	7.99	0.2777		-1.7	8.89	10.59
WCS365_01184	barA_1	Signal transduction histidine-protein kinase BarA	23	-1.08	0.0032	4.19	0.2377	1.26	0.1368		5.27	2.34	-2.93
WCS365_01188	alaA	Glutamate-pyruvate aminotransferase AlaA	9	-0.8	0.1001	4.33	0.2402	1.28	0.2789		5.13	2.08	-3.05
WCS365_01189	htpX	Protease HtpX	10	-0.06	0.9362	3.8	1	-0.34	0.597		3.86	-0.28	-4.14
WCS365_01190	tpm	Thiopurine S-methyltransferase	6	0.17	0.8348	-1.89	0.0004	-0.15	0.7718		-2.06	-0.32	1.74
WCS365_01191	ygiD	4%2C5-DOPA dioxygenase extradiol	6	-0.21	0.7223	0.72	1	-0.26	0.7486		0.93	-0.05	-0.98
WCS365_01192	deaD	ATP-dependent RNA helicase DeaD	13	-1.06	0.0427	-0.89	0.0817	-1.66	0		0.17	-0.6	-0.77
WCS365_01193	speE_1	Polyamine aminopropyltransferase	5	-3.47	0.0007	-2.29	0.0256	-0.75	0.2165		1.18	2.72	1.54
WCS365_01194	aroH	Phospho-2-dehydro-3-deoxyheptonate aldolase	10	-1.28	0.0184	2.16	0.4884	7.32	0.047		3.44	8.6	5.16
WCS365_01195	-	hypothetical protein	12	-0.53	0.3672	-0.02	1	3.25	0.0975		0.51	3.78	3.27
WCS365_01197	gltC_3	HTH-type transcriptional regulator GltC	4	-3.59	0.0055	4.18	0.9856	6.34	0.9383		7.77	9.93	2.16
WCS365_01198	-	hypothetical protein	15	-0.26	0.6819	-1.35	0.0033	-0.08	0.997		-1.09	0.18	1.27
WCS365_01199	ohrR_2	Organic hydroperoxide resistance transcriptional regulator	6	-1.35	0.0156	-1.73	0.0014	-1.06	0.0652		-0.38	0.29	0.67
WCS365_01200	ohrB_2	Organic hydroperoxide resistance protein OhrB	4	-0.51	0.6382	4.46	0.5402	0.37	0.9996		4.97	0.88	-4.09
WCS365_01201	nlhH_2	Carboxylesterase NlhH	9	-2.11	0.0013	-2.58	0.0004	1.41	0.2714		-0.47	3.52	3.99
WCS365_01202	efp	Elongation factor P	5	-0.43	0.5372	-2.96	0	2.89	0.0092		-2.53	3.32	5.85
WCS365_01203	-	hypothetical protein	15	-0.97	0.0535	-1.31	0.0199	0.01	0.9987		-0.34	0.98	1.32
WCS365_01204	-	hypothetical protein	4	0.27	0.9397	0.94	0.9998	-2.39	0.1041		0.67	-2.66	-3.33
WCS365_01205	greA_1	Transcription elongation factor GreA	3	-2.38	0.0066	6.1	0.7255	-0.06	0.9514		8.48	2.32	-6.16
WCS365_01206	cysB_1	HTH-type transcriptional regulator CysB	8	-0.93	0.2129	2.6	0.4869	1.05	0.3662		3.53	1.98	-1.55
WCS365_01207	-	hypothetical protein	6	-0.67	0.4129	-2.49	0.0004	2.48	0.1469		-1.82	3.15	4.97
WCS365_01208	-	hypothetical protein	8	-1.01	0.1333	1.26	0.9982	-3.11	0		2.27	-2.1	-4.37
WCS365_01209	-	Putative 2-dehydropantoate 2-reductase	11	-1.37	0.0576	-1.15	0.1436	8.23	0.0267		0.22	9.6	9.38
WCS365_01210	aroF_2	Phospho-2-dehydro-3-deoxyheptonate aldolase%2C Tyr-sensitive	3	-0.69	0.4665	-3.14	0.0004	3.43	0.4875		-2.45	4.12	6.57
WCS365_01211	-	hypothetical protein	3	-3.53	0	-0.98	0.1689	0.86	0.6337		2.55	4.39	1.84
WCS365_01212	ybiS	putative L%2CD-transpeptidase YbiS	18	0.28	0.6928	-1.38	0.0044	5.91	0.9875		-1.66	5.63	7.29
WCS365_01215	lolD_3	Lipoprotein-releasing system ATP-binding protein LolD	7	-1.46	0.0345	-3.68	0	-2.57	0.1154		-2.22	-1.11	1.11
WCS365_01216	-	hypothetical protein	40	-0.66	0.1139	3.68	0.1199	1.61	0.4777		4.34	2.27	-2.07
WCS365_01217	greB_1	Transcription elongation factor GreB	9	-0.08	0.9106	0.76	1	2.35	0.9734		0.84	2.43	1.59
WCS365_01218	-	hypothetical protein	4	3.51	0.7902	5.43	0.7292	2.3	0.9713		1.92	-1.21	-3.13
WCS365_01221	mltF_1	Membrane-bound lytic murein transglycosylase F	18	-1.24	0.0009	3.16	0.4866	2.66	0.0384		4.4	3.9	-0.5
WCS365_01222	tatD	3'-5' ssDNA/RNA exonuclease TatD	12	-0.78	0.2456	1.1	1	0.13	0.9847		1.88	0.91	-0.97
WCS365_01223	mcpS_2	Methyl-accepting chemotaxis protein McpS	28	0.22	0.6431	1.15	0.4958	4.28	0.2197		0.93	4.06	3.13
WCS365_01224	-	hypothetical protein	3	0.62	0.4841	-2.36	0.0006	0.83	1		-2.98	0.21	3.19
WCS365_01225	tesB_1	Acyl-CoA thioesterase 2	16	0.62	0.67	2.89	1	0.48	0.5976		2.27	-0.14	-2.41
WCS365_01226	-	hypothetical protein	20	1.34	0.2549	0.29	0.6446	-2.23	0.0223		-1.05	-3.57	-2.52
WCS365_01227	-	hypothetical protein	5	-1.97	0	1.36	1	-2.06	0.0953		3.33	-0.09	-3.42
WCS365_01228	-	putative NTE family protein	25	-1.38	0	3.41	0.1192	-2.18	0.0001		4.79	-0.8	-5.59
WCS365_01229	kdpE	KDP operon transcriptional regulatory protein KdpE	16	-0.23	0.5848	2.83	0.2489	1.09	0.9977		3.06	1.32	-1.74
WCS365_01230	kdpD	Sensor protein KdpD	41	-1.16	0.0003	1.82	0.2514	1.62	0.4874		2.98	2.78	-0.2
WCS365_01231	kdpC	Potassium-transporting ATPase KdpC subunit	10	0.31	0.8366	0.72	1	2.45	0.9487		0.41	2.14	1.73
WCS365_01232	kdpB	Potassium-transporting ATPase ATP-binding subunit	28	0.16	0.8099	3.74	0.0511	-0.95	0.0228		3.58	-1.11	-4.69
WCS365_01233	kdpA	Potassium-transporting ATPase potassium-binding subunit	19	-0.6	0.0909	0.17	1	7.32	0.0445		0.77	7.92	7.15
WCS365_01235	yhdG_1	putative amino acid permease YhdG	17	-1.22	0.0041	2.52	0.2446	1.46	0.8192		3.74	2.68	-1.06
WCS365_01237	-	hypothetical protein	9	0.63	0.4891	4.7	0.9556	0.94	0.2715		4.07	0.31	-3.76
WCS365_01240	-	hypothetical protein	3	-2.43	0.0002	-1.29	0.0705	5.61	0.9627		1.14	8.04	6.9
WCS365_01241	-	hypothetical protein	7	1.42	0.1544	8.85	0.3955	3.54	0.3812		7.43	2.12	-5.31
WCS365_01242	comEA	ComE operon protein 1	6	0.87	0.4885	-2.4	0.0003	-0.92	0.3371		-3.27	-1.79	1.48
WCS365_01243	pglF	UDP-N-acetyl-alpha-D-glucosamine C6 dehydratase	28	-0.08	0.7917	5.59	0.0101	5.74	0.0003		5.67	5.82	0.15
WCS365_01244	tagO	putative undecaprenyl-phosphate N-acetylglucosaminyl 1-phosphate transferase	19	0.5	0.3665	-1.01	0.0532	6.45	0		-1.51	5.95	7.46
WCS365_01245	gnu	N-acetyl-alpha-D-glucosaminyl-diphospho-ditrans%2Coctacis-undecaprenol 4-epimerase	7	0.71	0.3045	3.69	0.4904	7.94	0.0238		2.98	7.23	4.25
WCS365_01246	-	Glycogen synthase	14	-0.18	0.6651	0.7	0.4932	0.43	0.865		0.88	0.61	-0.27
WCS365_01247	-	UDP-glucose 4-epimerase	19	0.49	0.3189	1.82	0.8984	3.68	0.0296		1.33	3.19	1.86
WCS365_01248	-	hypothetical protein	16	-0.39	0.4554	0.59	0.5436	1.75	0.9954		0.98	2.14	1.16
WCS365_01249	epsE_2	Putative glycosyltransferase EpsE	11	0.7	0.3426	2.87	0.4995	0.14	1		2.17	-0.56	-2.73
WCS365_01250	wzxE	Lipid III flippase	23	-0.05	0.9106	2.79	0.1525	2.64	0.2481		2.84	2.69	-0.15
WCS365_01251	wecE	dTDP-4-amino-4%2C6-dideoxygalactose transaminase	20	0.86	0.2038	3.49	0.2986	-1.8	0.0002		2.63	-2.66	-5.29
WCS365_01252	vioB	dTDP-4-amino-4%2C6-dideoxy-D-glucose acyltransferase	9	-0.51	0.405	-0.11	0.9998	4.87	0.0219		0.4	5.38	4.98
WCS365_01253	wzzE	ECA polysaccharide chain length modulation protein	10	-0.81	0.1131	5.88	0.9967	4.66	0.068		6.69	5.47	-1.22
WCS365_01255	-	hypothetical protein	5	-2.87	0.0001	-2.63	0.0003	1.37	0.5225		0.24	4.24	4
WCS365_01258	rpsA_1	30S ribosomal protein S1	28	0.94	0.5528	0.62	0.7095	0	1		-0.32	-0.94	-0.62
WCS365_01259	cmk	Cytidylate kinase	14	1.06	0.9993	4.25	0.304	4.87	0.2949		3.19	3.81	0.62
WCS365_01260	aroA	3-phosphoshikimate 1-carboxyvinyltransferase	24	0.14	0.7937	0.11	0.9014	4.47	0.0272		-0.03	4.33	4.36
WCS365_01261	hisC_1	Histidinol-phosphate aminotransferase	14	2.11	0.5483	1.68	0.494	1.46	0.0891		-0.43	-0.65	-0.22
WCS365_01262	pheA	Prephenate dehydratase	10	-2.88	0	2.11	0.4819	1.4	0.1938		4.99	4.28	-0.71
WCS365_01263	serC	Phosphoserine aminotransferase	7	-1.21	0.3085	-0.24	0.7262	2.53	0.0017		0.97	3.74	2.77
WCS365_01264	gyrA	DNA gyrase subunit A	26	-0.28	0.5488	1.98	0.4978	2.73	0.0002		2.26	3.01	0.75
WCS365_01265	mtnA	Methylthioribose-1-phosphate isomerase	13	-0.11	0.8491	0.76	0.352	0.37	0.9846		0.87	0.48	-0.39
WCS365_01266	mtaD	5-methylthioadenosine/S-adenosylhomocysteine deaminase	10	-0.25	0.824	3.15	0.4131	0.98	0.4452		3.4	1.23	-2.17
WCS365_01267	ubiG_1	Ubiquinone biosynthesis O-methyltransferase	3	1.85	1	-2.2	0.0055	3.84	0.3283		-4.05	1.99	6.04
WCS365_01268	gph_2	Phosphoglycolate phosphatase	13	-0.74	0.0971	5.39	0.8777	3.92	0.3615		6.13	4.66	-1.47
WCS365_01269	yciK	putative oxidoreductase YciK	5	2.3	0.3633	2.74	0.9994	4.31	0.4254		0.44	2.01	1.57
WCS365_01270	dosC	Diguanylate cyclase DosC	14	-0.46	0.482	-1.09	0.0207	1.42	0.4939		-0.63	1.88	2.51
WCS365_01271	-	hypothetical protein	9	-1.07	0.0184	-2.04	0	7.63	0.0762		-0.97	8.7	9.67
WCS365_01272	pdeB	Cyclic di-GMP phosphodiesterase PdeB	29	0.29	0.4663	3.4	0.0501	4.69	0.0154		3.11	4.4	1.29
WCS365_01273	bmrA	Multidrug resistance ABC transporter ATP-binding/permease protein BmrA	21	1.76	0.9158	0.44	0.4645	0.77	0.9712		-1.32	-0.99	0.33
WCS365_01274	-	hypothetical protein	7	0.64	0.5178	4.23	0.4869	-0.67	0.2074		3.59	-1.31	-4.9
WCS365_01275	glpE_3	Thiosulfate sulfurtransferase GlpE	22	-0.5	0.4005	1.35	0.9947	4.26	0.3592		1.85	4.76	2.91
WCS365_01277	-	hypothetical protein	7	0.68	0.7606	-3.43	0	0.99	0.7974		-4.11	0.31	4.42
WCS365_01278	fumC_1	Fumarate hydratase class II	6	-0.06	0.9806	3.3	0.2272	0.95	1		3.36	1.01	-2.35
WCS365_01279	yhbE	putative inner membrane transporter YhbE	7	0.14	0.7807	-1.45	0.0512	2.92	0.7281		-1.59	2.78	4.37
WCS365_01281	fadA_2	3-ketoacyl-CoA thiolase	8	0.14	0.8213	-2.41	0.0002	-0.55	0.7175		-2.55	-0.69	1.86
WCS365_01282	tmk_1	Thymidylate kinase	17	-0.1	0.8665	-0.5	0.6746	2.33	1		-0.4	2.43	2.83
WCS365_01283	mnmC_1	tRNA 5-methylaminomethyl-2-thiouridine biosynthesis bifunctional protein MnmC	33	-0.02	0.9616	5.67	0.0573	1.49	0.9982		5.69	1.51	-4.18
WCS365_01284	asnB_1	Asparagine synthetase [glutamine-hydrolyzing] 1	18	-1.08	0.0477	-0.09	0.984	0.29	0.9383		0.99	1.37	0.38
WCS365_01285	cphA	Cyanophycin synthetase	17	0.43	0.4599	1.78	0.4959	8.9	0.5819		1.35	8.47	7.12
WCS365_01286	pepA_1	Glutamyl aminopeptidase	13	0.27	0.5802	1.34	0.4891	4.84	0.9838		1.07	4.57	3.5
WCS365_01288	-	hypothetical protein	4	-2.41	0.0058	-2.79	0.0004	-0.69	0.3939		-0.38	1.72	2.1
WCS365_01289	-	hypothetical protein	6	0.81	0.5137	-1.85	0.0927	0.62	0.5203		-2.66	-0.19	2.47
WCS365_01290	actIII	Putative ketoacyl reductase	7	-0.01	0.9946	-2.53	0.0001	-0.84	0.0878		-2.52	-0.83	1.69
WCS365_01291	-	hypothetical protein	5	-1.31	0.0232	1.86	0.2228	-1.39	0.0218		3.17	-0.08	-3.25
WCS365_01292	ltaS1_2	Lipoteichoic acid synthase 1	21	-0.96	0.0031	0.82	1	0.88	1		1.78	1.84	0.06
WCS365_01293	-	hypothetical protein	6	-2.83	0.0002	-2.12	0.0005	-0.56	0.3218		0.71	2.27	1.56
WCS365_01294	nrfG	Formate-dependent nitrite reductase complex subunit NrfG	11	0.39	0.4942	4.21	0.1174	5.53	0.4328		3.82	5.14	1.32
WCS365_01295	ccmH	Cytochrome c-type biogenesis protein CcmH	5	0.24	0.9904	-1.08	0.0327	3.67	0.0104		-1.32	3.43	4.75
WCS365_01296	dsbE	Thiol:disulfide interchange protein DsbE	5	-0.59	0.3686	2.31	0.4662	3.05	0.0357		2.9	3.64	0.74
WCS365_01297	ccmF	Cytochrome c-type biogenesis protein CcmF	25	-0.02	0.9735	2.13	0.2399	3.25	0		2.15	3.27	1.12
WCS365_01298	ccmE	Cytochrome c-type biogenesis protein CcmE	6	-4.3	0	-2.85	0	1.57	0.098		1.45	5.87	4.42
WCS365_01300	ccmC	Heme exporter protein C	13	-1.37	0.0009	-0.89	0.043	2.68	0.0523		0.48	4.05	3.57
WCS365_01301	ccmB	Heme exporter protein B	11	0.71	0.5503	4.46	0.4951	2.63	0.1846		3.75	1.92	-1.83
WCS365_01302	ccmA	Cytochrome c biogenesis ATP-binding export protein CcmA	12	-0.28	0.5192	2.14	0.4993	2.44	0.0126		2.42	2.72	0.3
WCS365_01303	-	hypothetical protein	11	1.21	0.9941	-0.64	0.4554	-2.23	0.0001		-1.85	-3.44	-1.59
WCS365_01305	-	hypothetical protein	4	-0.54	0.4387	1.23	0.5099	-0.71	0.3505		1.77	-0.17	-1.94
WCS365_01306	cheW_2	Chemotaxis protein CheW	6	-4.58	0	0.33	0.973	-1.83	0		4.91	2.75	-2.16
WCS365_01307	-	hypothetical protein	13	-0.98	0.0647	-2.5	0	-1.69	0		-1.52	-0.71	0.81
WCS365_01308	soj_1	Sporulation initiation inhibitor protein Soj	11	2.28	0.4851	-0.98	0.0948	0.66	0.933		-3.26	-1.62	1.64
WCS365_01309	motB_2	Motility protein B	9	-0.33	0.6585	5.24	0.2421	-1.64	0.001		5.57	-1.31	-6.88
WCS365_01310	pomA	Chemotaxis protein PomA	10	0.27	0.6748	-0.78	0.3323	0.02	0.9998		-1.05	-0.25	0.8
WCS365_01311	cheB1	Chemotaxis response regulator protein-glutamate methylesterase of group 1 operon	17	0.51	0.5056	3.23	1	1.22	0.9999		2.72	0.71	-2.01
WCS365_01312	cheA_1	Chemotaxis protein CheA	24	-0.41	0.4938	3.6	0.4411	-1.88	0		4.01	-1.47	-5.48
WCS365_01313	-	hypothetical protein	11	2.61	0.5603	-1.34	0.0254	-1.17	0.0606		-3.95	-3.78	0.17
WCS365_01314	cheY_2	Chemotaxis protein CheY	4	0.36	0.6962	-1.45	0.0642	-1.94	0.0432		-1.81	-2.3	-0.49
WCS365_01315	fliA_1	RNA polymerase sigma factor FliA	10	0.49	0.6342	-1.46	0.0061	0.09	0.9992		-1.95	-0.4	1.55
WCS365_01317	flhF	Flagellar biosynthesis protein FlhF	25	0.4	0.5558	-1.4	0	-2.58	0		-1.8	-2.98	-1.18
WCS365_01318	flhA_1	Flagellar biosynthesis protein FlhA	17	-0.09	0.9001	0.76	0.8945	3.45	0.2479		0.85	3.54	2.69
WCS365_01319	flhB_2	Flagellar biosynthetic protein FlhB	5	0.63	0.6978	1.43	0.4551	0.76	0.6157		0.8	0.13	-0.67
WCS365_01320	fliR	Flagellar biosynthetic protein FliR	4	-0.68	0.1862	4.19	0	-1.63	0.0009		4.87	-0.95	-5.82
WCS365_01324	fliN_1	Flagellar motor switch protein FliN	4	-1.32	0.1296	3.32	0.0007	-1.42	0.0554		4.64	-0.1	-4.74
WCS365_01325	fliM	Flagellar motor switch protein FliM	5	-0.79	0.2204	2.32	0.0028	4.97	0.2429		3.11	5.76	2.65
WCS365_01327	fliK	Flagellar hook-length control protein	4	-2.72	0	2.92	0.0006	1.53	0.494		5.64	4.25	-1.39
WCS365_01329	afsQ1_1	Transcriptional regulatory protein AfsQ1	6	-1.85	0.006	3.52	0.0007	3	0.2614		5.37	4.85	-0.52
WCS365_01332	fliI_1	Flagellum-specific ATP synthase	13	-2.48	0	-0.78	0.07	1.02	0.5085		1.7	3.5	1.8
WCS365_01333	fliH	Flagellar assembly protein FliH	4	-1.32	0.1102	2.29	0.9342	-1.15	0.0738		3.61	0.17	-3.44
WCS365_01334	fliG	Flagellar motor switch protein FliG	13	-4.4	0	-0.95	0.0366	2.1	0.9628		3.45	6.5	3.05
WCS365_01335	fliF_1	Flagellar M-ring protein	13	-2.18	0.0001	6.12	0.4829	4.95	1		8.3	7.13	-1.17
WCS365_01336	fliE_1	Flagellar hook-basal body complex protein FliE	4	-2.82	0.0051	-2.1	0.0224	-1.65	0.03		0.72	1.17	0.45
WCS365_01337	zraR_1	Transcriptional regulatory protein ZraR	11	-2.2	0.0036	-2.74	0	-1.73	0.0009		-0.54	0.47	1.01
WCS365_01338	kinE_1	Sporulation kinase E	8	-2.96	0	2.8	0.0002	3.12	0.0326		5.76	6.08	0.32
WCS365_01339	ntrC_1	Nitrogen assimilation regulatory protein	21	0.09	0.8878	2.52	0.1609	4.1	0.0637		2.43	4.01	1.58
WCS365_01342	fliD	Flagellar hook-associated protein 2	13	-0.36	0.5361	2.76	0.4461	1.56	0.6397		3.12	1.92	-1.2
WCS365_01343	-	hypothetical protein	4	-2.83	0.0001	2.5	0.0122	-3.59	0.0176		5.33	-0.76	-6.09
WCS365_01344	fliC	B-type flagellin	9	-2.22	0	2.69	0	-0.44	0.5827		4.91	1.78	-3.13
WCS365_01345	fabH	3-oxoacyl-[acyl-carrier-protein] synthase 3	8	2	0.5541	0.57	0.3926	4.84	0.0031		-1.43	2.84	4.27
WCS365_01346	flgL	Flagellar hook-associated protein 3	20	0.57	0.9274	-0.3	0.5987	5.92	0.7585		-0.87	5.35	6.22
WCS365_01347	flgK	Flagellar hook-associated protein 1	14	-0.46	0.2849	3.15	0.2433	2.27	0.6552		3.61	2.73	-0.88
WCS365_01348	flgJ	Peptidoglycan hydrolase FlgJ	13	1.03	0.1282	1.14	0.6879	3.95	0.4303		0.11	2.92	2.81
WCS365_01349	flgI_1	Flagellar P-ring protein	6	-0.76	0.3645	2.28	0.0002	-0.2	0.9239		3.04	0.56	-2.48
WCS365_01350	flgH_1	Flagellar L-ring protein	4	-2.06	0.0001	3.03	0	1.06	0.7913		5.09	3.12	-1.97
WCS365_01351	flgG_1	Flagellar basal-body rod protein FlgG	4	-2.88	0.0002	2.43	0.1002	3.27	0.987		5.31	6.15	0.84
WCS365_01352	flgF	Flagellar basal-body rod protein FlgF	6	-1.23	0.0191	3.31	0	0.11	0.9589		4.54	1.34	-3.2
WCS365_01353	tyrR_1	Transcriptional regulatory protein TyrR	17	0.59	0.5983	1.67	0.2415	3.82	0.0186		1.08	3.23	2.15
WCS365_01354	phhA	Phenylalanine-4-hydroxylase	12	-0.24	0.6531	2.41	0.0837	6.03	0.145		2.65	6.27	3.62
WCS365_01355	-	Putative pterin-4-alpha-carbinolamine dehydratase	8	-1.07	0.0435	0.2	0.7604	0	1		1.27	1.07	-0.2
WCS365_01356	aspC_1	Aspartate aminotransferase	24	0.59	0.5057	5.7	0.4827	6.54	0.3358		5.11	5.95	0.84
WCS365_01357	ydjA	Putative NAD(P)H nitroreductase YdjA	8	0.48	0.4141	-0.24	0.9903	-4.38	0.0024		-0.72	-4.86	-4.14
WCS365_01358	trkI_1	Trk system potassium uptake protein TrkI	19	-0.71	0.1282	3.79	0.9915	4.69	0.65		4.5	5.4	0.9
WCS365_01359	-	putative HTH-type transcriptional regulator	12	-0.86	0.1369	4.02	0.5018	-1.25	0.0024		4.88	-0.39	-5.27
WCS365_01360	-	hypothetical protein	5	-0.89	0.1497	-0.7	0.7457	2.14	0.4682		0.19	3.03	2.84
WCS365_01361	-	hypothetical protein	7	0.18	0.7826	0.05	0.9983	-0.36	0.6272		-0.13	-0.54	-0.41
WCS365_01362	pctB_2	Methyl-accepting chemotaxis protein PctB	12	1.79	0.8244	1.01	0.3317	-0.04	0.9366		-0.78	-1.83	-1.05
WCS365_01363	pupA	Ferric-pseudobactin 358 receptor	28	0.36	0.5846	4.52	0.0687	2.16	0.0582		4.16	1.8	-2.36
WCS365_01364	-	hypothetical protein	8	1.08	0.0569	3.5	0.2408	4.52	0.2046		2.42	3.44	1.02
WCS365_01365	luxA	Alkanal monooxygenase alpha chain	6	-0.79	0.3211	-0.1	0.8778	-3.57	0.0983		0.69	-2.78	-3.47
WCS365_01366	hsaB_1	Flavin-dependent monooxygenase%2C reductase subunit HsaB	11	-0.56	0.2333	0.46	0.5595	10.37	0.5804		1.02	10.93	9.91
WCS365_01367	potA_4	Spermidine/putrescine import ATP-binding protein PotA	17	0.45	0.9103	4.72	0.0626	-6.28	0		4.27	-6.73	-11
WCS365_01368	ydcV_4	Inner membrane ABC transporter permease protein YdcV	8	1.03	0.405	-0.89	0.1907	2.68	0.9534		-1.92	1.65	3.57
WCS365_01369	potH_3	Putrescine transport system permease protein PotH	7	1.3	0.5134	1.45	0.8841	0.5	0.9998		0.15	-0.8	-0.95
WCS365_01370	potD_2	Spermidine/putrescine-binding periplasmic protein	12	1.12	0.5843	1.22	0.54	-1.17	0.1687		0.1	-2.29	-2.39
WCS365_01371	ribBA_1	Riboflavin biosynthesis protein RibBA	6	-0.02	1	-1.45	0.0042	4.95	0.7328		-1.43	4.97	6.4
WCS365_01372	-	hypothetical protein	3	-5.86	0	-2.72	0.0003	0.84	0.9477		3.14	6.7	3.56
WCS365_01373	nudJ_1	Phosphatase NudJ	8	-6.14	0	-2.65	0	-0.92	0.0238		3.49	5.22	1.73
WCS365_01374	glcC_2	Glc operon transcriptional activator	4	-5.84	0	-2.73	0.0002	2.84	0.4917		3.11	8.68	5.57
WCS365_01375	-	hypothetical protein	10	-4.17	0	-1.3	0.0397	-0.38	0.5502		2.87	3.79	0.92
WCS365_01376	hsaB_2	Flavin-dependent monooxygenase%2C reductase subunit HsaB	12	0.46	0.6828	4.64	0.1857	0.87	0.9987		4.18	0.41	-3.77
WCS365_01377	betB_2	NAD/NADP-dependent betaine aldehyde dehydrogenase	21	0.2	0.7257	6.09	0.0522	0.81	0.9996		5.89	0.61	-5.28
WCS365_01378	catD_2	3-oxoadipate enol-lactonase 2	9	0.79	0.915	5.51	0.2839	-1.81	0.039		4.72	-2.6	-7.32
WCS365_01379	-	hypothetical protein	10	-0.11	0.8979	4.22	0.4097	-1.47	0.0507		4.33	-1.36	-5.69
WCS365_01380	-	hypothetical protein	12	1.15	0.6351	5.46	0.0659	3.84	0.4926		4.31	2.69	-1.62
WCS365_01381	-	hypothetical protein	17	2.09	0.2252	-0.25	0.9392	-0.91	0.0205		-2.34	-3	-0.66
WCS365_01382	-	hypothetical protein	20	0.64	0.6943	3.12	0.234	1.49	0.9997		2.48	0.85	-1.63
WCS365_01383	-	hypothetical protein	10	-0.8	0.0963	3.41	0.4915	-0.56	0.5663		4.21	0.24	-3.97
WCS365_01384	-	hypothetical protein	9	-0.33	0.7878	0.94	0.9979	-2.26	0		1.27	-1.93	-3.2
WCS365_01385	-	hypothetical protein	6	-2.26	0.0001	1.43	0.9961	-0.87	0.216		3.69	1.39	-2.3
WCS365_01386	-	hypothetical protein	13	1.19	0.4872	-1.03	0.1595	2.55	0.4427		-2.22	1.36	3.58
WCS365_01387	exbB_2	Biopolymer transport protein ExbB	21	-0.04	0.9318	3.61	0.0666	-2.1	0.0002		3.65	-2.06	-5.71
WCS365_01388	exbD_2	Biopolymer transport protein ExbD	5	1.22	0.3301	-1.76	0.0015	-6.31	0.0019		-2.98	-7.53	-4.55
WCS365_01389	-	hypothetical protein	12	-0.98	0.0517	2.09	0.7798	0.99	0.6931		3.07	1.97	-1.1
WCS365_01390	-	hypothetical protein	20	0.58	0.3201	1.17	0.2455	-1.09	0.0198		0.59	-1.67	-2.26
WCS365_01391	-	hypothetical protein	6	-0.94	0.1449	5.44	0.4508	0.12	0.9922		6.38	1.06	-5.32
WCS365_01392	-	hypothetical protein	7	-1.56	0.0021	2.71	1	0	1		4.27	1.56	-2.71
WCS365_01393	-	putative parvulin-type peptidyl-prolyl cis-trans isomerase	19	2.41	0.925	-0.45	0.442	-0.64	0.4045		-2.86	-3.05	-0.19
WCS365_01394	-	hypothetical protein	21	0.38	0.6198	1.37	0.2706	-1.8	0.0065		0.99	-2.18	-3.17
WCS365_01395	speG	Spermidine N(1)-acetyltransferase	11	0.41	0.5022	0.27	0.7269	-1.63	0.0052		-0.14	-2.04	-1.9
WCS365_01396	-	hypothetical protein	10	-0.4	0.3941	4.15	0.5256	-1.56	0.0017		4.55	-1.16	-5.71
WCS365_01398	tpx	Thiol peroxidase	5	-2.28	0.0014	3.4	0.0002	-1.22	0.3015		5.68	1.06	-4.62
WCS365_01399	mdtA_1	Multidrug resistance protein MdtA	12	3.98	0.9999	2.78	0	-1.19	0.0485		-1.2	-5.17	-3.97
WCS365_01400	mdtB_1	Multidrug resistance protein MdtB	8	-0.63	0.8265	0.3	0.9206	1.49	0.1362		0.93	2.12	1.19
WCS365_01401	-	hypothetical protein	4	3.41	0.2145	-2.33	0.0001	4.18	0.3873		-5.74	0.77	6.51
WCS365_01402	mdtC	Multidrug resistance protein MdtC	45	0.36	0.9562	3.3	0.007	-0.92	0.0096		2.94	-1.28	-4.22
WCS365_01403	cusC_1	Cation efflux system protein CusC	23	1	0.0765	1.48	0.1447	1.24	0.4934		0.48	0.24	-0.24
WCS365_01404	crt_1	Short-chain-enoyl-CoA hydratase	19	0.34	0.7485	2.78	0.4569	4.76	0.7348		2.44	4.42	1.98
WCS365_01405	nudC_1	NADH pyrophosphatase	18	0.49	0.5309	0.67	0.4973	0.25	0.721		0.18	-0.24	-0.42
WCS365_01406	-	hypothetical protein	3	1.85	0.343	1.64	0.9285	1.92	0.3638		-0.21	0.07	0.28
WCS365_01409	-	hypothetical protein	5	-1.14	0.2057	2.7	1	-0.16	0.8146		3.84	0.98	-2.86
WCS365_01416	-	hypothetical protein	9	-1.82	0.0532	0.27	0.9532	-0.15	0.9176		2.09	1.67	-0.42
WCS365_01418	tmoS_1	Sensor histidine kinase TmoS	8	-2.12	0	2.58	0.0008	0.13	0.9136		4.7	2.25	-2.45
WCS365_01419	hflC_2	Modulator of FtsH protease HflC	4	0.58	0.7987	-0.21	0.9424	-1.51	0.0155		-0.79	-2.09	-1.3
WCS365_01421	yccA	Modulator of FtsH protease YccA	10	-0.83	0.1141	0.62	0.8968	-0.34	0.5939		1.45	0.49	-0.96
WCS365_01423	stp_2	Multidrug resistance protein Stp	9	0.77	0.3353	6	0.7801	-1.81	0.2112		5.23	-2.58	-7.81
WCS365_01424	nodD2_1	Nodulation protein D 2	7	-0.52	0.4172	-2.3	0	-2.41	0.099		-1.78	-1.89	-0.11
WCS365_01425	aprA	Metallopeptidase AprA	22	0.82	0.3339	2.28	0.2453	1.88	0.5021		1.46	1.06	-0.4
WCS365_01426	inh	Alkaline proteinase inhibitor	3	2.57	0.3214	2.95	0.9286	-5.63	0.0019		0.38	-8.2	-8.58
WCS365_01427	prsD_1	Type I secretion system ATP-binding protein PrsD	17	-0.6	0.1925	1.43	0.9662	-0.11	0.9023		2.03	0.49	-1.54
WCS365_01428	prsE_1	Type I secretion system membrane fusion protein PrsE	17	-0.36	0.4397	3.62	0.5041	0.24	0.8067		3.98	0.6	-3.38
WCS365_01429	tolC_1	Outer membrane protein TolC	17	-0.44	0.3291	3.69	0.4874	-0.23	0.9996		4.13	0.21	-3.92
WCS365_01430	-	Extracellular serine protease	40	-0.17	0.6182	0.72	0.3422	1.85	0.4856		0.89	2.02	1.13
WCS365_01431	-	Lipase	23	0.99	0.2156	2.69	0.4995	3.1	0.2189		1.7	2.11	0.41
WCS365_01432	-	hypothetical protein	3	0.93	0.7132	-0.32	0.9759	-1.32	0.2886		-1.25	-2.25	-1
WCS365_01433	-	hypothetical protein	18	0.99	0.9998	1.46	0.9994	5.27	0.2643		0.47	4.28	3.81
WCS365_01434	-	hypothetical protein	38	1.21	0.0111	1.23	0.4854	2.23	0.5109		0.02	1.02	1
WCS365_01435	-	Blue-light-activated protein	20	-0.23	0.5729	6.34	0.0796	2.98	0.238		6.57	3.21	-3.36
WCS365_01436	-	hypothetical protein	5	3.04	0.4791	-1.23	0.0206	-1.65	0.0015		-4.27	-4.69	-0.42
WCS365_01437	-	hypothetical protein	8	-1.87	0.0035	-0.32	0.9174	-1.94	0.0003		1.55	-0.07	-1.62
WCS365_01438	kefB	Glutathione-regulated potassium-efflux system protein KefB	19	-0.77	0.0316	3.52	0.2407	0.18	0.9995		4.29	0.95	-3.34
WCS365_01439	-	hypothetical protein	16	0.69	0.3111	-1.42	0	-1.49	0.0097		-2.11	-2.18	-0.07
WCS365_01440	prmB_1	50S ribosomal protein L3 glutamine methyltransferase	10	0.5	0.5345	-1.84	0.0004	3.23	0.8117		-2.34	2.73	5.07
WCS365_01441	-	Putative glutamate--cysteine ligase 2	8	-2.7	0	2.08	0.0032	-1.11	0.0779		4.78	1.59	-3.19
WCS365_01442	-	hypothetical protein	10	-3.35	0	1.75	0.0001	1.48	0.822		5.1	4.83	-0.27
WCS365_01443	yohC_1	Inner membrane protein YohC	5	0.61	0.5339	5.56	0.9396	5.76	0.4335		4.95	5.15	0.2
WCS365_01444	pncC_1	Nicotinamide-nucleotide amidohydrolase PncC	3	0.14	0.8429	1.86	0.6479	-0.52	0.5418		1.72	-0.66	-2.38
WCS365_01445	ydaD	General stress protein 39	8	-0.23	0.7297	0.53	0.9801	-0.13	0.8071		0.76	0.1	-0.66
WCS365_01446	-	hypothetical protein	3	1.45	0.4464	4.25	0.9859	1.08	0.9423		2.8	-0.37	-3.17
WCS365_01447	patB	Cystathionine beta-lyase PatB	5	-0.11	0.9534	-1.76	0	-0.81	0.0907		-1.65	-0.7	0.95
WCS365_01448	pctC_3	Methyl-accepting chemotaxis protein PctC	21	0.87	0.157	5.39	0.2349	-1.85	0.0046		4.52	-2.72	-7.24
WCS365_01449	azr	NADPH azoreductase	4	-0.78	0.1154	-1.71	0.0008	-0.45	0.4157		-0.93	0.33	1.26
WCS365_01450	-	hypothetical protein	14	1.92	0.398	3.7	0.9492	5.71	0.9552		1.78	3.79	2.01
WCS365_01451	-	putative HTH-type transcriptional regulator	8	0.4	0.6497	-1.32	0.0069	1.98	0.4513		-1.72	1.58	3.3
WCS365_01453	-	hypothetical protein	10	0.65	0.2243	1.83	0.2863	-1.87	0.0012		1.18	-2.52	-3.7
WCS365_01454	dhmA1	Haloalkane dehalogenase 1	9	0.26	0.9588	3.21	0.4551	1	0.9983		2.95	0.74	-2.21
WCS365_01457	exsA_1	Exoenzyme S synthesis regulatory protein ExsA	10	-0.68	0.1599	6.11	0.2375	6.13	0.1685		6.79	6.81	0.02
WCS365_01458	iorB_1	Isoquinoline 1-oxidoreductase subunit beta	27	-0.61	0.0748	1.15	0.505	6.79	0.5067		1.76	7.4	5.64
WCS365_01459	iorA_1	Isoquinoline 1-oxidoreductase subunit alpha	7	-0.56	0.5068	4.52	0.4704	-2.33	0.0044		5.08	-1.77	-6.85
WCS365_01460	nicP_2	Porin-like protein NicP	13	0.02	0.9621	2.13	0.0752	2.28	0.4329		2.11	2.26	0.15
WCS365_01461	cpdA_1	3'%2C5'-cyclic adenosine monophosphate phosphodiesterase CpdA	10	1.87	0.2459	3.96	0.48	-1.47	0.0028		2.09	-3.34	-5.43
WCS365_01462	potA_5	Spermidine/putrescine import ATP-binding protein PotA	7	0.38	0.5469	1.93	0.995	0.43	0.7072		1.55	0.05	-1.5
WCS365_01463	potH_4	Putrescine transport system permease protein PotH	15	0.28	0.6081	7.77	0.0031	-0.74	0.3838		7.49	-1.02	-8.51
WCS365_01464	phnU	Putative 2-aminoethylphosphonate transport system permease protein PhnU	10	0.16	0.8291	8.25	0.4263	-1.55	0.0815		8.09	-1.71	-9.8
WCS365_01465	phnS	Putative 2-aminoethylphosphonate-binding periplasmic protein	12	0.8	0.3379	-0.57	0.2207	1.24	0.5018		-1.37	0.44	1.81
WCS365_01466	rbsR	Ribose operon repressor	11	-0.09	0.9384	7.14	0.4858	0.65	0.9967		7.23	0.74	-6.49
WCS365_01467	sutR_1	HTH-type transcriptional regulator SutR	8	0.41	0.47	7.55	0.0946	-1.34	0.0091		7.14	-1.75	-8.89
WCS365_01468	-	hypothetical protein	5	-0.23	0.789	0.23	0.6683	5.74	0.4592		0.46	5.97	5.51
WCS365_01469	dapC	putative N-succinyldiaminopimelate aminotransferase DapC	10	-0.57	0.4591	6.22	0.0492	2.58	0.9142		6.79	3.15	-3.64
WCS365_01470	ahpF_1	NADH dehydrogenase	22	0.47	0.4192	-0.23	0.7631	9.14	0.2277		-0.7	8.67	9.37
WCS365_01471	rdpA	(R)-phenoxypropionate/alpha-ketoglutarate-dioxygenase	14	-0.44	0.6506	-1	0.0075	-0.56	0.3131		-0.56	-0.12	0.44
WCS365_01472	ddaF	Dapdiamide A synthase	21	-0.17	0.7286	4.32	0.0477	4.09	0.1451		4.49	4.26	-0.23
WCS365_01473	-	hypothetical protein	15	1.25	0.2872	-0.18	0.9864	-0.72	0.3842		-1.43	-1.97	-0.54
WCS365_01474	argE_2	Acetylornithine deacetylase	18	-0.43	0.3314	0.82	0.4906	0.82	0.942		1.25	1.25	0
WCS365_01475	proP_4	Proline/betaine transporter	9	0.08	0.988	3.38	0.7394	-2.35	0		3.3	-2.43	-5.73
WCS365_01476	nepI_3	Purine ribonucleoside efflux pump NepI	9	-2.05	0.0001	-0.18	0.7849	-0.81	0.2437		1.87	1.24	-0.63
WCS365_01477	dmlR_3	HTH-type transcriptional regulator DmlR	6	-0.83	0.1178	-2.21	0.0001	-0.95	0.2218		-1.38	-0.12	1.26
WCS365_01478	benM_1	HTH-type transcriptional regulator BenM	11	-0.7	0.2377	-0.25	0.7453	3.42	0.486		0.45	4.12	3.67
WCS365_01479	catB	Muconate cycloisomerase 1	8	-0.07	0.9661	-2.17	0	1.6	0.4566		-2.1	1.67	3.77
WCS365_01480	catC	Muconolactone Delta-isomerase	7	-1.09	0.0604	-3.27	0	2.39	1		-2.18	3.48	5.66
WCS365_01481	catA	Catechol 1%2C2-dioxygenase	8	1.96	0.3498	-1.11	0.0846	0.5	0.9853		-3.07	-1.46	1.61
WCS365_01482	virF_1	Virulence regulon transcriptional activator VirF	10	-1.06	0.0519	-0.76	0.083	5.45	0.2109		0.3	6.51	6.21
WCS365_01483	cbdA	2-halobenzoate 1%2C2-dioxygenase large subunit	13	1.55	0.0845	2.73	0.6166	1.25	0.6644		1.18	-0.3	-1.48
WCS365_01484	cbdB	2-halobenzoate 1%2C2-dioxygenase small subunit	5	0.94	0.4247	-0.61	0.6216	2.77	0.3465		-1.55	1.83	3.38
WCS365_01485	benC	Benzoate 1%2C2-dioxygenase electron transfer component	14	-0.04	0.9588	0.8	0.9771	0.21	0.9565		0.84	0.25	-0.59
WCS365_01486	lvr_1	Levodione reductase	16	-0.69	0.1439	3.71	0.5175	5.27	0.8878		4.4	5.96	1.56
WCS365_01487	pcaK_1	4-hydroxybenzoate transporter PcaK	19	0.17	0.9722	-1.64	0	0.54	0.7483		-1.81	0.37	2.18
WCS365_01488	nicP_3	Porin-like protein NicP	10	0.21	0.9285	-0.3	0.9555	-0.25	0.6574		-0.51	-0.46	0.05
WCS365_01489	fabG_2	3-oxoacyl-[acyl-carrier-protein] reductase FabG	9	-1.12	0.0223	-0.9	0.1475	0.27	0.7168		0.22	1.39	1.17
WCS365_01490	-	hypothetical protein	15	-0.04	0.9363	3.39	0.4717	-1.45	0.0184		3.43	-1.41	-4.84
WCS365_01491	-	hypothetical protein	9	-1.22	0.0157	3.13	0.5224	8.11	0.0749		4.35	9.33	4.98
WCS365_01492	-	hypothetical protein	6	0.55	0.5555	0.05	0.9979	1.05	0.3893		-0.5	0.5	1
WCS365_01493	-	hypothetical protein	10	-1.11	0.1174	-1.58	0	0.42	0.7522		-0.47	1.53	2
WCS365_01494	-	hypothetical protein	11	0.12	0.844	-2.51	0	-0.74	0.0754		-2.63	-0.86	1.77
WCS365_01496	vgrG1_3	Actin cross-linking toxin VgrG1	15	-1.17	0.0367	6.07	0.3919	0.49	0.5751		7.24	1.66	-5.58
WCS365_01497	cusR_1	Transcriptional regulatory protein CusR	11	1.56	0.4347	0.85	1	3.71	0.4414		-0.71	2.15	2.86
WCS365_01498	cusS_2	Sensor kinase CusS	14	-0.48	0.3862	-1.56	0.0014	-5.45	0.0991		-1.08	-4.97	-3.89
WCS365_01500	lvr_2	Levodione reductase	15	0.3	0.6864	0.2	1	-0.2	0.7258		-0.1	-0.5	-0.4
WCS365_01501	-	hypothetical protein	7	-0.6	0.1747	0.2	0.7671	2.4	0.4922		0.8	3	2.2
WCS365_01502	-	hypothetical protein	4	1.14	0.5435	-0.72	0.3873	3.92	0.5147		-1.86	2.78	4.64
WCS365_01503	-	hypothetical protein	8	1.2	0.2581	2.24	0.239	-0.89	0.2129		1.04	-2.09	-3.13
WCS365_01505	cycA_2	D-serine/D-alanine/glycine transporter	14	-1.56	0.0014	-0.14	0.9978	4.85	0.0873		1.42	6.41	4.99
WCS365_01506	arcB_1	Delta(1)-pyrroline-2-carboxylate reductase	9	0.59	0.4952	2.32	1	3.25	0.4611		1.73	2.66	0.93
WCS365_01507	aphA_2	Acetylpolyamine aminohydrolase	6	-0.42	0.6129	-1.12	0.1995	5.32	0.104		-0.7	5.74	6.44
WCS365_01508	lrp_5	Leucine-responsive regulatory protein	4	1.01	0.8397	-3.23	0	6.87	0.4758		-4.24	5.86	10.1
WCS365_01509	-	hypothetical protein	4	-1.26	0.0211	-1.76	0	5.67	0.2113		-0.5	6.93	7.43
WCS365_01510	ddpF_1	putative D%2CD-dipeptide transport ATP-binding protein DdpF	6	1.07	0.28	1.88	0.4671	6.34	0.0543		0.81	5.27	4.46
WCS365_01511	ddpD_1	putative D%2CD-dipeptide transport ATP-binding protein DdpD	22	0.94	0.184	1.64	0.1848	2.29	0.5373		0.7	1.35	0.65
WCS365_01512	ddpC_1	putative D%2CD-dipeptide transport system permease protein DdpC	7	-1.12	0.017	4.79	0.9988	-2.52	0.0018		5.91	-1.4	-7.31
WCS365_01513	ddpB	putative D%2CD-dipeptide transport system permease protein DdpB	15	1.82	0.106	2.56	0.2401	2.05	0.3021		0.74	0.23	-0.51
WCS365_01514	ddpA	putative D%2CD-dipeptide-binding periplasmic protein DdpA	14	1.54	0.1452	-0.18	0.9969	1.13	0.2701		-1.72	-0.41	1.31
WCS365_01515	ddpX	D-alanyl-D-alanine dipeptidase	4	0.67	0.9995	8.87	0.2991	1.17	0.3662		8.2	0.5	-7.7
WCS365_01516	-	hypothetical protein	11	-0.3	0.6081	0.37	1	-1.23	0.0075		0.67	-0.93	-1.6
WCS365_01517	sotB	Sugar efflux transporter B	8	-0.9	0.0863	-0.38	0.5757	2.06	0.1038		0.52	2.96	2.44
WCS365_01518	-	hypothetical protein	12	-0.06	0.968	-1.56	0.0075	6.29	0.7983		-1.5	6.35	7.85
WCS365_01519	cpnA	Cyclopentanol dehydrogenase	9	-1.18	0.0196	-0.03	1	-1.26	0.0266		1.15	-0.08	-1.23
WCS365_01520	yhdG_2	putative amino acid permease YhdG	15	-0.62	0.1885	0.97	0.9991	-1.02	0.023		1.59	-0.4	-1.99
WCS365_01521	tlyC	Hemolysin C	12	1.2	0.1618	-0.69	0.223	-2.03	0		-1.89	-3.23	-1.34
WCS365_01522	algE5_2	Poly(beta-D-mannuronate) C5 epimerase 5	15	0.02	0.9802	3.39	0.4947	2.78	0.031		3.37	2.76	-0.61
WCS365_01523	-	hypothetical protein	5	1.09	0.3866	-0.17	0.8994	1.55	1		-1.26	0.46	1.72
WCS365_01524	leuE	Leucine efflux protein	6	-1.45	0.013	-1.73	0.0021	2.3	0.9316		-0.28	3.75	4.03
WCS365_01526	-	hypothetical protein	3	1.32	0.4911	-0.51	0.4048	1.47	0.8178		-1.83	0.15	1.98
WCS365_01527	nicP_4	Porin-like protein NicP	12	0.81	0.3122	6.77	0.7418	-1.47	0.0029		5.96	-2.28	-8.24
WCS365_01528	naiP_1	Putative niacin/nicotinamide transporter NaiP	6	0.45	0.5417	-1.74	0.0004	0.3	0.7782		-2.19	-0.15	2.04
WCS365_01529	yofA_2	HTH-type transcriptional regulator YofA	8	0.33	0.8794	1.02	0.2965	-1.22	0.1978		0.69	-1.55	-2.24
WCS365_01530	-	hypothetical protein	11	3.28	0.1722	2.21	0.9998	-1.53	0.2193		-1.07	-4.81	-3.74
WCS365_01531	-	hypothetical protein	7	1.87	0.2336	-1.24	0.0379	-0.64	0.1823		-3.11	-2.51	0.6
WCS365_01532	gltR_3	HTH-type transcriptional regulator GltR	7	-1.04	0.2185	2.74	0.9555	0.66	0.5489		3.78	1.7	-2.08
WCS365_01533	-	hypothetical protein	6	1.16	0.6836	4.83	0.2149	-0.94	0.0587		3.67	-2.1	-5.77
WCS365_01534	-	hypothetical protein	7	0.8	0.3988	4.89	0.9992	-1.27	0.0046		4.09	-2.07	-6.16
WCS365_01535	-	hypothetical protein	14	0.54	0.5272	1.12	0.5879	4.39	0.6461		0.58	3.85	3.27
WCS365_01536	rkpK_1	UDP-glucose 6-dehydrogenase	23	-0.63	0.3445	1.91	0.2851	-1.36	0.0044		2.54	-0.73	-3.27
WCS365_01537	-	hypothetical protein	14	0.87	0.0809	-0.64	0.2466	5.39	0.4739		-1.51	4.52	6.03
WCS365_01538	crt_2	Short-chain-enoyl-CoA hydratase	18	1.26	0.1987	4.26	0.0026	-2.35	0		3	-3.61	-6.61
WCS365_01539	mmgC_3	Acyl-CoA dehydrogenase	7	2.68	0.473	1.72	0.0057	2.49	0.6172		-0.96	-0.19	0.77
WCS365_01540	echA8	putative enoyl-CoA hydratase echA8	5	-0.22	0.7949	0.63	0.7064	-8.28	0		0.85	-8.06	-8.91
WCS365_01542	thlA_2	Acetyl-CoA acetyltransferase	11	-0.32	0.7636	1.01	0.57	-3.58	0		1.33	-3.26	-4.59
WCS365_01543	-	putative oxidoreductase	6	0.41	0.9915	3.42	0	6.32	0.4538		3.01	5.91	2.9
WCS365_01544	acsA_1	Acetyl-coenzyme A synthetase	11	0.69	0.413	1.62	0.4313	1.07	0.8813		0.93	0.38	-0.55
WCS365_01545	arnT	Undecaprenyl phosphate-alpha-4-amino-4-deoxy-L-arabinose arabinosyl transferase	7	-2.02	0.0207	-0.96	0.1608	0.19	0.993		1.06	2.21	1.15
WCS365_01546	-	hypothetical protein	4	1.18	0.2411	2.94	0.1799	3.23	0.4152		1.76	2.05	0.29
WCS365_01547	arnC	Undecaprenyl-phosphate 4-deoxy-4-formamido-L-arabinose transferase	6	0.04	0.9572	0.15	0.8365	-0.27	0.6868		0.11	-0.31	-0.42
WCS365_01548	wbgU_1	UDP-N-acetylglucosamine 4-epimerase	10	-1.46	0.0167	1.45	0.9993	0.71	0.976		2.91	2.17	-0.74
WCS365_01549	-	putative HTH-type transcriptional regulator	7	-0.01	0.9872	0.55	0.9514	1.7	0.4607		0.56	1.71	1.15
WCS365_01550	pssA	CDP-diacylglycerol--serine O-phosphatidyltransferase	14	-0.4	0.529	-0.83	0.0135	-1.65	0		-0.43	-1.25	-0.82
WCS365_01551	yxaF	putative HTH-type transcriptional regulator YxaF	6	-0.47	0.3113	-1.6	0.0004	-0.33	0.591		-1.13	0.14	1.27
WCS365_01552	-	hypothetical protein	11	-1.56	0.0018	-1.6	0.0002	-1.64	0.0564		-0.04	-0.08	-0.04
WCS365_01553	-	hypothetical protein	8	0.18	0.7301	2.55	0.2004	0	1		2.37	-0.18	-2.55
WCS365_01554	fcuA	Ferrichrome receptor FcuA	21	0.75	0.465	1.97	0.1462	0.75	1		1.22	0	-1.22
WCS365_01555	-	hypothetical protein	14	-3.77	0	-1.05	0.1386	-1.32	0.4003		2.72	2.45	-0.27
WCS365_01557	-	hypothetical protein	11	-3.4	0	-1.2	0.0763	-0.7	0.2525		2.2	2.7	0.5
WCS365_01558	degS_2	Signal transduction histidine-protein kinase/phosphatase DegS	17	-0.85	0.0349	4.34	0.9999	-1.8	0.0052		5.19	-0.95	-6.14
WCS365_01559	liaR	Transcriptional regulatory protein LiaR	11	-1.08	0.0213	1.17	1	-0.38	0.7977		2.25	0.7	-1.55
WCS365_01560	luxQ	Autoinducer 2 sensor kinase/phosphatase LuxQ	12	0.5	0.9905	1.51	0.2796	0.92	1		1.01	0.42	-0.59
WCS365_01561	walR_2	Transcriptional regulatory protein WalR	10	0.43	0.9477	3.02	0.992	-3.55	0.0965		2.59	-3.98	-6.57
WCS365_01562	yesS_1	HTH-type transcriptional regulator YesS	16	-1.11	0.0095	2.94	0.2578	-6.29	0.0946		4.05	-5.18	-9.23
WCS365_01563	iga	IgA-specific serine endopeptidase autotransporter	11	1	0.9265	3.75	0.4887	-1.79	0.0022		2.75	-2.79	-5.54
WCS365_01564	exbD_3	Biopolymer transport protein ExbD	4	0.28	0.7848	-1.54	0.0959	4.32	0.982		-1.82	4.04	5.86
WCS365_01565	exbB_3	Biopolymer transport protein ExbB	8	-3.08	0	2.07	0.8786	-2.3	0.0008		5.15	0.78	-4.37
WCS365_01566	phyC	3-phytase	10	0.37	0.7749	1.04	0.8357	-1.5	0.0008		0.67	-1.87	-2.54
WCS365_01567	btuB_1	Vitamin B12 transporter BtuB	29	-0.91	0.0027	2.44	0.2448	6.22	0.2548		3.35	7.13	3.78
WCS365_01568	pleD_4	Response regulator PleD	12	-0.51	0.382	5.71	0.0629	-2.75	0.0941		6.22	-2.24	-8.46
WCS365_01569	-	hypothetical protein	9	0.21	0.7684	-0.3	0.5938	1.25	0.9864		-0.51	1.04	1.55
WCS365_01570	hrp1_2	Hypoxic response protein 1	4	-1.94	0.0009	2.59	0.4711	-0.51	0.7986		4.53	1.43	-3.1
WCS365_01571	nirD	Nitrite reductase (NADH) small subunit	4	-0.37	0.6957	-2.81	0.0011	3.66	0.4712		-2.44	4.03	6.47
WCS365_01572	nasD_2	Nitrite reductase [NAD(P)H]	25	0.37	0.9677	0.82	0.4087	2.82	0.1017		0.45	2.45	2
WCS365_01574	kefF_1	Glutathione-regulated potassium-efflux system ancillary protein KefF	4	2.86	0.2168	-1.1	0.162	5.13	0.6895		-3.96	2.27	6.23
WCS365_01575	-	hypothetical protein	20	0.62	0.3654	-0.27	0.7856	-1.12	0.0158		-0.89	-1.74	-0.85
WCS365_01576	-	hypothetical protein	10	-0.71	0.1923	5.69	0.1704	2.25	0.2449		6.4	2.96	-3.44
WCS365_01577	rlmI_2	Ribosomal RNA large subunit methyltransferase I	7	0.67	0.9029	-0.19	0.788	-1.25	0.0996		-0.86	-1.92	-1.06
WCS365_01578	-	hypothetical protein	32	-0.25	0.8151	4.01	0.2361	5.99	0.1296		4.26	6.24	1.98
WCS365_01579	gbpR_2	HTH-type transcriptional regulator GbpR	4	-1.24	0.1352	8.32	0.2957	-1.66	0.1304		9.56	-0.42	-9.98
WCS365_01580	rhmT	Inner membrane transport protein RhmT	12	1.47	0.4168	5.06	0.4872	1.86	0.9325		3.59	0.39	-3.2
WCS365_01581	rhmD	L-rhamnonate dehydratase	5	-1.08	0.0401	-2.26	0	-2.42	0		-1.18	-1.34	-0.16
WCS365_01582	hpcH_1	4-hydroxy-2-oxo-heptane-1%2C7-dioate aldolase	12	-2.5	0.0001	2.14	0.5247	-2.23	0		4.64	0.27	-4.37
WCS365_01583	aldA	Lactaldehyde dehydrogenase	9	-4.75	0	0.25	0.9991	4.31	0.741		5	9.06	4.06
WCS365_01584	eamB_1	Cysteine/O-acetylserine efflux protein	5	-6.5	0	-1.67	0.0781	-0.63	0.4528		4.83	5.87	1.04
WCS365_01587	argT_2	Lysine/arginine/ornithine-binding periplasmic protein	4	-4.56	0	0.15	0.7692	7.07	0.5253		4.71	11.63	6.92
WCS365_01589	hcnB_2	Hydrogen cyanide synthase subunit HcnB	12	-0.62	0.5942	-1.12	0.1613	-0.99	0.238		-0.5	-0.37	0.13
WCS365_01590	hcnA_2	Hydrogen cyanide synthase subunit HcnA	7	-0.29	0.8526	-0.72	0.45	-5	0.0018		-0.43	-4.71	-4.28
WCS365_01591	hcnC_1	Hydrogen cyanide synthase subunit HcnC	14	1.81	0.9403	-0.97	0.0427	4.6	0.832		-2.78	2.79	5.57
WCS365_01592	cmpR_3	HTH-type transcriptional activator CmpR	10	-1.44	0.0358	-2.22	0.0001	-0.87	0.1505		-0.78	0.57	1.35
WCS365_01593	tsaM1	Toluene-4-sulfonate monooxygenase system iron-sulfur subunit TsaM1	8	0.12	0.9997	1.94	1	5.04	0.236		1.82	4.92	3.1
WCS365_01594	pht2_1	Phthalate 4%2C5-dioxygenase oxygenase reductase subunit	7	0.29	0.6916	1.1	0.9895	2.19	0.5857		0.81	1.9	1.09
WCS365_01595	rspR_3	HTH-type transcriptional repressor RspR	4	-6.13	0	-2.28	0.0002	2.43	0.4488		3.85	8.56	4.71
WCS365_01596	dpkA_1	Delta(1)-pyrroline-2-carboxylate/Delta(1)-piperideine-2-carboxylate reductase	15	-6.41	0	-2.03	0	0.94	0.9938		4.38	7.35	2.97
WCS365_01597	-	hypothetical protein	38	-0.96	0.0013	0.3	0.9999	2.64	0.3453		1.26	3.6	2.34
WCS365_01598	-	hypothetical protein	8	0.56	0.9246	2.87	0.2411	5.01	0.4886		2.31	4.45	2.14
WCS365_01599	pvdQ	Acyl-homoserine lactone acylase PvdQ	30	0.25	0.5489	1.65	0.4903	0.25	0.6996		1.4	0	-1.4
WCS365_01602	mdfA	Multidrug transporter MdfA	12	-0.95	0.1541	0.16	1	-2.12	0.0001		1.11	-1.17	-2.28
WCS365_01603	-	hypothetical protein	10	-1.07	0.084	5.82	0.9856	1.74	0.246		6.89	2.81	-4.08
WCS365_01604	paaK_1	Phenylacetate-coenzyme A ligase	20	0.46	0.4637	-1.37	0	-1.3	0.0001		-1.83	-1.76	0.07
WCS365_01605	paaK_2	Phenylacetate-coenzyme A ligase	14	-0.12	0.8081	2.15	0.9051	-2.12	0		2.27	-2	-4.27
WCS365_01606	-	hypothetical protein	10	0.85	0.9848	1.6	0.995	-1.95	0		0.75	-2.8	-3.55
WCS365_01607	pctB_3	Methyl-accepting chemotaxis protein PctB	21	0.69	0.2051	-1.27	0.0012	0.78	0.9985		-1.96	0.09	2.05
WCS365_01609	yqaA	Inner membrane protein YqaA	6	-0.78	0.2031	-2.76	0.0001	-0.08	0.9685		-1.98	0.7	2.68
WCS365_01610	hsaD	4%2C5:9%2C10-diseco-3-hydroxy-5%2C9%2C17-trioxoandrosta-1(10)%2C2-diene-4-oate hydrolase	16	0.48	0.4138	2.58	0.4465	3.12	0.2034		2.1	2.64	0.54
WCS365_01611	hprA	Glycerate dehydrogenase	12	0.54	0.4241	4.26	1	0.42	1		3.72	-0.12	-3.84
WCS365_01612	glgA	Glycogen synthase	15	0.53	0.3653	2.73	0.8741	2.36	0.337		2.2	1.83	-0.37
WCS365_01613	treZ	Malto-oligosyltrehalose trehalohydrolase	20	0.5	0.3749	2.23	0.9997	0.12	0.8701		1.73	-0.38	-2.11
WCS365_01614	malQ	4-alpha-glucanotransferase	16	-2.66	0	-1.45	0.0017	1.15	0.9602		1.21	3.81	2.6
WCS365_01615	treY	Maltooligosyl trehalose synthase	42	0.29	0.9458	3.57	0.0875	1.66	0.9413		3.28	1.37	-1.91
WCS365_01617	-	hypothetical protein	10	-0.87	0.1814	-3.15	0	1.04	0.4937		-2.28	1.91	4.19
WCS365_01618	-	hypothetical protein	4	-4.2	0.0009	-3.39	0.0034	-1.5	0.0094		0.81	2.7	1.89
WCS365_01619	-	hypothetical protein	10	-2.09	0.0011	-1.91	0.0024	-1.48	0.0248		0.18	0.61	0.43
WCS365_01620	flu	Antigen 43	37	-1.19	0.0002	-0.15	0.7827	2.94	0.119		1.04	4.13	3.09
WCS365_01621	-	hypothetical protein	9	-1.35	0.0545	0.68	1	-1.52	0.0131		2.03	-0.17	-2.2
WCS365_01622	gapN	NADP-dependent glyceraldehyde-3-phosphate dehydrogenase	12	0.35	0.717	0.3	0.9606	-0.99	0.1166		-0.05	-1.34	-1.29
WCS365_01623	-	hypothetical protein	6	-1.3	0.0845	5.08	0.4833	-1.05	0.0328		6.38	0.25	-6.13
WCS365_01624	lrpC_1	HTH-type transcriptional regulator LrpC	4	-0.1	0.8695	-1.47	0.0131	0.41	0.9913		-1.37	0.51	1.88
WCS365_01625	helD	Helicase IV	22	0.13	0.8431	4.28	0.496	-1.25	0.0001		4.15	-1.38	-5.53
WCS365_01627	pgm	Phosphoglucomutase	17	-1.23	0.0032	-0.11	1	0.58	0.8194		1.12	1.81	0.69
WCS365_01628	norG_3	HTH-type transcriptional regulator NorG	10	0.02	0.9824	-0.49	0.4888	1.68	0.9808		-0.51	1.66	2.17
WCS365_01629	-	hypothetical protein	10	0.15	0.9893	1.07	0.9997	2.39	0.5943		0.92	2.24	1.32
WCS365_01630	qorA_3	Quinone oxidoreductase 1	8	1	0.6331	0.23	0.8539	-1.77	0.0054		-0.77	-2.77	-2
WCS365_01631	nodD2_2	Nodulation protein D 2	6	2.11	0.2404	-2.8	0	4.79	0.9543		-4.91	2.68	7.59
WCS365_01632	-	hypothetical protein	4	-0.1	0.9236	2.89	0.9982	3.75	0.1512		2.99	3.85	0.86
WCS365_01633	-	hypothetical protein	46	0.86	0.9511	4.28	0.5029	3.12	0.0324		3.42	2.26	-1.16
WCS365_01634	rapA_3	RNA polymerase-associated protein RapA	26	0.03	0.9282	-0.68	0.7024	3.1	0.4309		-0.71	3.07	3.78
WCS365_01635	-	hypothetical protein	22	1.1	0.2307	2.93	0.5012	4.63	0.4676		1.83	3.53	1.7
WCS365_01636	-	hypothetical protein	14	2.4	0.1418	2.6	0.9998	3.52	0.1038		0.2	1.12	0.92
WCS365_01637	-	hypothetical protein	11	-0.5	0.524	7.66	0.2328	-0.88	0.159		8.16	-0.38	-8.54
WCS365_01638	-	hypothetical protein	3	0.33	0.9844	2.63	0.6569	5.45	0.5794		2.3	5.12	2.82
WCS365_01639	-	hypothetical protein	8	0.4	0.8444	3.28	0.4953	1.07	0.3743		2.88	0.67	-2.21
WCS365_01640	rhtC_1	Threonine efflux protein	3	-0.2	0.746	2.71	0.9904	1.91	0.4363		2.91	2.11	-0.8
WCS365_01641	pctB_4	Methyl-accepting chemotaxis protein PctB	24	-0.55	0.4944	1.9	0.804	2.19	0.0609		2.45	2.74	0.29
WCS365_01642	hisP_1	Histidine transport ATP-binding protein HisP	10	0.87	0.3265	-0.01	0.9965	-1.09	0.0489		-0.88	-1.96	-1.08
WCS365_01643	hisM_1	Histidine transport system permease protein HisM	15	-0.08	0.8813	3.19	0.051	1.74	0.4497		3.27	1.82	-1.45
WCS365_01644	hisQ_1	Histidine transport system permease protein HisQ	11	-0.61	0.2259	-1.57	0	1.2	0.31		-0.96	1.81	2.77
WCS365_01645	argT_3	Lysine/arginine/ornithine-binding periplasmic protein	8	3.37	0.0889	-2.15	0	-0.34	0.7803		-5.52	-3.71	1.81
WCS365_01646	sugE_1	Quaternary ammonium compound-resistance protein SugE	3	-0.86	0.2248	6.97	0.4197	-1.09	0.1228		7.83	-0.23	-8.06
WCS365_01647	mgl_1	L-methionine gamma-lyase	6	0.65	0.6445	-1.53	0.0231	2.08	0.3197		-2.18	1.43	3.61
WCS365_01648	safD_1	Sulfoacetaldehyde dehydrogenase	26	2.77	0.0919	2.25	0.4968	1.01	0.336		-0.52	-1.76	-1.24
WCS365_01649	hom_1	Homoserine dehydrogenase	11	1.22	0.3635	-2.13	0	6.52	0.1706		-3.35	5.3	8.65
WCS365_01650	lrp_6	Leucine-responsive regulatory protein	8	0.47	0.4377	2.34	0.2219	1.1	0.8987		1.87	0.63	-1.24
WCS365_01651	thrC_1	Threonine synthase	15	0.84	0.2531	5.95	0.4082	-0.14	0.8953		5.11	-0.98	-6.09
WCS365_01652	-	hypothetical protein	4	0.51	0.9367	-0.44	0.6331	-2.43	0		-0.95	-2.94	-1.99
WCS365_01653	dapA_1	4-hydroxy-tetrahydrodipicolinate synthase	5	-0.97	0.0848	-1.57	0.018	-1.82	0		-0.6	-0.85	-0.25
WCS365_01654	-	hypothetical protein	7	2.63	0.67	1.12	0.3746	0.9	0.4783		-1.51	-1.73	-0.22
WCS365_01655	sutR_2	HTH-type transcriptional regulator SutR	5	-0.03	0.979	-1.96	0.0008	-2.21	0.066		-1.93	-2.18	-0.25
WCS365_01656	perR_2	HTH-type transcriptional regulator PerR	12	0.41	0.7734	1	0.7244	-0.33	0.59		0.59	-0.74	-1.33
WCS365_01657	fabG_3	3-oxoacyl-[acyl-carrier-protein] reductase FabG	10	0.33	0.7362	2.49	1	0.29	0.7719		2.16	-0.04	-2.2
WCS365_01658	nicT_1	Putative metabolite transport protein NicT	34	0.19	0.7247	3.8	0.0617	-1.58	0.0012		3.61	-1.77	-5.38
WCS365_01659	tkt	Transketolase	14	-0.79	0.0748	2.55	0.2377	-1.32	0.0081		3.34	-0.53	-3.87
WCS365_01660	dxs_1	1-deoxy-D-xylulose-5-phosphate synthase	13	-1.64	0.01	-2.6	0	-1.76	0.0174		-0.96	-0.12	0.84
WCS365_01661	silP	Silver exporting P-type ATPase	11	-0.1	0.8558	4.93	0.4695	-2.35	0		5.03	-2.25	-7.28
WCS365_01662	osmY_1	Osmotically-inducible protein Y	7	-0.39	0.5959	3.02	0.1924	-2.44	0.0102		3.41	-2.05	-5.46
WCS365_01663	-	hypothetical protein	13	-0.52	0.2153	4.25	0.0239	1.44	0.7919		4.77	1.96	-2.81
WCS365_01664	-	Putative phosphoribosyl transferase	3	-1.91	0.0246	0.59	0.9924	5.65	0.2141		2.5	7.56	5.06
WCS365_01665	-	Putative phosphoribosyl transferase	9	-0.53	0.1312	3.05	0.3846	-3.66	0.0016		3.58	-3.13	-6.71
WCS365_01666	-	hypothetical protein	7	-0.13	0.9029	0.51	1	-0.77	0.142		0.64	-0.64	-1.28
WCS365_01667	pyrR_2	Bifunctional protein PyrR	8	0.64	0.7571	2.6	0.5943	-1.29	0.0068		1.96	-1.93	-3.89
WCS365_01668	prs2	Ribose-phosphate pyrophosphokinase 2	9	-1.6	0.0005	-0.94	0.1064	3.41	1		0.66	5.01	4.35
WCS365_01669	cof	HMP-PP phosphatase	18	0.27	0.7757	6.95	0.4825	-0.83	0.0393		6.68	-1.1	-7.78
WCS365_01670	hdl IVa	(S)-2-haloacid dehalogenase 4A	10	0.88	0.7517	2.47	0.2365	-3.23	0		1.59	-4.11	-5.7
WCS365_01671	yhdG_3	putative amino acid permease YhdG	6	-0.64	0.5063	-1.1	0.0719	1.93	0.4828		-0.46	2.57	3.03
WCS365_01673	cdhR_5	HTH-type transcriptional regulator CdhR	5	-0.04	0.9881	-2.02	0.0189	3.59	0.3526		-1.98	3.63	5.61
WCS365_01674	davT_1	5-aminovalerate aminotransferase DavT	17	-1.57	0.0012	-0.97	0.01	-1.26	0.0221		0.6	0.31	-0.29
WCS365_01675	puuC_2	Aldehyde dehydrogenase PuuC	22	-1.12	0.0065	0.24	0.998	-3.04	0		1.36	-1.92	-3.28
WCS365_01676	-	hypothetical protein	11	-0.31	0.5875	1.2	0.4437	-1.72	0.0024		1.51	-1.41	-2.92
WCS365_01677	-	hypothetical protein	10	0.77	0.9186	-0.24	0.8148	-1.55	0		-1.01	-2.32	-1.31
WCS365_01680	-	hypothetical protein	15	0.1	0.8791	2.21	0.4891	-0.93	0.0476		2.11	-1.03	-3.14
WCS365_01682	-	hypothetical protein	11	0.91	0.6988	3.91	0.9589	3.96	0.4777		3	3.05	0.05
WCS365_01683	-	hypothetical protein	21	0.87	0.2511	-0.45	0.5349	4.19	0.2429		-1.32	3.32	4.64
WCS365_01684	-	hypothetical protein	11	-1.22	0.0013	4.57	0.9997	-2.49	0.047		5.79	-1.27	-7.06
WCS365_01685	-	hypothetical protein	6	-0.52	0.5279	-1.27	0.0419	-1.26	0.3781		-0.75	-0.74	0.01
WCS365_01686	-	hypothetical protein	14	-0.66	0.3238	0.81	0.4912	-3.32	0		1.47	-2.66	-4.13
WCS365_01687	znuA_2	High-affinity zinc uptake system binding-protein ZnuA	9	-1.25	0.0371	3.71	1	-1.64	0.0104		4.96	-0.39	-5.35
WCS365_01688	znuC_3	Zinc import ATP-binding protein ZnuC	6	-2.81	0.0031	0.31	0.554	-1.1	0.3637		3.12	1.71	-1.41
WCS365_01689	znuB_3	High-affinity zinc uptake system membrane protein ZnuB	4	2.19	0.9999	3.21	0.011	1.89	0.9986		1.02	-0.3	-1.32
WCS365_01690	znuA_3	High-affinity zinc uptake system binding-protein ZnuA	17	-2.12	0	3.65	0.2058	-2.67	0		5.77	-0.55	-6.32
WCS365_01691	-	hypothetical protein	5	-0.93	0.1686	2.09	0.7408	3.68	0.9761		3.02	4.61	1.59
WCS365_01692	-	hypothetical protein	13	-0.28	0.7146	2.14	0.3588	-1	0.0926		2.42	-0.72	-3.14
WCS365_01693	acuI	Acrylyl-CoA reductase AcuI	6	-2.7	0.0001	1.58	0.0374	-1.16	0.3587		4.28	1.54	-2.74
WCS365_01694	-	hypothetical protein	5	-4.92	0	1.07	0.1416	-1.99	0.1003		5.99	2.93	-3.06
WCS365_01695	fabF_1	3-oxoacyl-[acyl-carrier-protein] synthase 2	13	-0.38	0.4573	1.6	0.2232	-0.81	0.2842		1.98	-0.43	-2.41
WCS365_01696	czcA_1	Cobalt-zinc-cadmium resistance protein CzcA	34	-0.17	0.6163	2.16	0.2662	1.65	0.4563		2.33	1.82	-0.51
WCS365_01697	ttgD	Toluene efflux pump periplasmic linker protein TtgD	10	-0.69	0.1338	3.13	0.0119	1.21	0.9971		3.82	1.9	-1.92
WCS365_01698	oprM_1	Outer membrane protein OprM	18	-0.3	0.6914	-1.01	0.0157	8.39	0.1089		-0.71	8.69	9.4
WCS365_01699	-	putative oxidoreductase	7	0.38	0.6946	1.22	0.9594	-0.85	0.2212		0.84	-1.23	-2.07
WCS365_01700	-	Putative outer membrane protein	18	-0.3	0.5917	-0.08	0.9578	3.79	0.9987		0.22	4.09	3.87
WCS365_01701	-	hypothetical protein	11	0.17	0.9139	0.63	1	3.87	0.4953		0.46	3.7	3.24
WCS365_01702	betI_2	HTH-type transcriptional regulator BetI	12	-0.2	0.8868	1.04	0.6247	-0.18	0.9497		1.24	0.02	-1.22
WCS365_01704	yofA_3	HTH-type transcriptional regulator YofA	11	0.14	0.8792	-0.86	0.4466	-1.65	0.0629		-1	-1.79	-0.79
WCS365_01705	-	hypothetical protein	7	-3.78	0	-0.36	0.6419	-0.94	0.0767		3.42	2.84	-0.58
WCS365_01706	bepF	Efflux pump periplasmic linker BepF	19	-0.84	0.0165	0.44	0.9939	2.26	0.1515		1.28	3.1	1.82
WCS365_01707	bepE	Efflux pump membrane transporter BepE	44	-0.4	0.2544	1.68	0.5139	1.15	0.561		2.08	1.55	-0.53
WCS365_01708	ttgI	Toluene efflux pump outer membrane protein TtgI	15	0.11	0.9991	0.2	1	-0.47	0.5875		0.09	-0.58	-0.67
WCS365_01709	bepA_2	Beta-barrel assembly-enhancing protease	7	-2.72	0	-3.7	0	-0.84	0.3118		-0.98	1.88	2.86
WCS365_01710	kaiC	Circadian clock protein kinase KaiC	13	0.45	0.5088	-0.58	0.7582	1.09	0.8583		-1.03	0.64	1.67
WCS365_01711	-	Blue-light-activated protein	22	0.3	0.6806	-1.13	0.0072	-0.58	0.3205		-1.43	-0.88	0.55
WCS365_01712	glnG_2	Nitrogen regulation protein NR(I)	9	-0.11	0.8716	-1.84	0.0027	0.27	0.8556		-1.73	0.38	2.11
WCS365_01713	resE_1	Sensor histidine kinase ResE	15	-0.31	0.5136	-1.82	0	0.2	0.7486		-1.51	0.51	2.02
WCS365_01714	cheB_1	Chemotaxis response regulator protein-glutamate methylesterase	6	-0.24	0.6902	-2.05	0.0002	-0.72	0.2883		-1.81	-0.48	1.33
WCS365_01715	cheR_1	Chemotaxis protein methyltransferase	4	1.9	0.9831	-2.34	0.0006	0.99	0.998		-4.24	-0.91	3.33
WCS365_01716	rpfC_1	Sensory/regulatory protein RpfC	28	1.38	0.2504	6.7	0.0566	7.32	0.2487		5.32	5.94	0.62
WCS365_01717	spo0F	Sporulation initiation phosphotransferase F	4	-9.43	0	-2.19	0.0021	1.14	1		7.24	10.57	3.33
WCS365_01718	-	hypothetical protein	22	-0.59	0.2716	-0.75	0.118	-0.39	0.4227		-0.16	0.2	0.36
WCS365_01719	yesS_2	HTH-type transcriptional regulator YesS	12	0.95	0.5429	-2.84	0	-1.53	0.0004		-3.79	-2.48	1.31
WCS365_01720	-	putative ABC transporter-binding protein	16	-1.43	0.0042	-1.68	0	5.56	0.974		-0.25	6.99	7.24
WCS365_01721	ugpA_1	sn-glycerol-3-phosphate transport system permease protein UgpA	15	-0.26	0.6198	3.42	0.4816	1.57	0.8285		3.68	1.83	-1.85
WCS365_01722	sugB_1	Trehalose transport system permease protein SugB	11	-0.83	0.125	-2.95	0	2.87	0.4955		-2.12	3.7	5.82
WCS365_01723	malK_1	Maltose/maltodextrin import ATP-binding protein MalK	12	-0.52	0.3648	-1.4	0.0003	3.11	0.476		-0.88	3.63	4.51
WCS365_01724	por_1	Polyol:NADP oxidoreductase	8	-0.36	0.7683	0.49	0.3822	-0.7	0.1503		0.85	-0.34	-1.19
WCS365_01725	xylB	Xylulose kinase	8	-2.4	0.1146	-0.23	0.7782	-1.49	0.0019		2.17	0.91	-1.26
WCS365_01726	scrK	Fructokinase	5	-3.19	0.0004	1.36	0.4777	-0.42	0.5152		4.55	2.77	-1.78
WCS365_01727	-	hypothetical protein	4	0.56	0.438	-1.94	0	0	1		-2.5	-0.56	1.94
WCS365_01729	ilvA_1	L-threonine dehydratase biosynthetic IlvA	15	0.08	0.8912	-0.92	0.095	5.09	0.0603		-1	5.01	6.01
WCS365_01730	yliI	Soluble aldose sugar dehydrogenase YliI	11	0.65	0.5339	0.9	0.3015	8.09	0.1019		0.25	7.44	7.19
WCS365_01731	-	hypothetical protein	6	0.87	0.5913	-2.33	0.001	-1.49	0.0401		-3.2	-2.36	0.84
WCS365_01732	-	hypothetical protein	24	-0.06	0.9906	3.85	0.9333	0.84	0.9817		3.91	0.9	-3.01
WCS365_01733	-	hypothetical protein	19	-1.43	0	5.98	0.4948	3.01	0.0125		7.41	4.44	-2.97
WCS365_01734	-	hypothetical protein	7	-2.17	0.0001	-0.65	0.4825	4.2	0.9741		1.52	6.37	4.85
WCS365_01735	ybiT	putative ABC transporter ATP-binding protein YbiT	9	-1.8	0.0026	-3.16	0	3.53	0.1625		-1.36	5.33	6.69
WCS365_01736	-	hypothetical protein	17	0.46	0.8195	2.26	0.2645	2.79	0.1069		1.8	2.33	0.53
WCS365_01737	-	hypothetical protein	8	0.64	0.3342	5.58	0.2314	-1.91	0.0159		4.94	-2.55	-7.49
WCS365_01738	azoR1_1	FMN-dependent NADH-azoreductase 1	3	-2.57	0.0105	-1.51	0.0816	5.63	0.9987		1.06	8.2	7.14
WCS365_01739	dmlR_4	HTH-type transcriptional regulator DmlR	7	-0.63	0.2982	-0.07	0.9042	0.75	0.7474		0.56	1.38	0.82
WCS365_01741	-	hypothetical protein	6	-0.46	0.592	-0.78	0.1949	3.39	0.4624		-0.32	3.85	4.17
WCS365_01743	mcp4_1	Methyl-accepting chemotaxis protein 4	12	-0.74	0.2708	-0.26	0.618	2.47	0.5008		0.48	3.21	2.73
WCS365_01744	pnuC	Nicotinamide riboside transporter PnuC	3	-1.83	0.0716	-4.15	0.0017	6.85	0.5914		-2.32	8.68	11
WCS365_01745	-	hypothetical protein	4	1.54	0.9968	1.74	0.8714	-2.03	0.0158		0.2	-3.57	-3.77
WCS365_01746	-	hypothetical protein	5	-1.32	0.0649	-0.86	0.202	-5.62	0.1003		0.46	-4.3	-4.76
WCS365_01747	-	hypothetical protein	11	0.16	0.9726	4.83	0.0599	-0.38	0.602		4.67	-0.54	-5.21
WCS365_01748	-	hypothetical protein	6	-1.67	0.0033	3.79	1	2.14	0.7783		5.46	3.81	-1.65
WCS365_01750	-	hypothetical protein	5	-5.72	0	0.13	0.8992	-0.14	0.9467		5.85	5.58	-0.27
WCS365_01751	-	hypothetical protein	18	-1.05	0.0163	4.56	0.242	0.36	0.9911		5.61	1.41	-4.2
WCS365_01752	zraR_2	Transcriptional regulatory protein ZraR	14	1.13	0.2586	-0.21	0.9808	6.96	0.3011		-1.34	5.83	7.17
WCS365_01753	-	hypothetical protein	4	1.24	0.4683	-0.27	0.738	0.88	0.92		-1.51	-0.36	1.15
WCS365_01754	-	hypothetical protein	18	0.54	0.7458	1.63	0.9999	-0.45	0.392		1.09	-0.99	-2.08
WCS365_01755	nhaB	Na(+)/H(+) antiporter NhaB	17	-1.11	0.0216	4.06	0.1153	2.46	0.3777		5.17	3.57	-1.6
WCS365_01756	yigL	Pyridoxal phosphate phosphatase YigL	6	-1.25	0.0871	-1.16	0.1392	2.71	0.9924		0.09	3.96	3.87
WCS365_01757	zwf_1	Glucose-6-phosphate 1-dehydrogenase	11	1.11	0.4191	0.59	0.6013	1.2	0.4628		-0.52	0.09	0.61
WCS365_01758	-	6-phosphogluconate dehydrogenase%2C NAD(+)-dependent%2C decarboxylating	15	1.09	0.2039	4.83	0.3077	1.47	0.3714		3.74	0.38	-3.36
WCS365_01759	-	hypothetical protein	3	-0.99	0.4329	-1.72	0.0196	-0.17	0.8015		-0.73	0.82	1.55
WCS365_01760	eptC	Phosphoethanolamine transferase EptC	14	0.13	0.8134	4.63	0.2002	-0.43	0.4647		4.5	-0.56	-5.06
WCS365_01761	-	hypothetical protein	5	-0.14	0.8561	0.54	0.6285	0.27	0.7475		0.68	0.41	-0.27
WCS365_01762	zapE_1	Cell division protein ZapE	7	1.75	0.403	2.36	0.446	1.35	0.9563		0.61	-0.4	-1.01
WCS365_01765	-	hypothetical protein	5	0.79	0.4822	0.65	0.9554	2.06	0.0088		-0.14	1.27	1.41
WCS365_01766	-	Nitrilase	6	-0.64	0.454	4.95	0.2236	-2.53	0.0073		5.59	-1.89	-7.48
WCS365_01767	nodD2_3	Nodulation protein D 2	8	-6.13	0	-2.59	0	8.04	0.6236		3.54	14.17	10.63
WCS365_01769	-	hypothetical protein	3	-3.86	0	-1.04	0.0914	8.08	0.6022		2.82	11.94	9.12
WCS365_01770	fadD_1	Long-chain-fatty-acid--CoA ligase	22	-0.89	0.1159	-0.15	0.9539	-1.46	0		0.74	-0.57	-1.31
WCS365_01771	vdh	Vanillin dehydrogenase	10	1.26	0.2596	0.06	0.9318	5.86	0.6742		-1.2	4.6	5.8
WCS365_01772	-	Hydroxycinnamoyl-CoA hydratase-lyase	19	-2.63	0.0009	1.6	0.1405	1.18	0.9713		4.23	3.81	-0.42
WCS365_01773	slyA_1	Transcriptional regulator SlyA	7	-4.58	0	2.44	0.2084	-6.6	0.0334		7.02	-2.02	-9.04
WCS365_01774	nicP_5	Porin-like protein NicP	10	-4.51	0	2.58	0.2235	3.03	0.9208		7.09	7.54	0.45
WCS365_01775	mhpT	3-(3-hydroxy-phenyl)propionate transporter	12	0.32	0.6112	1.64	0.493	1.94	0.4868		1.32	1.62	0.3
WCS365_01776	mcpS_3	Methyl-accepting chemotaxis protein McpS	17	-0.39	0.6711	0.34	0.9374	-2.49	0.0001		0.73	-2.1	-2.83
WCS365_01779	nrdD	Anaerobic ribonucleoside-triphosphate reductase	13	0.95	0.9034	3.89	0.0983	2.89	0.0265		2.94	1.94	-1
WCS365_01780	moaA_1	Cyclic pyranopterin monophosphate synthase	3	0.13	0.9181	3.22	0.002	0.63	1		3.09	0.5	-2.59
WCS365_01781	prsA3	Foldase protein PrsA 3	6	-0.52	0.5066	-1.6	0.0121	-2.73	0		-1.08	-2.21	-1.13
WCS365_01783	narW	putative nitrate reductase molybdenum cofactor assembly chaperone NarW	9	-0.87	0.1051	5.62	0.4887	-1.15	0.1401		6.49	-0.28	-6.77
WCS365_01784	narY	Respiratory nitrate reductase 2 beta chain	23	0.97	0.6131	2.68	0.1137	0.86	0.9971		1.71	-0.11	-1.82
WCS365_01785	narG	Respiratory nitrate reductase 1 alpha chain	48	0.84	0.9999	3.52	0.2495	2.81	0.6338		2.68	1.97	-0.71
WCS365_01786	narK	Nitrate/nitrite transporter NarK	5	-1.8	0.0074	-2.56	0	-0.5	0.4794		-0.76	1.3	2.06
WCS365_01787	narT	putative nitrate transporter NarT	9	-0.6	0.2612	3.84	0.1727	-1.48	0.0024		4.44	-0.88	-5.32
WCS365_01788	narX_1	Nitrate/nitrite sensor protein NarX	19	-0.4	0.4032	2.57	1	-1.3	0.0328		2.97	-0.9	-3.87
WCS365_01789	narL_1	Nitrate/nitrite response regulator protein NarL	4	-0.03	0.9807	-1.69	0.0372	0.5	0.6329		-1.66	0.53	2.19
WCS365_01790	crp_1	cAMP-activated global transcriptional regulator CRP	6	-0.98	0.0423	-1.41	0.007	-1.41	0.0983		-0.43	-0.43	0
WCS365_01792	-	hypothetical protein	5	-2.9	0.0003	-1.9	0.0037	-5.84	0.0978		1	-2.94	-3.94
WCS365_01793	-	hypothetical protein	8	-0.3	0.8239	-2.45	0.0001	-6.01	0		-2.15	-5.71	-3.56
WCS365_01794	yhbU	putative protease YhbU	4	-3.32	0.0115	-2.3	0.0511	4.19	0.4774		1.02	7.51	6.49
WCS365_01795	moeA_2	Molybdopterin molybdenumtransferase	12	-1.38	0.0094	2.07	0.4952	0.41	0.9217		3.45	1.79	-1.66
WCS365_01796	moaB_2	Molybdenum cofactor biosynthesis protein B	6	-0.27	0.6936	0.4	1	1.99	1		0.67	2.26	1.59
WCS365_01797	pdxH_1	Pyridoxine/pyridoxamine 5'-phosphate oxidase	4	-1.56	0.0246	-4.39	0	3.1	0.4676		-2.83	4.66	7.49
WCS365_01798	norR2_1	Nitric oxide reductase transcription regulator NorR2	19	-0.54	0.3076	1.94	0.9997	1.71	0.836		2.48	2.25	-0.23
WCS365_01799	ytfE	Iron-sulfur cluster repair protein YtfE	8	0.35	0.994	0.15	0.9999	-2.31	0.0018		-0.2	-2.66	-2.46
WCS365_01800	-	hypothetical protein	4	-0.51	0.6459	4.46	0.5376	-1.46	0.1002		4.97	-0.95	-5.92
WCS365_01801	-	hypothetical protein	11	-1.04	0.1025	-2.2	0.0001	1.39	0.4729		-1.16	2.43	3.59
WCS365_01802	fixK	Nitrogen fixation regulation protein FixK	10	-0.67	0.316	-0.95	0.2102	-2.15	0.0803		-0.28	-1.48	-1.2
WCS365_01804	-	hypothetical protein	17	-0.89	0.0668	3.84	0.2525	-2.32	0.0001		4.73	-1.43	-6.16
WCS365_01805	norB	Nitric oxide reductase subunit B	14	-0.9	0.0895	-2.32	0	3.57	0.5004		-1.42	4.47	5.89
WCS365_01806	norC	Nitric oxide reductase subunit C	3	-0.65	0.3616	2.96	0.995	-0.57	0.5492		3.61	0.08	-3.53
WCS365_01808	cyoC_1	Cytochrome bo(3) ubiquinol oxidase subunit 3	7	-0.91	0.3093	-1.21	0.2427	-0.39	0.9699		-0.3	0.52	0.82
WCS365_01810	nirS_1	Nitrite reductase	11	-2.64	0	0.4	0.9984	-1.27	0.0069		3.04	1.37	-1.67
WCS365_01811	nirM	Cytochrome c-551	7	1.33	0.4881	-2.37	0.0002	-2.04	0.0676		-3.7	-3.37	0.33
WCS365_01812	-	hypothetical protein	5	-0.28	0.8068	-1.55	0.022	-1.1	0.065		-1.27	-0.82	0.45
WCS365_01813	-	hypothetical protein	9	-0.09	0.8979	0.18	0.9997	-0.95	0.3526		0.27	-0.86	-1.13
WCS365_01814	-	hypothetical protein	4	-1.25	0.1507	-2.26	0.0008	-0.92	0.0322		-1.01	0.33	1.34
WCS365_01815	-	hypothetical protein	5	0.28	0.9889	-4.41	0	8.42	0.4225		-4.69	8.14	12.83
WCS365_01816	-	hypothetical protein	8	-1.34	0.0077	4.86	0.2255	-2.56	0.01		6.2	-1.22	-7.42
WCS365_01817	-	hypothetical protein	11	-0.94	0.0792	4.65	0.2435	0.81	1		5.59	1.75	-3.84
WCS365_01818	mftC_2	Putative mycofactocin radical SAM maturase MftC	18	-1.48	0.0019	3.44	1	6.78	0.89		4.92	8.26	3.34
WCS365_01819	cysG_1	Siroheme synthase	13	0.96	0.5292	0.45	1	0.95	0.8502		-0.51	-0.01	0.5
WCS365_01820	nirS_2	Nitrite reductase	12	2.83	0.8387	4.7	0.9626	-2.36	0		1.87	-5.19	-7.06
WCS365_01821	-	hypothetical protein	16	-1.12	0.0055	3.36	0.4791	3.25	0.2274		4.48	4.37	-0.11
WCS365_01822	gudD_2	Glucarate dehydratase	21	-0.47	0.2784	0.87	0.7843	1.44	1		1.34	1.91	0.57
WCS365_01823	ttuB_2	Putative tartrate transporter	24	0.25	0.6385	1.41	0.4904	6.56	0.181		1.16	6.31	5.15
WCS365_01824	hcaR	Hca operon transcriptional activator HcaR	15	0.64	0.7474	-1.84	0	-0.62	0.4612		-2.48	-1.26	1.22
WCS365_01825	-	hypothetical protein	6	0.76	0.4314	4.19	0.9989	-0.97	0.1255		3.43	-1.73	-5.16
WCS365_01826	draG	ADP-ribosyl-[dinitrogen reductase] glycohydrolase	18	-0.8	0.0229	0.58	0.4989	2.57	0.2428		1.38	3.37	1.99
WCS365_01827	-	hypothetical protein	10	-1.22	0.0176	2.34	1	-2.64	0.1005		3.56	-1.42	-4.98
WCS365_01828	pgrR_1	HTH-type transcriptional regulator PgrR	20	0.5	0.8183	2.71	0.1987	7.26	0.9937		2.21	6.76	4.55
WCS365_01830	bacC_1	Dihydroanticapsin 7-dehydrogenase	7	-1.32	0.0204	3.74	0.4841	-2.22	0.0375		5.06	-0.9	-5.96
WCS365_01831	fhuA_2	Ferrichrome-iron receptor	34	-0.47	0.4755	0.23	0.9975	0.56	0.7537		0.7	1.03	0.33
WCS365_01832	lysN_1	2-aminoadipate transaminase	20	0.27	0.6945	3.91	0.0397	-1.14	0.0071		3.64	-1.41	-5.05
WCS365_01833	yajR_1	Inner membrane transport protein YajR	12	-0.4	0.3224	0.67	1	-1.64	0		1.07	-1.24	-2.31
WCS365_01834	rspR_4	HTH-type transcriptional repressor RspR	6	-1.01	0.2475	-0.78	0.4344	-3.47	0.099		0.23	-2.46	-2.69
WCS365_01835	-	4-hydroxyproline 2-epimerase	12	-0.78	0.1303	-1.03	0.032	-1.58	0.0495		-0.25	-0.8	-0.55
WCS365_01836	hcnC_2	Hydrogen cyanide synthase subunit HcnC	14	-1.06	0.0079	2.49	0.2394	-1.5	0.0116		3.55	-0.44	-3.99
WCS365_01837	hcnA_3	Hydrogen cyanide synthase subunit HcnA	3	2.27	0.4451	0.4	0.6074	-3.37	0.002		-1.87	-5.64	-3.77
WCS365_01838	hcnB_3	Hydrogen cyanide synthase subunit HcnB	10	-2.86	0	4.17	1	3.17	0.9929		7.03	6.03	-1
WCS365_01839	chbR_1	HTH-type transcriptional regulator ChbR	11	0.77	0.3583	8.05	0.4465	0.64	0.9702		7.28	-0.13	-7.41
WCS365_01840	yxeM_2	putative amino-acid-binding protein YxeM	11	0.29	0.6528	5.14	0.4966	5.57	0.2061		4.85	5.28	0.43
WCS365_01841	-	hypothetical protein	28	0.23	0.5291	5.08	0.0437	-0.87	0.0628		4.85	-1.1	-5.95
WCS365_01842	yecS_3	L-cystine transport system permease protein YecS	10	0.25	0.8888	-1.8	0.0072	-0.55	0.4993		-2.05	-0.8	1.25
WCS365_01843	artQ_2	Arginine transport system permease protein ArtQ	10	0.28	0.6863	2.41	0.4101	2.86	0.9997		2.13	2.58	0.45
WCS365_01844	glnQ_3	Glutamine transport ATP-binding protein GlnQ	5	0.69	0.4574	-1.49	0.0017	2.9	0.7327		-2.18	2.21	4.39
WCS365_01845	-	putative trans-3-hydroxy-L-proline dehydratase	13	-0.07	0.8863	1.82	0.2227	-5.67	0.1034		1.89	-5.6	-7.49
WCS365_01846	dapA_2	4-hydroxy-tetrahydrodipicolinate synthase	21	0.1	0.8227	1.77	0.637	-1.92	0.0007		1.67	-2.02	-3.69
WCS365_01847	-	hypothetical protein	4	0.36	0.7336	-0.72	0.5008	-0.6	0.231		-1.08	-0.96	0.12
WCS365_01848	gutB	Sorbitol dehydrogenase	17	0.28	0.6784	2.41	0.3942	2.09	0.9583		2.13	1.81	-0.32
WCS365_01849	acoC_1	Dihydrolipoyllysine-residue acetyltransferase component of acetoin cleaving system	23	-0.05	0.9035	2.79	0.1479	-5.74	0.0016		2.84	-5.69	-8.53
WCS365_01850	acoB	Acetoin:2%2C6-dichlorophenolindophenol oxidoreductase subunit beta	15	1.06	0.1662	3.28	0.4481	-1.34	0.0134		2.22	-2.4	-4.62
WCS365_01851	acoA	Acetoin:2%2C6-dichlorophenolindophenol oxidoreductase subunit alpha	17	-0.26	0.5624	2	0.7563	-1.47	0.0043		2.26	-1.21	-3.47
WCS365_01852	-	hypothetical protein	10	-0.37	0.4304	5.56	0.9997	1.19	1		5.93	1.56	-4.37
WCS365_01853	acoR_1	Acetoin catabolism regulatory protein	24	-2.11	0	1.01	0.5247	-4.04	0		3.12	-1.93	-5.05
WCS365_01854	-	hypothetical protein	5	2.81	0.3202	-1.99	0.0033	-1.06	0.1171		-4.8	-3.87	0.93
WCS365_01855	ykuV	Thiol-disulfide oxidoreductase YkuV	18	-0.21	0.8258	-0.42	0.7787	2.26	0.9078		-0.21	2.47	2.68
WCS365_01856	-	hypothetical protein	8	-2.76	0	0.64	0.9999	-0.74	0.3162		3.4	2.02	-1.38
WCS365_01857	ompR_1	Transcriptional regulatory protein OmpR	6	0.42	0.9999	-2.11	0	-1.89	0.0005		-2.53	-2.31	0.22
WCS365_01858	rstB_1	Sensor protein RstB	16	0.17	0.7072	-0.66	0.3693	-2.25	0.0005		-0.83	-2.42	-1.59
WCS365_01859	yedZ	Sulfoxide reductase heme-binding subunit YedZ	10	0.32	0.6842	0.81	0.9989	-1.39	0.0486		0.49	-1.71	-2.2
WCS365_01860	ydaP	Putative thiamine pyrophosphate-containing protein YdaP	12	-2.83	0	4.18	0.2251	4.68	0.4245		7.01	7.51	0.5
WCS365_01861	yjdF	Inner membrane protein YjdF	15	0.35	0.9444	1.84	0.2332	-2.6	0		1.49	-2.95	-4.44
WCS365_01862	-	putative signaling protein	24	-0.27	0.5718	2.02	0.481	2.8	0.3462		2.29	3.07	0.78
WCS365_01863	hxuA	Heme/hemopexin-binding protein	137	0.7	0.2577	3.07	0.0017	4.5	0.0061		2.37	3.8	1.43
WCS365_01864	phoA2	Alkaline phosphatase L	19	-0.71	0.2844	-1.28	0.0247	1.12	0.5007		-0.57	1.83	2.4
WCS365_01865	epsF_1	Type II secretion system protein F	8	-0.11	0.9179	2.51	0.4938	6.16	0.9964		2.62	6.27	3.65
WCS365_01866	hxcR	putative type II secretion system protein HxcR	10	-0.05	0.9232	-0.02	0.9925	-0.5	0.7594		0.03	-0.45	-0.48
WCS365_01867	xcpQ	Type II secretion system protein D	16	0.05	0.9249	-2.33	0	0.04	0.991		-2.38	-0.01	2.37
WCS365_01868	-	hypothetical protein	8	-2.72	0	-1.57	0.0004	-2.3	0.0633		1.15	0.42	-0.73
WCS365_01869	-	hypothetical protein	14	0.05	0.9182	1.28	0.4632	-0.45	0.5657		1.23	-0.5	-1.73
WCS365_01870	-	hypothetical protein	20	0.37	0.4357	6.19	0.1709	-1.52	0.1003		5.82	-1.89	-7.71
WCS365_01871	xcpT	Type II secretion system protein G	7	-3.36	0	-1.57	0.0002	-0.63	0.365		1.79	2.73	0.94
WCS365_01872	-	hypothetical protein	4	-1.52	0.1255	2.01	0.9232	0	1		3.53	1.52	-2.01
WCS365_01873	-	hypothetical protein	5	-2.01	0.0081	-1.78	0.0141	-0.72	0.4118		0.23	1.29	1.06
WCS365_01874	-	hypothetical protein	4	-2.55	0	-3.13	0	0	1		-0.58	2.55	3.13
WCS365_01875	xcpW	Type II secretion system protein J	7	-0.59	0.5373	1.19	0.7721	1.82	1		1.78	2.41	0.63
WCS365_01876	-	hypothetical protein	10	0.74	0.2994	1.26	0.979	2.13	0.4261		0.52	1.39	0.87
WCS365_01877	-	hypothetical protein	4	-0.39	0.5312	-2.02	0.0009	6.68	0.2287		-1.63	7.07	8.7
WCS365_01878	fpvA_1	Ferripyoverdine receptor	3	-3.24	0.004	-0.83	0.3759	-0.2	0.9702		2.41	3.04	0.63
WCS365_01879	-	hypothetical protein	4	0.51	0.4756	-1.19	0.006	-3.61	0.0006		-1.7	-4.12	-2.42
WCS365_01880	-	hypothetical protein	6	0.61	0.76	-1.73	0.0002	-1.11	0.0622		-2.34	-1.72	0.62
WCS365_01881	gabR_2	HTH-type transcriptional regulatory protein GabR	19	0.07	0.9008	2.42	0.5055	3.76	0.9999		2.35	3.69	1.34
WCS365_01882	-	hypothetical protein	6	0.81	0.4943	1.32	0.3306	6.91	0.9612		0.51	6.1	5.59
WCS365_01883	-	hypothetical protein	3	2.08	0.9513	-1.51	0.0272	2.35	0.4766		-3.59	0.27	3.86
WCS365_01884	gdhB	NAD-specific glutamate dehydrogenase	54	0	0.9923	3.07	0.0182	8.2	0.016		3.07	8.2	5.13
WCS365_01885	-	hypothetical protein	3	-0.52	0.7302	-1.8	0.0122	4.04	0.8018		-1.28	4.56	5.84
WCS365_01886	-	hypothetical protein	32	0.32	0.7644	-1.13	0.0001	3.67	0.0599		-1.45	3.35	4.8
WCS365_01887	kdgR_2	HTH-type transcriptional regulator KdgR	16	-0.14	0.7105	1.98	0.2722	-4.71	0.0023		2.12	-4.57	-6.69
WCS365_01888	-	hypothetical protein	3	-1.09	0.2264	-2.71	0.0101	1.59	0.9024		-1.62	2.68	4.3
WCS365_01889	kdgK_2	2-dehydro-3-deoxygluconokinase	8	1.49	0.9811	-1.69	0.0021	1.18	0.5069		-3.18	-0.31	2.87
WCS365_01890	ttuB_3	Putative tartrate transporter	17	-1.14	0.0153	0.5	0.6397	2.51	0.486		1.64	3.65	2.01
WCS365_01891	ghrB_1	Glyoxylate/hydroxypyruvate reductase B	13	0.57	0.9945	0.36	0.82	-0.79	0.2569		-0.21	-1.36	-1.15
WCS365_01892	cadA	putative cadmium-transporting ATPase	23	1.61	0.4634	6.26	0.0002	0.02	0.9674		4.65	-1.59	-6.24
WCS365_01893	merR1_1	Mercuric resistance operon regulatory protein	6	1.32	0.8284	3.76	0.4143	-2.63	0		2.44	-3.95	-6.39
WCS365_01894	thyA	Thymidylate synthase	13	-0.05	0.9597	5.19	0.4701	2.34	0.0014		5.24	2.39	-2.85
WCS365_01895	lgt	Prolipoprotein diacylglyceryl transferase	6	1.22	0.093	3.86	0.4766	-1.59	0.1988		2.64	-2.81	-5.45
WCS365_01896	-	hypothetical protein	8	0.45	0.5337	0.5	1	-0.84	0.1932		0.05	-1.29	-1.34
WCS365_01897	-	hypothetical protein	6	-0.79	0.3169	-0.1	0.8803	0.23	0.9945		0.69	1.02	0.33
WCS365_01898	ptsI_1	Phosphoenolpyruvate-protein phosphotransferase	28	0.63	0.3511	3.52	0.1167	-0.27	0.6832		2.89	-0.9	-3.79
WCS365_01899	rppH_1	RNA pyrophosphohydrolase	6	1.18	0.5183	1.2	0.9626	-2.37	0		0.02	-3.55	-3.57
WCS365_01900	-	Putative hydrolase	6	0.98	0.9186	-0.64	0.3943	-3.45	0		-1.62	-4.43	-2.81
WCS365_01901	-	hypothetical protein	5	1.91	0.4056	-0.81	0.3949	4.09	1		-2.72	2.18	4.9
WCS365_01902	ilvA_2	L-threonine dehydratase biosynthetic IlvA	11	-0.27	0.997	1.84	0.9737	4.94	0.0186		2.11	5.21	3.1
WCS365_01903	rpiA	Ribose-5-phosphate isomerase A	6	-6.26	0	-2.51	0.0003	3.62	0.4463		3.75	9.88	6.13
WCS365_01904	-	hypothetical protein	9	-5.88	0	-2.66	0	-1.29	0.0076		3.22	4.59	1.37
WCS365_01905	-	hypothetical protein	20	-0.06	0.9504	4.17	0.2169	-3.09	0		4.23	-3.03	-7.26
WCS365_01906	-	Ureidoglycolate lyase	7	-0.35	0.9771	2.23	0.492	1.28	0.8398		2.58	1.63	-0.95
WCS365_01907	-	putative FAD-linked oxidoreductase	21	0.62	0.4796	6.38	0.052	0.02	0.9833		5.76	-0.6	-6.36
WCS365_01908	serA	D-3-phosphoglycerate dehydrogenase	16	0.41	0.9843	4.46	0.0982	-2.87	0		4.05	-3.28	-7.33
WCS365_01910	yxeM_3	putative amino-acid-binding protein YxeM	6	0.17	0.8793	0.94	0.2614	8.33	0.3507		0.77	8.16	7.39
WCS365_01911	tam_1	Trans-aconitate 2-methyltransferase	6	3.44	0.4224	-0.95	0.1888	-2.14	0.0001		-4.39	-5.58	-1.19
WCS365_01912	metI	D-methionine transport system permease protein MetI	11	0.41	0.9878	-2.71	0	3.28	0.4087		-3.12	2.87	5.99
WCS365_01913	metN_2	Methionine import ATP-binding protein MetN	21	0.56	0.7534	3.05	0.2312	3.09	0.4701		2.49	2.53	0.04
WCS365_01914	metQ_2	D-methionine-binding lipoprotein MetQ	10	-0.8	0.1004	3.41	0.4949	0.59	0.5115		4.21	1.39	-2.82
WCS365_01915	dmoA	Dimethyl-sulfide monooxygenase	15	-0.22	0.7759	3.65	0.234	0.37	1		3.87	0.59	-3.28
WCS365_01916	soxC_1	Dibenzothiophene desulfurization enzyme C	9	1.26	0.5637	-1.01	0.2181	-2	0		-2.27	-3.26	-0.99
WCS365_01917	soxC_2	Dibenzothiophene desulfurization enzyme C	12	0.1	0.8921	2.89	0.2029	-3.05	0		2.79	-3.15	-5.94
WCS365_01918	-	hypothetical protein	8	-0.54	0.1971	0.17	0.9541	4.71	0.4953		0.71	5.25	4.54
WCS365_01919	tcyC	L-cystine import ATP-binding protein TcyC	15	-0.95	0.0301	2.16	0.4271	-3.5	0.1021		3.11	-2.55	-5.66
WCS365_01920	yecS_4	L-cystine transport system permease protein YecS	7	-1.11	0.1222	-1.64	0.0368	1.43	0.9947		-0.53	2.54	3.07
WCS365_01921	fliY_2	L-cystine-binding protein FliY	8	0.92	0.2223	0.84	0.9706	7.19	0.2296		-0.08	6.27	6.35
WCS365_01922	dcyD	D-cysteine desulfhydrase	11	-1.33	0.0002	4.55	0.2408	-0.52	0.6171		5.88	0.81	-5.07
WCS365_01923	betT2	Osmo-dependent choline transporter BetT2	42	1.89	0.3384	0.46	0.4895	0.73	0.5717		-1.43	-1.16	0.27
WCS365_01924	fabG_4	3-oxoacyl-[acyl-carrier-protein] reductase FabG	15	1.76	0.6593	3.42	0.6721	3.27	0.2623		1.66	1.51	-0.15
WCS365_01925	pgrR_2	HTH-type transcriptional regulator PgrR	5	-1.08	0.0382	3.45	0	-1.76	0.0001		4.53	-0.68	-5.21
WCS365_01926	gpr_1	L-glyceraldehyde 3-phosphate reductase	9	3.88	0.9999	2.8	0	0.3	0.7711		-1.08	-3.58	-2.5
WCS365_01927	tauD_1	Alpha-ketoglutarate-dependent taurine dioxygenase	6	-4.77	0	3.5	0.0003	-0.75	0.2833		8.27	4.02	-4.25
WCS365_01930	tauA	Taurine-binding periplasmic protein	7	-0.63	0.8231	0.29	0.9308	6.86	0.1383		0.92	7.49	6.57
WCS365_01931	gshA	Glutamate--cysteine ligase	18	-1.03	0.0082	3.26	0.1109	1.07	1		4.29	2.1	-2.19
WCS365_01932	paaI	Acyl-coenzyme A thioesterase PaaI	7	0.01	0.9908	4.7	0.2295	0.21	0.9945		4.69	0.2	-4.49
WCS365_01933	rpsA_2	30S ribosomal protein S1	34	0.56	0.2127	1.6	0.071	3.12	0.2849		1.04	2.56	1.52
WCS365_01934	ompR_2	Transcriptional regulatory protein OmpR	20	0.49	0.4785	2.51	0.4762	2.11	0.0016		2.02	1.62	-0.4
WCS365_01935	envZ_1	Osmolarity sensor protein EnvZ	16	0.29	0.7207	0.58	0.5141	1.77	0.0613		0.29	1.48	1.19
WCS365_01936	rimK_1	Ribosomal protein S6--L-glutamate ligase	3	1.87	0.94	-1.18	0.1782	0.41	0.9993		-3.05	-1.46	1.59
WCS365_01937	-	hypothetical protein	5	-1.14	0.2019	2.7	1	0.24	0.892		3.84	1.38	-2.46
WCS365_01938	hslR	Heat shock protein 15	3	-1.56	0.0895	1.89	0.5061	-3.68	0.0028		3.45	-2.12	-5.57
WCS365_01939	hslO	33 kDa chaperonin	5	-5.2	0	3.08	0.9805	-1.76	0.0003		8.28	3.44	-4.84
WCS365_01940	pckA	Phosphoenolpyruvate carboxykinase [ATP]	18	-2.05	0.0065	0.8	0.4817	2.83	0.2403		2.85	4.88	2.03
WCS365_01942	-	hypothetical protein	5	-2.19	0.0019	2.08	0.0528	3.12	0.0875		4.27	5.31	1.04
WCS365_01943	-	hypothetical protein	3	-1.96	0.0034	3.39	0.0099	-0.88	0.0431		5.35	1.08	-4.27
WCS365_01944	recQ_1	ATP-dependent DNA helicase RecQ	11	-0.02	0.9705	-0.74	0.1388	2.42	0.7702		-0.72	2.44	3.16
WCS365_01945	fadJ_1	Fatty acid oxidation complex subunit alpha	11	-0.38	0.5249	-1.05	0.0572	1.41	0.9568		-0.67	1.79	2.46
WCS365_01947	-	hypothetical protein	4	0.99	0.8463	-1.6	0.0066	2.57	0.9586		-2.59	1.58	4.17
WCS365_01948	-	putative oxidoreductase	22	-0.2	0.635	4.07	0.5066	-0.2	0.7438		4.27	0	-4.27
WCS365_01949	fdhD	Sulfurtransferase FdhD	12	1.07	0.5044	2.07	0.4959	-0.21	0.916		1	-1.28	-2.28
WCS365_01950	cynR_1	HTH-type transcriptional regulator CynR	12	1.21	0.2028	1.14	0.9861	-1.26	0.015		-0.07	-2.47	-2.4
WCS365_01951	-	hypothetical protein	5	-0.48	0.4424	2.34	0.7957	-1.21	0.0848		2.82	-0.73	-3.55
WCS365_01952	yrfG	GMP/IMP nucleotidase YrfG	5	-0.46	0.5938	-0.89	0.2824	-2.79	0		-0.43	-2.33	-1.9
WCS365_01953	nudE	ADP compounds hydrolase NudE	7	-2.12	0.0004	-0.33	0.5555	-1.1	0.0774		1.79	1.02	-0.77
WCS365_01954	cysQ	3'(2')%2C5'-bisphosphate nucleotidase CysQ	13	-0.21	0.6635	3.83	0.4931	-2.65	0		4.04	-2.44	-6.48
WCS365_01956	dctD_2	C4-dicarboxylate transport transcriptional regulatory protein DctD	26	-0.05	0.911	3.18	0.4953	-1.75	0.0163		3.23	-1.7	-4.93
WCS365_01957	dctB_1	C4-dicarboxylate transport sensor protein DctB	10	-1.34	0.0075	0.54	1	5.2	0.2532		1.88	6.54	4.66
WCS365_01958	rfbD	dTDP-4-dehydrorhamnose reductase	21	0.1	0.8273	0.95	0.3082	2.91	0.1755		0.85	2.81	1.96
WCS365_01960	rffH	Glucose-1-phosphate thymidylyltransferase 2	14	-0.13	0.8435	0.78	1	3.21	0.1867		0.91	3.34	2.43
WCS365_01961	rffG	dTDP-glucose 4%2C6-dehydratase 2	13	1.8	0.0933	3.47	0.9952	0.16	0.7922		1.67	-1.64	-3.31
WCS365_01962	dgdA	2%2C2-dialkylglycine decarboxylase	41	1.16	0.0642	1.52	0.4889	0.81	0.5843		0.36	-0.35	-0.71
WCS365_01963	aguA	Agmatine deiminase	16	1.06	0.1841	-0.42	0.3449	2.85	0.1568		-1.48	1.79	3.27
WCS365_01964	-	hypothetical protein	3	-5.65	0	1.06	0.4579	-2.08	0.0966		6.71	3.57	-3.14
WCS365_01965	-	hypothetical protein	8	-0.12	0.8256	7.12	0.2359	3.65	0.2424		7.24	3.77	-3.47
WCS365_01966	oprD_1	Porin D	14	2.07	0.6915	-0.35	0.5546	1.1	0.1854		-2.42	-0.97	1.45
WCS365_01967	-	hypothetical protein	14	-1.23	0.0084	4.01	0.2477	4.83	0.0533		5.24	6.06	0.82
WCS365_01968	ypeA	Acetyltransferase YpeA	7	0.18	0.9558	3.73	0.9896	-0.02	0.9979		3.55	-0.2	-3.75
WCS365_01969	ygaZ_1	Inner membrane protein YgaZ	7	1	0.3067	0.03	0.999	2.13	0.74		-0.97	1.13	2.1
WCS365_01971	gltC_4	HTH-type transcriptional regulator GltC	17	0.69	0.2041	-1.41	0	3.92	0.3604		-2.1	3.23	5.33
WCS365_01973	-	hypothetical protein	6	-2.34	0.0001	2.09	0.0109	-1.57	0.0012		4.43	0.77	-3.66
WCS365_01974	pctC_4	Methyl-accepting chemotaxis protein PctC	5	-2.2	0	2.76	0	2.21	0.4899		4.96	4.41	-0.55
WCS365_01975	dmlR_5	HTH-type transcriptional regulator DmlR	5	-4.77	0	0.24	0.593	2.11	0.9668		5.01	6.88	1.87
WCS365_01976	bdcA_1	Cyclic-di-GMP-binding biofilm dispersal mediator protein	8	0.69	0.4905	6.48	0.0908	-0.9	0.0238		5.79	-1.59	-7.38
WCS365_01977	-	hypothetical protein	3	0.14	0.8488	1.86	0.6419	-0.12	0.9824		1.72	-0.26	-1.98
WCS365_01980	-	hypothetical protein	5	-0.84	0.3135	-1.6	0.0461	2.06	0.5718		-0.76	2.9	3.66
WCS365_01982	-	hypothetical protein	18	1.09	0.089	2.26	0.4902	4.46	0.1165		1.17	3.37	2.2
WCS365_01983	intA_1	Prophage CP4-57 integrase	19	1.84	0.4986	3.66	0.9605	2	0.1713		1.82	0.16	-1.66
WCS365_01985	-	hypothetical protein	4	0.74	0.4722	2.99	0.4255	8.74	0.2292		2.25	8	5.75
WCS365_01986	-	hypothetical protein	12	0.25	0.9264	2.29	0.2458	-0.91	0.022		2.04	-1.16	-3.2
WCS365_01990	occP	Octopine permease ATP-binding protein P	11	0.57	0.4781	3.49	0.9967	-1.21	0.2712		2.92	-1.78	-4.7
WCS365_01992	-	hypothetical protein	3	0.22	0.8923	-0.77	0.3583	2.54	0.1552		-0.99	2.32	3.31
WCS365_01993	-	hypothetical protein	6	-1.89	0.0052	-1.04	0.0569	0.21	0.84		0.85	2.1	1.25
WCS365_01994	cph1	Phytochrome-like protein cph1	39	-0.16	0.5973	3.37	0.0121	2.86	0.1482		3.53	3.02	-0.51
WCS365_01996	-	hypothetical protein	9	1.78	0.7452	4.15	0.4954	2.16	0.511		2.37	0.38	-1.99
WCS365_01998	-	hypothetical protein	3	0.99	0.4797	-1.5	0.0354	5.98	0.8241		-2.49	4.99	7.48
WCS365_02001	mutY	Adenine DNA glycosylase	20	0.08	0.8531	8.39	0.0021	0.18	0.9097		8.31	0.1	-8.21
WCS365_02002	-	hypothetical protein	24	0.46	0.3751	-0.22	0.9021	3.41	1		-0.68	2.95	3.63
WCS365_02004	oxlT	Oxalate:formate antiporter	16	-0.71	0.1625	0.78	0.7721	1.84	0.4706		1.49	2.55	1.06
WCS365_02005	hisB	Histidine biosynthesis bifunctional protein HisB	6	-0.51	0.4692	6.85	0.106	-3.34	0		7.36	-2.83	-10.19
WCS365_02006	hisH1	Imidazole glycerol phosphate synthase subunit HisH 1	10	0.61	0.5171	0.13	0.9404	-4.93	0		-0.48	-5.54	-5.06
WCS365_02007	-	hypothetical protein	6	0.81	0.632	-0.88	0.0369	-0.75	0.244		-1.69	-1.56	0.13
WCS365_02008	hisA	1-(5-phosphoribosyl)-5-[(5-phosphoribosylamino)methylideneamino] imidazole-4-carboxamide isomerase	11	-0.06	0.9555	-0.82	0.0482	-1.91	0.0004		-0.76	-1.85	-1.09
WCS365_02009	hisF	Imidazole glycerol phosphate synthase subunit HisF	17	-0.58	0.2906	3.74	0.4085	-2.38	0		4.32	-1.8	-6.12
WCS365_02010	-	hypothetical protein	11	0.21	0.776	4.68	0.2318	-0.66	0.1998		4.47	-0.87	-5.34
WCS365_02011	-	hypothetical protein	15	1.25	0.2937	-0.18	0.9886	1.26	0.898		-1.43	0.01	1.44
WCS365_02012	ctpB	Carboxy-terminal processing protease CtpB	16	-0.56	0.2859	0.41	0.945	0.36	0.6599		0.97	0.92	-0.05
WCS365_02013	envC	Murein hydrolase activator EnvC	8	0.13	0.9809	3.43	0.7129	-1.07	0.0574		3.3	-1.2	-4.5
WCS365_02014	gpmI	2%2C3-bisphosphoglycerate-independent phosphoglycerate mutase	10	-1.47	0.0001	-0.66	0.2657	3.06	0.2381		0.81	4.53	3.72
WCS365_02017	secB	Protein-export protein SecB	7	-1.46	0.0112	-2.14	0	-0.29	0.6878		-0.68	1.17	1.85
WCS365_02018	trmL_1	tRNA (cytidine(34)-2'-O)-methyltransferase	3	-0.03	0.9998	-3.23	0.0004	-0.19	0.8258		-3.2	-0.16	3.04
WCS365_02020	-	hypothetical protein	5	-0.33	0.5079	-2.49	0	-0.8	0.2196		-2.16	-0.47	1.69
WCS365_02021	glnG_3	Nitrogen regulation protein NR(I)	14	1.7	0.2939	-1.03	0.0367	-0.74	0.2779		-2.73	-2.44	0.29
WCS365_02022	glnL	Nitrogen regulation protein NR(II)	18	1.25	0.1547	2.36	0.9971	-1.6	0		1.11	-2.85	-3.96
WCS365_02024	-	hypothetical protein	5	0.84	0.4525	0.79	0.7525	-0.7	0.4021		-0.05	-1.54	-1.49
WCS365_02025	aroQ_1	Monofunctional chorismate mutase	6	-1.38	0.0244	-1.43	0.0107	-1.84	0.0059		-0.05	-0.46	-0.41
WCS365_02026	glnA	Glutamine synthetase	24	-0.17	0.7476	2.84	0.3855	2.99	0.0055		3.01	3.16	0.15
WCS365_02027	thiI	tRNA sulfurtransferase	23	0.32	0.593	-1.59	0	-0.45	0.4124		-1.91	-0.77	1.14
WCS365_02028	typA	GTP-binding protein TypA/BipA	18	0.12	0.8494	1.88	0.6618	-1.02	0.0191		1.76	-1.14	-2.9
WCS365_02029	-	hypothetical protein	4	-0.05	0.9563	4.29	0.8353	0.01	0.9999		4.34	0.06	-4.28
WCS365_02030	malP	Maltodextrin phosphorylase	21	-0.61	0.1578	2.22	0.7051	2.04	0.7345		2.83	2.65	-0.18
WCS365_02031	-	hypothetical protein	29	-0.65	0.0888	5.37	0.5003	1.77	0.2281		6.02	2.42	-3.6
WCS365_02032	-	hypothetical protein	11	1.61	0.4214	0.92	0.9997	1.51	0.6074		-0.69	-0.1	0.59
WCS365_02033	fbp_1	Fructose-1%2C6-bisphosphatase class 1	11	-0.49	0.3961	-1.47	0.0077	2.24	0.0392		-0.98	2.73	3.71
WCS365_02034	-	hypothetical protein	3	-2.93	0.0022	-0.75	0.314	-3.53	0		2.18	-0.6	-2.78
WCS365_02035	pctC_5	Methyl-accepting chemotaxis protein PctC	20	0.05	0.9352	0.12	1	2.45	0.9583		0.07	2.4	2.33
WCS365_02037	blc	Outer membrane lipoprotein Blc	5	0.94	0.6159	-0.78	0.3023	3.3	0.9128		-1.72	2.36	4.08
WCS365_02038	-	8-oxoguanine deaminase	11	1.24	0.1378	1.63	0.3936	-0.15	0.8872		0.39	-1.39	-1.78
WCS365_02039	yvoA_1	HTH-type transcriptional repressor YvoA	8	-2.33	0.0007	-1.28	0.044	-2.86	0		1.05	-0.53	-1.58
WCS365_02040	ves	Protein Ves	6	-0.97	0.0734	-1.33	0.0041	3.1	0.9987		-0.36	4.07	4.43
WCS365_02041	hutU	Urocanate hydratase	12	0.43	0.5746	1.87	0.9919	3.08	0.2383		1.44	2.65	1.21
WCS365_02042	pucI_1	putative allantoin permease	13	0.09	0.8387	-2	0	5.1	0.2355		-2.09	5.01	7.1
WCS365_02043	proX_1	Glycine betaine/proline betaine-binding periplasmic protein	7	-0.34	0.7142	2.43	1	2.27	0.855		2.77	2.61	-0.16
WCS365_02044	opuAB_2	Glycine betaine transport system permease protein OpuAB	14	0.88	0.345	1.93	0.1661	1	0.3966		1.05	0.12	-0.93
WCS365_02045	opuAA_1	Glycine betaine transport ATP-binding protein OpuAA	15	0.29	0.6997	4.08	0.9566	3.29	0.4622		3.79	3	-0.79
WCS365_02046	hutH_1	Histidine ammonia-lyase	18	1.52	0.1809	2.27	0.2535	5.33	0.4603		0.75	3.81	3.06
WCS365_02047	hutH_2	Histidine ammonia-lyase	16	1.67	0.11	-0.05	1	-1.25	0.2349		-1.72	-2.92	-1.2
WCS365_02048	hutI	Imidazolonepropionase	17	0.2	0.8273	4.38	0.4883	-1.15	0.0182		4.18	-1.35	-5.53
WCS365_02049	-	hypothetical protein	5	-1.15	0.1974	-1.18	0.1652	5.34	0.2422		-0.03	6.49	6.52
WCS365_02050	gbuC_4	Glycine betaine/carnitine transport binding protein GbuC	13	-0.83	0.0307	0.22	0.6993	-0.73	0.2587		1.05	0.1	-0.95
WCS365_02051	nlhH_3	Carboxylesterase NlhH	12	-0.2	0.8702	-0.52	0.8217	2.51	0.4956		-0.32	2.71	3.03
WCS365_02052	pip_1	Proline iminopeptidase	7	-2.16	0.0001	-2.11	0	-0.5	0.6203		0.05	1.66	1.61
WCS365_02053	dtd	D-aminoacyl-tRNA deacylase	6	0.02	0.9794	2.36	0.7949	0.53	0.9694		2.34	0.51	-1.83
WCS365_02054	mdoG	Glucans biosynthesis protein G	15	2.08	0.0763	-0.04	0.948	-1.16	0.0018		-2.12	-3.24	-1.12
WCS365_02055	opgH	Glucans biosynthesis glucosyltransferase H	20	0.35	0.5704	2.53	0.4821	-0.76	0.0533		2.18	-1.11	-3.29
WCS365_02057	-	hypothetical protein	3	-4.58	0.0001	-1.5	0.0655	2.86	0.4343		3.08	7.44	4.36
WCS365_02058	mcpS_4	Methyl-accepting chemotaxis protein McpS	7	0.21	0.7758	7.22	0.9884	0.83	0.3155		7.01	0.62	-6.39
WCS365_02059	mcpS_5	Methyl-accepting chemotaxis protein McpS	20	1.62	0.0806	-0.87	0.0209	1.56	0.4902		-2.49	-0.06	2.43
WCS365_02060	mcpS_6	Methyl-accepting chemotaxis protein McpS	25	3.03	0.0231	1.48	0.781	3.1	0.2301		-1.55	0.07	1.62
WCS365_02061	-	hypothetical protein	8	0.4	0.9732	-1.11	0.0136	-6.35	0.0961		-1.51	-6.75	-5.24
WCS365_02062	tatC	Sec-independent protein translocase protein TatC	5	-0.83	0.4975	3.4	0.884	0.55	0.5014		4.23	1.38	-2.85
WCS365_02063	tatB	Sec-independent protein translocase protein TatB	4	1.69	0.4413	5.21	0.3368	2.4	0.4591		3.52	0.71	-2.81
WCS365_02066	hisI	Phosphoribosyl-AMP cyclohydrolase	4	-0.16	0.9828	-1.51	0.078	0.68	0.9918		-1.35	0.84	2.19
WCS365_02067	ubiB	putative protein kinase UbiB	28	0.27	0.6213	1.27	0.2009	3.68	0.136		1	3.41	2.41
WCS365_02068	-	hypothetical protein	8	-1.2	0.0008	-0.41	0.4731	1.79	1		0.79	2.99	2.2
WCS365_02069	ubiE_1	Ubiquinone/menaquinone biosynthesis C-methyltransferase UbiE	14	0.67	0.3031	1.91	0.8226	1.47	0.6855		1.24	0.8	-0.44
WCS365_02070	-	hypothetical protein	3	0.34	0.6738	-0.35	0.7119	0.98	0.9355		-0.69	0.64	1.33
WCS365_02071	-	hypothetical protein	5	1.62	0.4309	3.34	0.4511	3.35	0.9633		1.72	1.73	0.01
WCS365_02072	-	hypothetical protein	12	1.84	0.1058	4.42	0.0605	1.03	0.9992		2.58	-0.81	-3.39
WCS365_02073	ttgW	putative HTH-type transcriptional regulator TtgW	5	-0.39	0.5417	0.56	0.6141	3.57	0.9665		0.95	3.96	3.01
WCS365_02074	phbC_1	Poly-beta-hydroxybutyrate polymerase	6	-1.96	0.1194	0.4	0.5428	0.81	0.4804		2.36	2.77	0.41
WCS365_02075	catD_3	3-oxoadipate enol-lactonase 2	4	-3.74	0	1.99	0.0056	-1.94	0		5.73	1.8	-3.93
WCS365_02076	phbC_2	Poly-beta-hydroxybutyrate polymerase	11	-0.17	0.9673	0.71	0.3695	0.03	0.9996		0.88	0.2	-0.68
WCS365_02077	-	hypothetical protein	6	0.91	0.2899	1.69	0.5125	1.48	0.4006		0.78	0.57	-0.21
WCS365_02079	hslU	ATP-dependent protease ATPase subunit HslU	11	-1.31	0.0551	0.43	0.9756	-0.63	0.253		1.74	0.68	-1.06
WCS365_02081	ftsN_1	Cell division protein FtsN	6	0.04	0.9589	0.15	0.834	0	1		0.11	-0.04	-0.15
WCS365_02082	argS	Arginine--tRNA ligase	15	0.69	0.8771	1.16	1	2.73	0.0497		0.47	2.04	1.57
WCS365_02083	priA	Primosomal protein N'	22	0.59	0.6697	-0.09	0.9701	-1.25	0.3229		-0.68	-1.84	-1.16
WCS365_02084	rpmE	50S ribosomal protein L31	5	-1.34	0.0179	-1.89	0.0015	3.22	0.9935		-0.55	4.56	5.11
WCS365_02085	nucH	Thermonuclease	12	0.92	0.7887	-1.2	0.0015	-0.69	0.5323		-2.12	-1.61	0.51
WCS365_02086	maeB	NADP-dependent malic enzyme	14	-0.73	0.1345	1.74	0.484	0.87	0.3915		2.47	1.6	-0.87
WCS365_02087	mrcA	Penicillin-binding protein 1A	24	-0.35	0.8332	1.04	0.5566	0.52	0.5186		1.39	0.87	-0.52
WCS365_02088	ftsA_1	Cell division protein FtsA	20	-4.27	0	-1.71	0	4.12	1		2.56	8.39	5.83
WCS365_02089	-	hypothetical protein	7	0.39	0.4321	-0.86	0.1991	-1.17	0.1752		-1.25	-1.56	-0.31
WCS365_02090	-	hypothetical protein	6	-1.65	0.0084	7.02	0.9963	-0.78	0.1593		8.67	0.87	-7.8
WCS365_02091	-	hypothetical protein	11	-1.23	0.0094	1.12	1	0.28	0.9959		2.35	1.51	-0.84
WCS365_02092	pilQ	Type IV pilus biogenesis and competence protein PilQ	8	-0.78	0.0667	1.2	0.4537	1.81	0.4856		1.98	2.59	0.61
WCS365_02093	aroK	Shikimate kinase 1	10	0.43	0.947	3.02	0.9928	-1.01	0.3354		2.59	-1.44	-4.03
WCS365_02094	aroB_1	3-dehydroquinate synthase	16	0.81	0.9866	2.74	0.2955	0.98	0.2585		1.93	0.17	-1.76
WCS365_02095	damX	Cell division protein DamX	19	-0.18	0.803	2.91	0.3371	1.85	0.4665		3.09	2.03	-1.06
WCS365_02096	gltB	Glutamate synthase [NADPH] large chain	39	-0.55	0.1519	2.22	0.2299	-2.77	0		2.77	-2.22	-4.99
WCS365_02097	gltD_1	Glutamate synthase [NADPH] small chain	16	-0.36	0.4285	5.25	0.0497	-3.25	0		5.61	-2.89	-8.5
WCS365_02098	hemE	Uroporphyrinogen decarboxylase	11	0.06	0.9245	0.52	0.8681	4.47	0.1702		0.46	4.41	3.95
WCS365_02099	ynfM	Inner membrane transport protein YnfM	15	-0.58	0.222	0.54	0.6777	1.33	0.45		1.12	1.91	0.79
WCS365_02100	benM_2	HTH-type transcriptional regulator BenM	4	-4.95	0	-2.23	0.0003	-1.24	0.0095		2.72	3.71	0.99
WCS365_02101	-	hypothetical protein	37	1.07	0.0917	-0.59	0.2178	1.51	0.1206		-1.66	0.44	2.1
WCS365_02102	-	Soluble epoxide hydrolase	13	0.29	0.9918	4.92	0.0951	5.56	0.8996		4.63	5.27	0.64
WCS365_02104	-	hypothetical protein	7	-0.66	0.4145	-1.63	0.0163	-2.46	0		-0.97	-1.8	-0.83
WCS365_02105	-	hypothetical protein	3	-1.16	0.1401	4.19	0.4415	-2.3	0		5.35	-1.14	-6.49
WCS365_02106	fabF_2	3-oxoacyl-[acyl-carrier-protein] synthase 2	3	2.19	0.9969	7.22	0.9901	-1.7	0.0085		5.03	-3.89	-8.92
WCS365_02107	fabG_5	3-oxoacyl-[acyl-carrier-protein] reductase FabG	3	0.22	0.8507	0.08	0.9822	-2.47	0.0001		-0.14	-2.69	-2.55
WCS365_02109	fabF_3	3-oxoacyl-[acyl-carrier-protein] synthase 2	9	-1.46	0.0057	2.14	1	-2.32	0.0006		3.6	-0.86	-4.46
WCS365_02110	-	hypothetical protein	6	-1.72	0.069	0.65	0.9999	-6.41	0.0989		2.37	-4.69	-7.06
WCS365_02111	-	putative S-adenosylmethionine-dependent methyltransferase/MSMEI_2290	3	-1.73	0.1226	2.12	0.9443	3.61	0.4874		3.85	5.34	1.49
WCS365_02112	kmo	Kynurenine 3-monooxygenase	7	-0.58	0.2727	8.76	0.2289	-3.17	0		9.34	-2.59	-11.93
WCS365_02113	-	hypothetical protein	9	1.57	0.4003	5.18	0.4906	-2.92	0		3.61	-4.49	-8.1
WCS365_02114	-	hypothetical protein	21	-2.43	0	1.74	0.4158	-0.15	0.8301		4.17	2.28	-1.89
WCS365_02115	lolA_1	Outer-membrane lipoprotein carrier protein	5	-6.68	0	-2.02	0.0285	-3.6	0.0001		4.66	3.08	-1.58
WCS365_02116	-	hypothetical protein	4	-7.47	0	-2.65	0.0224	-2.24	0.0002		4.82	5.23	0.41
WCS365_02117	cmdF	Tyrosine 2%2C3-aminomutase	5	-4.12	0	1.32	0.1139	-1.82	0.0126		5.44	2.3	-3.14
WCS365_02118	lpxL_1	Lipid A biosynthesis lauroyltransferase	5	-6.29	0	0.82	0.6587	-0.21	0.9119		7.11	6.08	-1.03
WCS365_02120	dltA	D-alanine--poly(phosphoribitol) ligase subunit 1	21	1.25	0.7928	-1.11	0.0325	-2.77	0		-2.36	-4.02	-1.66
WCS365_02121	-	hypothetical protein	9	-0.42	0.408	-1.33	0.0189	-0.34	0.8475		-0.91	0.08	0.99
WCS365_02124	-	hypothetical protein	9	-1.43	0.0357	-2.25	0	-1.84	0		-0.82	-0.41	0.41
WCS365_02125	-	hypothetical protein	6	0.69	1	2.8	0.9992	2.78	0.9455		2.11	2.09	-0.02
WCS365_02126	soj_2	Sporulation initiation inhibitor protein Soj	5	-0.36	0.6014	-2.05	0.0056	7.06	0.9545		-1.69	7.42	9.11
WCS365_02127	trxC	Thioredoxin-2	7	0.95	0.2989	1.33	0.3705	-0.72	0.4106		0.38	-1.67	-2.05
WCS365_02128	-	hypothetical protein	4	-6.13	0	-2.28	0.0003	-0.85	0.1733		3.85	5.28	1.43
WCS365_02129	dmlR_6	HTH-type transcriptional regulator DmlR	11	-6.23	0	-1.91	0	2.33	0.2402		4.32	8.56	4.24
WCS365_02130	-	hypothetical protein	3	0.58	0.9387	-0.46	0.5322	-0.89	0.1639		-1.04	-1.47	-0.43
WCS365_02132	higA_1	Antitoxin HigA	3	-1.92	0.0039	2.04	0.9991	6.86	0.4678		3.96	8.78	4.82
WCS365_02133	-	hypothetical protein	11	-1.03	0.1176	-0.91	0.1142	3.15	0.2012		0.12	4.18	4.06
WCS365_02134	mscK	Mechanosensitive channel MscK	30	-0.6	0.187	1.23	0.2765	3.03	0.3437		1.83	3.63	1.8
WCS365_02135	nhaP2	K(+)/H(+) antiporter NhaP2	30	0.19	0.6619	1.72	0.4887	5.76	0.4767		1.53	5.57	4.04
WCS365_02138	-	hypothetical protein	5	0.81	0.7637	-2.23	0.0015	-3.54	0.0049		-3.04	-4.35	-1.31
WCS365_02139	dmdC_4	3-methylmercaptopropionyl-CoA dehydrogenase	16	0.18	0.7802	4.74	1	-0.55	0.6023		4.56	-0.73	-5.29
WCS365_02140	putA_1	Bifunctional protein PutA	40	0.24	0.5767	1.32	0.5393	0.86	0.4655		1.08	0.62	-0.46
WCS365_02141	putP	Sodium/proline symporter	16	0.69	0.4053	-0.85	0.1592	1.19	0.4634		-1.54	0.5	2.04
WCS365_02142	-	hypothetical protein	6	0.24	0.6481	-2.48	0	0.14	0.9894		-2.72	-0.1	2.62
WCS365_02143	vgrG1_4	Actin cross-linking toxin VgrG1	28	-0.07	0.851	1.29	0.9646	-0.29	0.7644		1.36	-0.22	-1.58
WCS365_02144	-	hypothetical protein	8	0.97	0.2547	4.85	0.9982	1.93	0.9917		3.88	0.96	-2.92
WCS365_02145	rlmJ	Ribosomal RNA large subunit methyltransferase J	9	0.36	0.6454	2.28	0.4795	-1.42	0.0243		1.92	-1.78	-3.7
WCS365_02146	msrA	Peptide methionine sulfoxide reductase MsrA	6	0.11	0.9303	-1.11	0.0066	2.29	0.9997		-1.22	2.18	3.4
WCS365_02147	gmr_2	Cyclic di-GMP phosphodiesterase Gmr	30	0.4	0.3889	2.71	0.4794	-1.19	0.0003		2.31	-1.59	-3.9
WCS365_02148	phoD_1	Alkaline phosphatase D	9	-6.45	0	-2.93	0	4.3	0.2045		3.52	10.75	7.23
WCS365_02149	aceF	Dihydrolipoyllysine-residue acetyltransferase component of pyruvate dehydrogenase complex	32	0.38	0.9363	3.78	0.0635	2.66	0.34		3.4	2.28	-1.12
WCS365_02150	aceE_2	Pyruvate dehydrogenase E1 component	11	-0.06	0.9313	-0.81	0.254	1.65	0.0049		-0.75	1.71	2.46
WCS365_02151	glnE	Glutamate-ammonia-ligase adenylyltransferase	32	-1.71	0	-0.94	0.1288	-1.6	0.0001		0.77	0.11	-0.66
WCS365_02152	rfaF	ADP-heptose--LPS heptosyltransferase 2	13	-1.69	0.0016	-1.44	0.0036	2.88	0.1614		0.25	4.57	4.32
WCS365_02153	rfaC	Lipopolysaccharide heptosyltransferase 1	21	-0.93	0.0154	3.97	0.132	3	0.0308		4.9	3.93	-0.97
WCS365_02154	rfaG	Lipopolysaccharide core biosynthesis protein RfaG	9	-1.19	0.1529	-1.96	0.0048	3.12	0.1969		-0.77	4.31	5.08
WCS365_02155	rfaP	Lipopolysaccharide core heptose(I) kinase RfaP	7	0.64	0.7539	1.05	0.5729	0	1		0.41	-0.64	-1.05
WCS365_02156	kdkA_1	3-deoxy-D-manno-octulosonic acid kinase	5	-0.22	0.7887	5.58	0.9992	2.23	0.3959		5.8	2.45	-3.35
WCS365_02157	-	hypothetical protein	4	-2.31	0.0289	3.16	0.9981	1.69	0.9939		5.47	4	-1.47
WCS365_02158	kdkA_2	3-deoxy-D-manno-octulosonic acid kinase	10	-0.04	0.9679	-0.66	0.2717	1.99	0.0088		-0.62	2.03	2.65
WCS365_02159	tobZ	nebramycin 5' synthase	14	0.24	0.8221	-0.32	0.9988	2.41	0.0006		-0.56	2.17	2.73
WCS365_02160	bshA_1	N-acetyl-alpha-D-glucosaminyl L-malate synthase	14	-1.05	0.0175	0.05	1	2.6	0.0099		1.1	3.65	2.55
WCS365_02161	-	hypothetical protein	7	-0.36	0.4049	-0.07	0.9561	2.15	0.1236		0.29	2.51	2.22
WCS365_02162	-	hypothetical protein	8	0.02	0.9862	-1.2	0.2357	4.64	0		-1.22	4.62	5.84
WCS365_02163	-	hypothetical protein	5	0.55	0.9351	-1.22	0.0014	3.68	0.9751		-1.77	3.13	4.9
WCS365_02164	epsF_2	Putative glycosyltransferase EpsF	10	-0.96	0.0504	0.24	1	-1.82	0		1.2	-0.86	-2.06
WCS365_02165	wbnJ	O-antigen biosynthesis glycosyltransferase WbnJ	5	4.37	0.2372	0.81	0.5757	0.5	0.4979		-3.56	-3.87	-0.31
WCS365_02166	-	hypothetical protein	7	1.48	0.4767	0.35	0.997	13.18	0		-1.13	11.7	12.83
WCS365_02167	msbA_2	Lipid A export ATP-binding/permease protein MsbA	10	2.05	0.654	1.73	0.9999	3.3	0.0001		-0.32	1.25	1.57
WCS365_02168	-	hypothetical protein	6	-1.21	0.1803	6.72	0.9215	0.3	0.9966		7.93	1.51	-6.42
WCS365_02169	cysC	Adenylyl-sulfate kinase	5	-0.12	0.9066	-3.14	0	2.23	0.4507		-3.02	2.35	5.37
WCS365_02170	hldE	Bifunctional protein HldE	14	-0.31	0.6227	2.87	1	3.14	0.0927		3.18	3.45	0.27
WCS365_02171	-	hypothetical protein	13	-1.14	0.0095	-1.44	0.0029	0.58	0.973		-0.3	1.72	2.02
WCS365_02172	-	hypothetical protein	3	-1.4	0.004	2.56	0.9999	4.06	0.9973		3.96	5.46	1.5
WCS365_02173	-	hypothetical protein	8	0.11	0.8679	-3.17	0	5.74	0.2183		-3.28	5.63	8.91
WCS365_02174	-	hypothetical protein	9	0.29	0.7023	-2.18	0.0001	3.25	0.1554		-2.47	2.96	5.43
WCS365_02175	yhdN_1	General stress protein 69	10	0.69	0.474	4.06	0.9999	2.2	0.0078		3.37	1.51	-1.86
WCS365_02176	mnmC_2	tRNA 5-methylaminomethyl-2-thiouridine biosynthesis bifunctional protein MnmC	13	1.25	0.358	1.37	0.9595	0.34	1		0.12	-0.91	-1.03
WCS365_02177	-	Multidrug transporter	6	-0.38	0.7311	-1	0.2462	0.78	0.9656		-0.62	1.16	1.78
WCS365_02178	cynR_2	HTH-type transcriptional regulator CynR	13	2.59	0.2303	7.18	0.119	-0.45	0.4927		4.59	-3.04	-7.63
WCS365_02179	waaA	3-deoxy-D-manno-octulosonic acid transferase	18	-1.04	0.0047	5.11	0.2509	0	1		6.15	1.04	-5.11
WCS365_02180	tolC_2	Outer membrane protein TolC	10	0.36	0.9208	1.47	0.4919	2.29	0.2708		1.11	1.93	0.82
WCS365_02181	thiC	Phosphomethylpyrimidine synthase	25	0.49	0.8215	4.56	0.0003	-1.64	0		4.07	-2.13	-6.2
WCS365_02182	codB_1	Cytosine permease	18	-0.47	0.7713	2.66	0.2686	0.83	0.9929		3.13	1.3	-1.83
WCS365_02183	-	hypothetical protein	4	-2.73	0	-1.24	0.0124	-0.48	0.4022		1.49	2.25	0.76
WCS365_02184	nudF	ADP-ribose pyrophosphatase	10	1.06	0.1223	-0.73	0.0431	3.7	0.9777		-1.79	2.64	4.43
WCS365_02185	-	hypothetical protein	9	0.89	0.478	0.13	0.9999	0.72	0.9748		-0.76	-0.17	0.59
WCS365_02186	cpdA_2	3'%2C5'-cyclic adenosine monophosphate phosphodiesterase CpdA	12	0.08	0.8832	3.23	0.0974	-1.98	0.0006		3.15	-2.06	-5.21
WCS365_02188	-	hypothetical protein	6	2.09	0.4876	5.53	0.3847	-1.23	0.0263		3.44	-3.32	-6.76
WCS365_02189	parE	DNA topoisomerase 4 subunit B	24	2.44	0.2529	2.34	0.5047	4.65	0.0593		-0.1	2.21	2.31
WCS365_02190	-	hypothetical protein	14	1.25	0.4284	2.44	0.9975	-0.18	0.8383		1.19	-1.43	-2.62
WCS365_02191	-	hypothetical protein	5	1.56	0.2673	-2.81	0	-1.65	0.0423		-4.37	-3.21	1.16
WCS365_02192	parC	DNA topoisomerase 4 subunit A	29	0.65	0.1982	5.31	0.0723	3.82	0		4.66	3.17	-1.49
WCS365_02193	-	hypothetical protein	6	-0.21	0.8705	-1.15	0.0812	-0.41	0.7464		-0.94	-0.2	0.74
WCS365_02194	-	hypothetical protein	12	1.72	0.6791	0.21	0.8318	2.87	0.0025		-1.51	1.15	2.66
WCS365_02195	serB	Phosphoserine phosphatase	14	-0.61	0.1808	-1.8	0	-1.63	0.0115		-1.19	-1.02	0.17
WCS365_02196	-	hypothetical protein	37	0.46	0.3698	3.96	0.1101	2.9	0.2977		3.5	2.44	-1.06
WCS365_02197	psd	Phosphatidylserine decarboxylase proenzyme	14	-0.11	0.84	1.99	0.3878	1.9	0.1995		2.1	2.01	-0.09
WCS365_02198	rhdA	Thiosulfate sulfurtransferase	13	-0.37	0.5649	2.03	0.4922	1.14	0.2967		2.4	1.51	-0.89
WCS365_02199	-	hypothetical protein	21	-1.95	0	0.56	1	-1.62	0.001		2.51	0.33	-2.18
WCS365_02200	motA	Motility protein A	5	-0.28	0.6742	5.63	0.6756	0.58	1		5.91	0.86	-5.05
WCS365_02201	motB_3	Motility protein B	5	-0.45	0.8507	-2.01	0.0004	-2.4	0		-1.56	-1.95	-0.39
WCS365_02202	rsgA	Putative ribosome biogenesis GTPase RsgA	15	-0.15	0.7907	4.47	0.1149	-2.39	0.0013		4.62	-2.24	-6.86
WCS365_02203	orn	Oligoribonuclease	4	-1.48	0.0831	3.69	0.2173	-0.7	0.4071		5.17	0.78	-4.39
WCS365_02204	-	hypothetical protein	3	-1.91	0.0245	0.59	0.9935	-1.09	0.1469		2.5	0.82	-1.68
WCS365_02205	queG	Epoxyqueuosine reductase	9	-0.53	0.1222	3.05	0.3933	-0.82	0.352		3.58	-0.29	-3.87
WCS365_02206	nnr	Bifunctional NAD(P)H-hydrate repair enzyme Nnr	20	1.05	0.5216	2.64	0.2461	0.01	1		1.59	-1.04	-2.63
WCS365_02207	tsaE	tRNA threonylcarbamoyladenosine biosynthesis protein TsaE	10	0.62	0.845	-0.48	0.381	3.54	0.009		-1.1	2.92	4.02
WCS365_02208	amiC_1	N-acetylmuramoyl-L-alanine amidase AmiC	15	-0.8	0.0294	4.27	1	-1.26	0.3313		5.07	-0.46	-5.53
WCS365_02209	mutL	DNA mismatch repair protein MutL	21	0.7	0.5754	5.82	0.0585	3.18	0.2908		5.12	2.48	-2.64
WCS365_02210	miaA	tRNA dimethylallyltransferase	6	-0.64	0.4912	-1.1	0.0763	3.45	0.0253		-0.46	4.09	4.55
WCS365_02213	hflK_2	Modulator of FtsH protease HflK	13	-0.37	0.7735	4.17	0.3901	-0.72	0.111		4.54	-0.35	-4.89
WCS365_02214	hflC_3	Modulator of FtsH protease HflC	10	-1.45	0.0338	-0.91	0.071	-1.39	0.0057		0.54	0.06	-0.48
WCS365_02215	hisZ	ATP phosphoribosyltransferase regulatory subunit	18	-1.58	0	0.57	0.9815	2.52	0.0175		2.15	4.1	1.95
WCS365_02216	purA	Adenylosuccinate synthetase	19	-0.26	0.667	0.27	0.8329	2.81	0.0008		0.53	3.07	2.54
WCS365_02217	pctC_6	Methyl-accepting chemotaxis protein PctC	10	0.48	0.9953	0.36	0.7985	-0.07	0.9946		-0.12	-0.55	-0.43
WCS365_02220	rnr	Ribonuclease R	29	0.57	0.4847	3.14	0.251	2.12	1		2.57	1.55	-1.02
WCS365_02221	rlmB	23S rRNA (guanosine-2'-O-)-methyltransferase RlmB	6	1.71	0.2774	-0.88	0.2136	3.62	0.9774		-2.59	1.91	4.5
WCS365_02222	rpsF	30S ribosomal protein S6	9	0.3	0.7515	-1.23	0.0237	0	1		-1.53	-0.3	1.23
WCS365_02223	rpsR	30S ribosomal protein S18	4	-0.6	0.2776	5.59	0.9967	0	1		6.19	0.6	-5.59
WCS365_02224	-	hypothetical protein	13	-1.35	0.0022	-1.5	0.0003	-0.77	0.3081		-0.15	0.58	0.73
WCS365_02225	rplI	50S ribosomal protein L9	8	-0.13	0.9563	0.7	0.9868	-1.97	0.0023		0.83	-1.84	-2.67
WCS365_02226	dnaB	Replicative DNA helicase	13	-1.43	0.0095	3.5	1	1.4	0.1223		4.93	2.83	-2.1
WCS365_02227	rimO_1	Ribosomal protein S12 methylthiotransferase RimO	26	-1.14	0.0145	3.04	0.0955	-0.41	0.5387		4.18	0.73	-3.45
WCS365_02228	-	hypothetical protein	13	-0.41	0.7083	2.38	0.4913	-1.21	0.0025		2.79	-0.8	-3.59
WCS365_02230	-	hypothetical protein	34	-0.5	0.1666	1.1	0.326	-1.07	0.0005		1.6	-0.57	-2.17
WCS365_02231	-	hypothetical protein	28	-0.06	0.9036	2.65	0.5207	1.4	0.5433		2.71	1.46	-1.25
WCS365_02232	tgpA	Protein-glutamine gamma-glutamyltransferase	9	0.49	0.5307	2.32	0.0164	1.21	0.9627		1.83	0.72	-1.11
WCS365_02233	nudB	Dihydroneopterin triphosphate diphosphatase	4	-2.52	0.0022	-0.51	0.4396	-0.83	0.0319		2.01	1.69	-0.32
WCS365_02235	yvdD	LOG family protein YvdD	6	-0.28	0.9383	-2.54	0.0004	-0.29	0.9437		-2.26	-0.01	2.25
WCS365_02237	-	Azurin	5	0.23	0.8416	1.32	0.9788	-0.67	0.2614		1.09	-0.9	-1.99
WCS365_02238	nadE_2	NH(3)-dependent NAD(+) synthetase	11	-0.33	0.4638	-0.7	0.4319	3.41	0.4177		-0.37	3.74	4.11
WCS365_02239	pncB2_2	Nicotinate phosphoribosyltransferase 2	17	-0.44	0.5821	-0.01	1	3.48	0.9998		0.43	3.92	3.49
WCS365_02240	gcvA_4	Glycine cleavage system transcriptional activator	15	-0.5	0.5646	1.4	0.2173	-0.07	0.949		1.9	0.43	-1.47
WCS365_02241	gabD_1	Succinate-semialdehyde dehydrogenase [NADP(+)]	16	-0.1	0.9163	-0.68	0.4369	3.49	0.9772		-0.58	3.59	4.17
WCS365_02242	puuB_2	Gamma-glutamylputrescine oxidoreductase	16	-0.8	0.1637	4.07	0.8721	0.31	0.67		4.87	1.11	-3.76
WCS365_02243	braC_1	Leucine-%2C isoleucine-%2C valine-%2C threonine-%2C and alanine-binding protein	12	-1.64	0.0001	-2.31	0	3.59	0.2407		-0.67	5.23	5.9
WCS365_02244	livH_1	High-affinity branched-chain amino acid transport system permease protein LivH	18	0.24	0.6886	2.83	0.48	2.68	0.4102		2.59	2.44	-0.15
WCS365_02245	livH_2	High-affinity branched-chain amino acid transport system permease protein LivH	17	-0.94	0.0251	-1.28	0.0064	0.95	0.9874		-0.34	1.89	2.23
WCS365_02246	glnQ_4	Glutamine transport ATP-binding protein GlnQ	12	0.18	0.9991	0.41	1	6.48	0.4586		0.23	6.3	6.07
WCS365_02247	livF_1	High-affinity branched-chain amino acid transport ATP-binding protein LivF	3	-4.82	0.0027	-3.86	0.005	3.43	0.7733		0.96	8.25	7.29
WCS365_02248	isfD2	Sulfoacetaldehyde reductase 2	12	0.02	0.9728	-0.89	0.2367	5.56	0.2028		-0.91	5.54	6.45
WCS365_02249	-	Cellobiose 2-epimerase	5	1.34	0.5048	-0.67	0.5662	1.25	0.5196		-2.01	-0.09	1.92
WCS365_02250	-	hypothetical protein	9	-0.09	0.9275	-0.93	0.2079	-1.55	0.293		-0.84	-1.46	-0.62
WCS365_02251	ureG	Urease accessory protein UreG	8	-0.23	0.7822	-2.23	0.0007	0.47	0.7543		-2	0.7	2.7
WCS365_02252	ureF	Urease accessory protein UreF	12	-0.14	0.7657	-1.55	0.0031	-0.25	0.8895		-1.41	-0.11	1.3
WCS365_02253	ureE	Urease accessory protein UreE	7	-0.6	0.408	-1.63	0.0129	-1.44	0.0568		-1.03	-0.84	0.19
WCS365_02254	fabR	HTH-type transcriptional repressor FabR	5	0.5	0.9836	-2.6	0.0003	7.88	0.9704		-3.1	7.38	10.48
WCS365_02255	-	hypothetical protein	5	1.37	0.9293	-2.89	0	-0.75	0.1869		-4.26	-2.12	2.14
WCS365_02257	bfr_1	Bacterioferritin	7	-0.14	0.9746	8.68	0.1972	0	1		8.82	0.14	-8.68
WCS365_02258	gcvA_5	Glycine cleavage system transcriptional activator	17	1.84	0.1861	3	0.2452	0.97	0.4586		1.16	-0.87	-2.03
WCS365_02259	azoR1_2	FMN-dependent NADH-azoreductase 1	4	-9.43	0	-2.19	0.002	-0.87	0.3251		7.24	8.56	1.32
WCS365_02260	lip_2	Lactonizing lipase	14	-0.3	0.6411	-0.78	0.238	-1.53	0.0009		-0.48	-1.23	-0.75
WCS365_02262	-	hypothetical protein	12	-1.16	0.0068	-2.94	0	1.85	0.9579		-1.78	3.01	4.79
WCS365_02263	dnaK_1	Chaperone protein DnaK	16	-1.57	0.0013	-1.07	0.0248	1.72	0.7286		0.5	3.29	2.79
WCS365_02264	cbpA	Curved DNA-binding protein	12	0.06	0.9199	2.63	0.9371	1.57	0.6223		2.57	1.51	-1.06
WCS365_02265	cbpM	Chaperone modulatory protein CbpM	9	-0.75	0.2134	-3.11	0	0	1		-2.36	0.75	3.11
WCS365_02266	-	putative E3 ubiquitin-protein ligase ipaH7.8	30	-1.01	0.0508	0.14	0.9517	2.36	0.6087		1.15	3.37	2.22
WCS365_02267	ureC	Urease subunit alpha	29	0.09	0.8144	3.6	0.2332	0.26	0.7187		3.51	0.17	-3.34
WCS365_02269	ttr	Acetyltransferase	7	0.97	0.447	0.7	0.5833	-1.85	0.0008		-0.27	-2.82	-2.55
WCS365_02270	pitA_1	L-methionine sulfoximine/L-methionine sulfone acetyltransferase	3	-2.68	0.0166	0.8	0.562	6.26	0.9959		3.48	8.94	5.46
WCS365_02271	ureA	Urease subunit gamma	5	0.91	0.5816	-2.26	0.0019	4.58	0.0578		-3.17	3.67	6.84
WCS365_02272	ureD	Urease accessory protein UreD	22	-0.14	0.9673	3.81	0.4849	2.73	0.4825		3.95	2.87	-1.08
WCS365_02273	livF_2	High-affinity branched-chain amino acid transport ATP-binding protein LivF	5	-0.58	0.5112	8.61	0.4837	-0.98	0.1004		9.19	-0.4	-9.59
WCS365_02274	lptB_1	Lipopolysaccharide export system ATP-binding protein LptB	13	-1.46	0	2.73	1	-1.96	0.0006		4.19	-0.5	-4.69
WCS365_02275	-	hypothetical protein	8	-2	0.0007	-0.36	0.7787	6.4	0.1952		1.64	8.4	6.76
WCS365_02276	livH_3	High-affinity branched-chain amino acid transport system permease protein LivH	14	-0.98	0.0284	-0.96	0.2334	2.64	0.4441		0.02	3.62	3.6
WCS365_02277	amiC_2	Aliphatic amidase expression-regulating protein	7	0.48	0.9693	-2.63	0.0001	0.63	0.8269		-3.11	0.15	3.26
WCS365_02278	hmuU_1	Hemin transport system permease protein HmuU	18	0.4	0.7906	1.01	0.3251	-2.78	0.1025		0.61	-3.18	-3.79
WCS365_02279	btuF_1	Vitamin B12-binding protein	3	0.72	0.4125	2.41	0.9973	-1.99	0.0791		1.69	-2.71	-4.4
WCS365_02280	fepC	Ferric enterobactin transport ATP-binding protein FepC	7	0.39	0.5943	5.66	0.233	-0.95	0.433		5.27	-1.34	-6.61
WCS365_02281	-	hypothetical protein	9	-1.37	0.0069	-0.27	0.6541	1.56	0.202		1.1	2.93	1.83
WCS365_02282	pfeA	Ferric enterobactin receptor	10	-0.48	0.5457	0.25	0.635	4.32	0.1168		0.73	4.8	4.07
WCS365_02284	-	hypothetical protein	5	-0.71	0.3371	-0.79	0.2444	2.45	0.3034		-0.08	3.16	3.24
WCS365_02285	-	hypothetical protein	3	-0.62	0.7433	-1.88	0.0163	-1.33	0.0656		-1.26	-0.71	0.55
WCS365_02286	cobK	Precorrin-6A reductase	5	1.13	0.999	1.27	0.9852	1.88	0.998		0.14	0.75	0.61
WCS365_02287	cbiD	Cobalt-precorrin-5B C(1)-methyltransferase	13	0.04	0.9542	-0.21	0.7244	1.99	0.8981		-0.25	1.95	2.2
WCS365_02288	cobL	Precorrin-6Y C(5%2C15)-methyltransferase [decarboxylating]	12	-0.44	0.5897	4.53	0.1145	0.36	0.9999		4.97	0.8	-4.17
WCS365_02289	sir_2	Sulfite reductase [ferredoxin]	5	-7.33	0	-0.55	0.3081	0.96	0.8275		6.78	8.29	1.51
WCS365_02290	cobH	Precorrin-8X methylmutase	6	0.69	1	0.9	0.1623	-1.63	0.0965		0.21	-2.32	-2.53
WCS365_02291	cobI	Precorrin-2 C(20)-methyltransferase	12	-1.37	0.001	4.69	0.2304	4.3	1		6.06	5.67	-0.39
WCS365_02292	cobJ	Precorrin-3B C(17)-methyltransferase	19	0.79	0.2793	-0.6	0.5676	-0.42	0.8293		-1.39	-1.21	0.18
WCS365_02293	toxA	Toxin A	84	0.22	0.5135	3.01	0.016	3.46	0.0471		2.79	3.24	0.45
[truncated: 3,046 more rows]

## Sheet: clay depeted
#Orf	Name	Description	Insertion sites	Clay log2FC	Clay p-value	deps log2FC	deps p-value	Col-0 log2FC	Col-0 p-value		normalized deps	normalized Col-0	Col-0/deps
WCS365_00015	trpC	Indole-3-glycerol phosphate synthase	5	-5.97	0	-1.39	0.1206	-1.85	0.0606		4.58	4.12	-0.46
WCS365_00016	trpD_1	Anthranilate phosphoribosyltransferase	12	-6.06	0	-2.67	0	-2	0		3.39	4.06	0.67
WCS365_00017	trpG	Anthranilate synthase component 2	8	-4.91	0	-2.65	0	-1.15	0.0913		2.26	3.76	1.5
WCS365_00047	plsY	putative glycerol-3-phosphate acyltransferase	7	-4.48	0	2.61	1	7.51	0.9994		7.09	11.99	4.9
WCS365_00073	bioD1	ATP-dependent dethiobiotin synthetase BioD 1	5	-2.7	0	1.09	0.1777	1.79	0.0493		3.79	4.49	0.7
WCS365_00074	bioC	Malonyl-[acyl-carrier protein] O-methyltransferase	4	-2.97	0	2.38	0.0172	2.59	0.025		5.35	5.56	0.21
WCS365_00076	bioF	8-amino-7-oxononanoate synthase	4	-3.28	0	1.69	0.0403	1.12	0.1929		4.97	4.4	-0.57
WCS365_00077	bioB	Biotin synthase	6	-3.04	0	2.53	0.0004	2.57	0.0107		5.57	5.61	0.04
WCS365_00100	-	hypothetical protein	4	-3.02	0.0012	4.35	0.8022	2.33	0.9312		7.37	5.35	-2.02
WCS365_00132	cdhR_1	HTH-type transcriptional regulator CdhR	7	-3.59	0	-1.75	0.0005	0.65	0.9993		1.84	4.24	2.4
WCS365_00166	epd	D-erythrose-4-phosphate dehydrogenase	5	-3.61	0	1.92	0.0172	1.99	0.0188		5.53	5.6	0.07
WCS365_00180	ahcY	Adenosylhomocysteinase	13	-5.86	0	-2.55	0	-1.79	0.0002		3.31	4.07	0.76
WCS365_00181	metF	5%2C10-methylenetetrahydrofolate reductase	11	-7.81	0	-2.45	0	-2.37	0		5.36	5.44	0.08
WCS365_00209	gshB	Glutathione synthetase	10	-4.08	0	-2.22	0.0007	-2.58	0		1.86	1.5	-0.36
WCS365_00210	-	hypothetical protein	8	-5.73	0	-2.33	0.001	-2.25	0.0023		3.4	3.48	0.08
WCS365_00214	pyrB	Aspartate carbamoyltransferase	4	-4.56	0	0.15	0.7681	0.24	0.9226		4.71	4.8	0.09
WCS365_00218	pilT_1	Twitching mobility protein	9	-2.44	0	-1.77	0.0005	1.74	0.999		0.67	4.18	3.51
WCS365_00223	metX	Homoserine O-acetyltransferase	14	-7.02	0	-2.51	0	-1.47	0.001		4.51	5.55	1.04
WCS365_00224	-	hypothetical protein	5	-6.19	0	-2.08	0.001	-2.33	0.0002		4.11	3.86	-0.25
WCS365_00225	-	hypothetical protein	5	-3.77	0.0003	-0.15	0.7766	-0.5	0.494		3.62	3.27	-0.35
WCS365_00227	hemN_1	Oxygen-independent coproporphyrinogen-III oxidase-like protein YqeR	7	-2.33	0.0003	1.54	0.9984	-2.01	0.0005		3.87	0.32	-3.55
WCS365_00230	thiG	Thiazole synthase	8	-7.85	0	-1.52	0.0101	-1.71	0.0016		6.33	6.14	-0.19
WCS365_00240	rsmD	Ribosomal RNA small subunit methyltransferase D	5	-3.1	0.0001	-2.08	0.0008	-1.62	0.0072		1.02	1.48	0.46
WCS365_00255	ilvD	Dihydroxy-acid dehydratase	11	-6.4	0	-2.88	0	-2.3	0		3.52	4.1	0.58
WCS365_00261	-	hypothetical protein	5	-3.37	0	-1.72	0.0061	-2.95	0		1.65	0.42	-1.23
WCS365_00302	potA_2	Spermidine/putrescine import ATP-binding protein PotA	9	-2.85	0	-1.49	0	1.48	0.4324		1.36	4.33	2.97
WCS365_00319	argA	Amino-acid acetyltransferase	16	-7.06	0	-2.25	0	-1.41	0		4.81	5.65	0.84
WCS365_00327	-	hypothetical protein	5	-3.21	0.0003	-0.85	0.1926	6.81	0.2276		2.36	10.02	7.66
WCS365_00351	-	hypothetical protein	7	-2.49	0	1.68	0.0256	2.54	0.0049		4.17	5.03	0.86
WCS365_00361	yohD	Inner membrane protein YohD	7	-3.43	0	-3.43	0	-4.02	0		0	-0.59	-0.59
WCS365_00368	-	hypothetical protein	6	-2.44	0	4.65	0.8759	-1.22	0.0308		7.09	1.22	-5.87
WCS365_00382	argH_1	Argininosuccinate lyase	7	-7.44	0	-2.52	0.0002	-1.58	0.0032		4.92	5.86	0.94
WCS365_00385	-	hypothetical protein	4	-4.48	0	-3.59	0	-1.67	0.001		0.89	2.81	1.92
WCS365_00402	comM	Competence protein ComM	10	-2.34	0	-0.89	0.1876	-2.47	0		1.45	-0.13	-1.58
WCS365_00432	argB	Acetylglutamate kinase	10	-6.59	0	-2.41	0	-2.39	0		4.18	4.2	0.02
WCS365_00434	exoA	Exodeoxyribonuclease	12	-4.1	0	-0.58	0.1242	-0.38	0.5212		3.52	3.72	0.2
WCS365_00438	gmk	Guanylate kinase	4	-2.87	0.0001	3.42	0	3.32	0.0044		6.29	6.19	-0.1
WCS365_00439	rpoZ	DNA-directed RNA polymerase subunit omega	5	-5.92	0	3.84	0.0746	1.67	0.2139		9.76	7.59	-2.17
WCS365_00440	spoT	Bifunctional (p)ppGpp synthase/hydrolase SpoT	22	-4.98	0	2.3	0.0643	3.26	0.0372		7.28	8.24	0.96
WCS365_00441	yabJ_2	2-iminobutanoate/2-iminopropanoate deaminase	5	-4.27	0	2.5	0.9999	0.55	0.9999		6.77	4.82	-1.95
WCS365_00489	-	hypothetical protein	7	-3.22	0	0.03	1	5.44	0.6445		3.25	8.66	5.41
WCS365_00503	cfiB	2-oxoglutarate carboxylase small subunit	16	-2.37	0	-1.6	0	-2.34	0		0.77	0.03	-0.74
WCS365_00562	-	hypothetical protein	8	-2.34	0.0007	-2.05	0.0001	-1.66	0.0005		0.29	0.68	0.39
WCS365_00569	atpA	ATP synthase subunit alpha	4	-2.72	0.0001	2.92	0.0007	2.83	0.0121		5.64	5.55	-0.09
WCS365_00576	parA	Chromosome partitioning protein ParA	11	-2.77	0	-0.74	0.1084	3.43	0.9986		2.03	6.2	4.17
WCS365_00578	mnmG	tRNA uridine 5-carboxymethylaminomethyl modification enzyme MnmG	17	-4.86	0	5.85	0.9983	-1	0.0118		10.71	3.86	-6.85
WCS365_00580	yidC	Membrane protein insertase YidC	12	-3.63	0.0001	0.66	0.3022	0.17	0.8246		4.29	3.8	-0.49
WCS365_00593	tag_1	DNA-3-methyladenine glycosylase 1	6	-2.71	0	1.19	0.9508	6.97	0.9573		3.9	9.68	5.78
WCS365_00594	lpxP	Lipid A biosynthesis palmitoleoyltransferase	7	-3.18	0.0003	-1.08	0.0549	-1.2	0.0412		2.1	1.98	-0.12
WCS365_00608	cysA_1	Sulfate/thiosulfate import ATP-binding protein CysA	7	-2.54	0	2.65	1	-1.16	0.1015		5.19	1.38	-3.81
WCS365_00620	thrB	Homoserine kinase	4	-3.42	0	-3.1	0	-0.7	0.4224		0.32	2.72	2.4
WCS365_00653	aroE_1	Shikimate dehydrogenase (NADP(+))	10	-5.56	0	-1.29	0.0098	-2.32	0		4.27	3.24	-1.03
WCS365_00661	rsmB	Ribosomal RNA small subunit methyltransferase B	10	-3.98	0	-3.42	0	-2.94	0		0.56	1.04	0.48
WCS365_00684	ctaG	Cytochrome c oxidase assembly protein CtaG	7	-4.88	0	4.01	0.9996	2.2	0.9993		8.89	7.08	-1.81
WCS365_00704	purK	N5-carboxyaminoimidazole ribonucleotide synthase	8	-6.22	0	-1.89	0.0001	-2.29	0.0002		4.33	3.93	-0.4
WCS365_00710	pstS_1	Phosphate-binding protein PstS	10	-2.83	0	0.31	0.5869	2.47	0.4534		3.14	5.3	2.16
WCS365_00712	pstA1	Phosphate transport system permease protein PstA 1	16	-3.27	0	3.39	0.2194	-0.43	0.235		6.66	2.84	-3.82
WCS365_00713	pstB	Phosphate import ATP-binding protein PstB	7	-3.31	0	0.56	0.3021	1.64	0.0164		3.87	4.95	1.08
WCS365_00714	-	hypothetical protein	5	-2.87	0.0071	-0.19	0.7611	-0.4	0.5443		2.68	2.47	-0.21
WCS365_00719	phoR	Phosphate regulon sensor protein PhoR	13	-2.37	0	2.24	0.9807	2.39	0.3844		4.61	4.76	0.15
WCS365_00737	trpB	Tryptophan synthase beta chain	12	-7.4	0	-1.86	0	-1.47	0.0003		5.54	5.93	0.39
WCS365_00738	trpA	Tryptophan synthase alpha chain	7	-7.06	0	-3.1	0	-2.86	0		3.96	4.2	0.24
WCS365_00760	rbn	Ribonuclease BN	7	-6.22	0	-2.49	0.0006	0.28	0.9441		3.73	6.5	2.77
WCS365_00761	-	hypothetical protein	12	-5.29	0	-2.57	0	4.16	0.9999		2.72	9.45	6.73
WCS365_00784	-	hypothetical protein	5	-4.63	0	3.59	0.0001	-0.42	0.5791		8.22	4.21	-4.01
WCS365_00799	ppiC_1	Peptidyl-prolyl cis-trans isomerase C	4	-4.31	0	3.04	0.9999	0	1		7.35	4.31	-3.04
WCS365_00829	cobM	Precorrin-4 C(11)-methyltransferase	7	-2.56	0	2.04	0.0103	-2.69	0		4.6	-0.13	-4.73
WCS365_00831	-	hypothetical protein	12	-3.26	0	1.86	0	0.3	0.6922		5.12	3.56	-1.56
WCS365_00898	yebS	Inner membrane protein YebS	7	-2.37	0.0001	-1.31	0.0223	-1.48	0.0766		1.06	0.89	-0.17
WCS365_00907	-	hypothetical protein	4	-4.42	0.0001	-1.22	0.1181	2.91	0.2628		3.2	7.33	4.13
WCS365_00943	mmgC_2	Acyl-CoA dehydrogenase	15	-3.67	0	-1.4	0.0086	0.74	0.7009		2.27	4.41	2.14
WCS365_00951	srpA	Catalase-related peroxidase	5	-3.05	0.0209	0.29	0.6934	3.63	0.4339		3.34	6.68	3.34
WCS365_00974	lon_1	Lon protease	13	-5.52	0	-1.81	0.0065	2.32	0.0252		3.71	7.84	4.13
WCS365_00975	clpX	ATP-dependent Clp protease ATP-binding subunit ClpX	6	-6.48	0	0.81	0.531	5.94	0.4833		7.29	12.42	5.13
WCS365_00986	-	hypothetical protein	7	-7.32	0	-3.27	0	3.98	0.7202		4.05	11.3	7.25
WCS365_00991	-	hypothetical protein	4	-2.41	0.0012	-0.71	0.2601	5.38	0.9177		1.7	7.79	6.09
WCS365_00992	-	hypothetical protein	6	-8	0	-2.65	0.0005	-0.22	0.9895		5.35	7.78	2.43
WCS365_01074	rlmM	Ribosomal RNA large subunit methyltransferase M	16	-4.13	0	-2.86	0	2.99	0.4674		1.27	7.12	5.85
WCS365_01131	ylaC	RNA polymerase sigma factor YlaC	4	-2.57	0.0036	1.3	0.0427	1.03	0.1503		3.87	3.6	-0.27
WCS365_01142	qseB_1	Transcriptional regulatory protein QseB	6	-2.77	0	-3.33	0	1.14	0.5443		-0.56	3.91	4.47
WCS365_01163	degU_1	Transcriptional regulatory protein DegU	6	-7.45	0	-2.45	0.0003	4.77	0.4667		5	12.22	7.22
WCS365_01164	yegS	putative lipid kinase YegS	8	-4.84	0	-2.25	0.0004	0.77	0.9985		2.59	5.61	3.02
WCS365_01165	-	hypothetical protein	5	-4.65	0	-0.78	0.0314	9.64	0.1718		3.87	14.29	10.42
WCS365_01171	-	hypothetical protein	8	-5.31	0	1.78	0.158	0.5	0.7301		7.09	5.81	-1.28
WCS365_01173	kefC_1	Glutathione-regulated potassium-efflux system protein KefC	19	-4.52	0	2.57	0.1506	-1.36	0.0271		7.09	3.16	-3.93
WCS365_01193	speE_1	Polyamine aminopropyltransferase	5	-3.47	0.0007	-2.29	0.0256	-0.75	0.2165		1.18	2.72	1.54
WCS365_01197	gltC_3	HTH-type transcriptional regulator GltC	4	-3.59	0.0055	4.18	0.9856	6.34	0.9383		7.77	9.93	2.16
WCS365_01255	-	hypothetical protein	5	-2.87	0.0001	-2.63	0.0003	1.37	0.5225		0.24	4.24	4
WCS365_01262	pheA	Prephenate dehydratase	10	-2.88	0	2.11	0.4819	1.4	0.1938		4.99	4.28	-0.71
WCS365_01288	-	hypothetical protein	4	-2.41	0.0058	-2.79	0.0004	-0.69	0.3939		-0.38	1.72	2.1
WCS365_01293	-	hypothetical protein	6	-2.83	0.0002	-2.12	0.0005	-0.56	0.3218		0.71	2.27	1.56
WCS365_01298	ccmE	Cytochrome c-type biogenesis protein CcmE	6	-4.3	0	-2.85	0	1.57	0.098		1.45	5.87	4.42
WCS365_01306	cheW_2	Chemotaxis protein CheW	6	-4.58	0	0.33	0.973	-1.83	0		4.91	2.75	-2.16
WCS365_01327	fliK	Flagellar hook-length control protein	4	-2.72	0	2.92	0.0006	1.53	0.494		5.64	4.25	-1.39
WCS365_01332	fliI_1	Flagellum-specific ATP synthase	13	-2.48	0	-0.78	0.07	1.02	0.5085		1.7	3.5	1.8
WCS365_01334	fliG	Flagellar motor switch protein FliG	13	-4.4	0	-0.95	0.0366	2.1	0.9628		3.45	6.5	3.05
WCS365_01336	fliE_1	Flagellar hook-basal body complex protein FliE	4	-2.82	0.0051	-2.1	0.0224	-1.65	0.03		0.72	1.17	0.45
WCS365_01338	kinE_1	Sporulation kinase E	8	-2.96	0	2.8	0.0002	3.12	0.0326		5.76	6.08	0.32
WCS365_01343	-	hypothetical protein	4	-2.83	0.0001	2.5	0.0122	-3.59	0.0176		5.33	-0.76	-6.09
WCS365_01351	flgG_1	Flagellar basal-body rod protein FlgG	4	-2.88	0.0002	2.43	0.1002	3.27	0.987		5.31	6.15	0.84
WCS365_01373	nudJ_1	Phosphatase NudJ	8	-6.14	0	-2.65	0	-0.92	0.0238		3.49	5.22	1.73
WCS365_01374	glcC_2	Glc operon transcriptional activator	4	-5.84	0	-2.73	0.0002	2.84	0.4917		3.11	8.68	5.57
WCS365_01375	-	hypothetical protein	10	-4.17	0	-1.3	0.0397	-0.38	0.5502		2.87	3.79	0.92
WCS365_01441	-	Putative glutamate--cysteine ligase 2	8	-2.7	0	2.08	0.0032	-1.11	0.0779		4.78	1.59	-3.19
WCS365_01442	-	hypothetical protein	10	-3.35	0	1.75	0.0001	1.48	0.822		5.1	4.83	-0.27
WCS365_01555	-	hypothetical protein	14	-3.77	0	-1.05	0.1386	-1.32	0.4003		2.72	2.45	-0.27
WCS365_01557	-	hypothetical protein	11	-3.4	0	-1.2	0.0763	-0.7	0.2525		2.2	2.7	0.5
WCS365_01565	exbB_3	Biopolymer transport protein ExbB	8	-3.08	0	2.07	0.8786	-2.3	0.0008		5.15	0.78	-4.37
WCS365_01582	hpcH_1	4-hydroxy-2-oxo-heptane-1%2C7-dioate aldolase	12	-2.5	0.0001	2.14	0.5247	-2.23	0		4.64	0.27	-4.37
WCS365_01583	aldA	Lactaldehyde dehydrogenase	9	-4.75	0	0.25	0.9991	4.31	0.741		5	9.06	4.06
WCS365_01584	eamB_1	Cysteine/O-acetylserine efflux protein	5	-6.5	0	-1.67	0.0781	-0.63	0.4528		4.83	5.87	1.04
WCS365_01587	argT_2	Lysine/arginine/ornithine-binding periplasmic protein	4	-4.56	0	0.15	0.7692	7.07	0.5253		4.71	11.63	6.92
WCS365_01595	rspR_3	HTH-type transcriptional repressor RspR	4	-6.13	0	-2.28	0.0002	2.43	0.4488		3.85	8.56	4.71
WCS365_01596	dpkA_1	Delta(1)-pyrroline-2-carboxylate/Delta(1)-piperideine-2-carboxylate reductase	15	-6.41	0	-2.03	0	0.94	0.9938		4.38	7.35	2.97
WCS365_01614	malQ	4-alpha-glucanotransferase	16	-2.66	0	-1.45	0.0017	1.15	0.9602		1.21	3.81	2.6
WCS365_01618	-	hypothetical protein	4	-4.2	0.0009	-3.39	0.0034	-1.5	0.0094		0.81	2.7	1.89
WCS365_01688	znuC_3	Zinc import ATP-binding protein ZnuC	6	-2.81	0.0031	0.31	0.554	-1.1	0.3637		3.12	1.71	-1.41
WCS365_01693	acuI	Acrylyl-CoA reductase AcuI	6	-2.7	0.0001	1.58	0.0374	-1.16	0.3587		4.28	1.54	-2.74
WCS365_01694	-	hypothetical protein	5	-4.92	0	1.07	0.1416	-1.99	0.1003		5.99	2.93	-3.06
WCS365_01705	-	hypothetical protein	7	-3.78	0	-0.36	0.6419	-0.94	0.0767		3.42	2.84	-0.58
WCS365_01709	bepA_2	Beta-barrel assembly-enhancing protease	7	-2.72	0	-3.7	0	-0.84	0.3118		-0.98	1.88	2.86
WCS365_01717	spo0F	Sporulation initiation phosphotransferase F	4	-9.43	0	-2.19	0.0021	1.14	1		7.24	10.57	3.33
WCS365_01726	scrK	Fructokinase	5	-3.19	0.0004	1.36	0.4777	-0.42	0.5152		4.55	2.77	-1.78
WCS365_01750	-	hypothetical protein	5	-5.72	0	0.13	0.8992	-0.14	0.9467		5.85	5.58	-0.27
WCS365_01767	nodD2_3	Nodulation protein D 2	8	-6.13	0	-2.59	0	8.04	0.6236		3.54	14.17	10.63
WCS365_01772	-	Hydroxycinnamoyl-CoA hydratase-lyase	19	-2.63	0.0009	1.6	0.1405	1.18	0.9713		4.23	3.81	-0.42
WCS365_01773	slyA_1	Transcriptional regulator SlyA	7	-4.58	0	2.44	0.2084	-6.6	0.0334		7.02	-2.02	-9.04
WCS365_01774	nicP_5	Porin-like protein NicP	10	-4.51	0	2.58	0.2235	3.03	0.9208		7.09	7.54	0.45
WCS365_01792	-	hypothetical protein	5	-2.9	0.0003	-1.9	0.0037	-5.84	0.0978		1	-2.94	-3.94
WCS365_01794	yhbU	putative protease YhbU	4	-3.32	0.0115	-2.3	0.0511	4.19	0.4774		1.02	7.51	6.49
WCS365_01810	nirS_1	Nitrite reductase	11	-2.64	0	0.4	0.9984	-1.27	0.0069		3.04	1.37	-1.67
WCS365_01838	hcnB_3	Hydrogen cyanide synthase subunit HcnB	10	-2.86	0	4.17	1	3.17	0.9929		7.03	6.03	-1
WCS365_01856	-	hypothetical protein	8	-2.76	0	0.64	0.9999	-0.74	0.3162		3.4	2.02	-1.38
WCS365_01860	ydaP	Putative thiamine pyrophosphate-containing protein YdaP	12	-2.83	0	4.18	0.2251	4.68	0.4245		7.01	7.51	0.5
WCS365_01868	-	hypothetical protein	8	-2.72	0	-1.57	0.0004	-2.3	0.0633		1.15	0.42	-0.73
WCS365_01871	xcpT	Type II secretion system protein G	7	-3.36	0	-1.57	0.0002	-0.63	0.365		1.79	2.73	0.94
WCS365_01874	-	hypothetical protein	4	-2.55	0	-3.13	0	0	1		-0.58	2.55	3.13
WCS365_01903	rpiA	Ribose-5-phosphate isomerase A	6	-6.26	0	-2.51	0.0003	3.62	0.4463		3.75	9.88	6.13
WCS365_01904	-	hypothetical protein	9	-5.88	0	-2.66	0	-1.29	0.0076		3.22	4.59	1.37
WCS365_01927	tauD_1	Alpha-ketoglutarate-dependent taurine dioxygenase	6	-4.77	0	3.5	0.0003	-0.75	0.2833		8.27	4.02	-4.25
WCS365_01939	hslO	33 kDa chaperonin	5	-5.2	0	3.08	0.9805	-1.76	0.0003		8.28	3.44	-4.84
WCS365_01973	-	hypothetical protein	6	-2.34	0.0001	2.09	0.0109	-1.57	0.0012		4.43	0.77	-3.66
WCS365_01975	dmlR_5	HTH-type transcriptional regulator DmlR	5	-4.77	0	0.24	0.593	2.11	0.9668		5.01	6.88	1.87
WCS365_02039	yvoA_1	HTH-type transcriptional repressor YvoA	8	-2.33	0.0007	-1.28	0.044	-2.86	0		1.05	-0.53	-1.58
WCS365_02075	catD_3	3-oxoadipate enol-lactonase 2	4	-3.74	0	1.99	0.0056	-1.94	0		5.73	1.8	-3.93
WCS365_02088	ftsA_1	Cell division protein FtsA	20	-4.27	0	-1.71	0	4.12	1		2.56	8.39	5.83
WCS365_02100	benM_2	HTH-type transcriptional regulator BenM	4	-4.95	0	-2.23	0.0003	-1.24	0.0095		2.72	3.71	0.99
WCS365_02114	-	hypothetical protein	21	-2.43	0	1.74	0.4158	-0.15	0.8301		4.17	2.28	-1.89
WCS365_02115	lolA_1	Outer-membrane lipoprotein carrier protein	5	-6.68	0	-2.02	0.0285	-3.6	0.0001		4.66	3.08	-1.58
WCS365_02116	-	hypothetical protein	4	-7.47	0	-2.65	0.0224	-2.24	0.0002		4.82	5.23	0.41
WCS365_02117	cmdF	Tyrosine 2%2C3-aminomutase	5	-4.12	0	1.32	0.1139	-1.82	0.0126		5.44	2.3	-3.14
WCS365_02118	lpxL_1	Lipid A biosynthesis lauroyltransferase	5	-6.29	0	0.82	0.6587	-0.21	0.9119		7.11	6.08	-1.03
WCS365_02128	-	hypothetical protein	4	-6.13	0	-2.28	0.0003	-0.85	0.1733		3.85	5.28	1.43
WCS365_02129	dmlR_6	HTH-type transcriptional regulator DmlR	11	-6.23	0	-1.91	0	2.33	0.2402		4.32	8.56	4.24
WCS365_02148	phoD_1	Alkaline phosphatase D	9	-6.45	0	-2.93	0	4.3	0.2045		3.52	10.75	7.23
WCS365_02183	-	hypothetical protein	4	-2.73	0	-1.24	0.0124	-0.48	0.4022		1.49	2.25	0.76
WCS365_02233	nudB	Dihydroneopterin triphosphate diphosphatase	4	-2.52	0.0022	-0.51	0.4396	-0.83	0.0319		2.01	1.69	-0.32
WCS365_02259	azoR1_2	FMN-dependent NADH-azoreductase 1	4	-9.43	0	-2.19	0.002	-0.87	0.3251		7.24	8.56	1.32
WCS365_02289	sir_2	Sulfite reductase [ferredoxin]	5	-7.33	0	-0.55	0.3081	0.96	0.8275		6.78	8.29	1.51
WCS365_02300	purH	Bifunctional purine biosynthesis protein PurH	18	-4.78	0	-0.48	0.5733	-0.82	0.0785		4.3	3.96	-0.34
WCS365_02327	nimR_2	HTH-type transcriptional regulator NimR	4	-3.32	0.011	-2.3	0.0507	-0.05	0.9957		1.02	3.27	2.25
WCS365_02342	chaA	Sodium/proton antiporter ChaA	6	-3.8	0	-1.63	0.0043	1.51	0.8149		2.17	5.31	3.14
WCS365_02360	psaA	Manganese ABC transporter substrate-binding lipoprotein	6	-6.22	0	-1.53	0.0619	0.81	0.4898		4.69	7.03	2.34
WCS365_02361	znuC_4	Zinc import ATP-binding protein ZnuC	11	-5.95	0	-2.67	0	-0.07	0.9514		3.28	5.88	2.6
WCS365_02362	znuB_4	High-affinity zinc uptake system membrane protein ZnuB	10	-4.17	0	-1.3	0.0392	0.96	0.9972		2.87	5.13	2.26
WCS365_02401	-	hypothetical protein	10	-4.08	0	2.11	0.0728	2.53	0.4579		6.19	6.61	0.42
WCS365_02437	gpFI_1	Putative prophage major tail sheath protein	8	-3.16	0	1.34	0.0747	-1.35	0.0172		4.5	1.81	-2.69
WCS365_02441	smc_2	Chromosome partition protein Smc	14	-3.41	0	1.8	0	1.97	0.3147		5.21	5.38	0.17
WCS365_02569	-	hypothetical protein	5	-4.34	0	-0.64	0.2625	0.25	0.687		3.7	4.59	0.89
WCS365_02573	-	tRNA-Glu(ttc)	4	-6.63	0.0001	-3.47	0.0004	1.5	1		3.16	8.13	4.97
WCS365_02574	-	hypothetical protein	8	-7.63	0	-2.35	0	-0.39	0.5559		5.28	7.24	1.96
WCS365_02586	-	hypothetical protein	7	-2.98	0	6.11	0.96	5.64	0.4655		9.09	8.62	-0.47
WCS365_02606	brnQ	Branched-chain amino acid transport system 2 carrier protein	15	-2.96	0	2.12	0.3154	0.64	0.4916		5.08	3.6	-1.48
WCS365_02607	sucD	Succinyl-CoA ligase [ADP-forming] subunit alpha	8	-5.78	0	-1.3	0.0573	6.17	0.1063		4.48	11.95	7.47
WCS365_02609	lpdG	Dihydrolipoyl dehydrogenase	4	-4.56	0	0.15	0.7624	0.57	0.4663		4.71	5.13	0.42
WCS365_02614	sdhD	Succinate dehydrogenase hydrophobic membrane anchor subunit	5	-7.05	0	-2.28	0.0007	5.1	0.0509		4.77	12.15	7.38
WCS365_02619	opuAC_1	Glycine betaine-binding protein OpuAC	8	-2.44	0.0001	-0.22	0.9514	0.2	0.9459		2.22	2.64	0.42
WCS365_02640	hcaT	putative 3-phenylpropionic acid transporter	11	-6.58	0	-1.3	0.0242	5.48	0.5616		5.28	12.06	6.78
WCS365_02648	folE_1	GTP cyclohydrolase 1	4	-2.71	0.0081	-2.94	0.0045	2.14	0.0836		-0.23	4.85	5.08
WCS365_02685	-	hypothetical protein	5	-2.82	0.0001	4.7	0.4211	-0.29	0.66		7.52	2.53	-4.99
WCS365_02687	-	hypothetical protein	5	-3.37	0	-1.24	0.011	3.38	0.9859		2.13	6.75	4.62
WCS365_02755	phoP_1	Virulence transcriptional regulatory protein PhoP	6	-3.7	0	-0.27	0.7488	8.47	0.4631		3.43	12.17	8.74
WCS365_02758	entD	Enterobactin synthase component D	6	-2.83	0	-1.79	0.0078	0	1		1.04	2.83	1.79
WCS365_02810	nspC	Carboxynorspermidine/carboxyspermidine decarboxylase	7	-2.37	0	2.63	0.0007	1.5	0.2485		5	3.87	-1.13
WCS365_02837	-	hypothetical protein	9	-3.89	0	1.36	0.0075	5.4	0.0258		5.25	9.29	4.04
WCS365_02888	uspE_1	Universal stress protein E	7	-2.34	0	0.42	0.9789	-3.85	0.1018		2.76	-1.51	-4.27
WCS365_02941	folA	Dihydrofolate reductase	11	-3.38	0	-1.31	0.0744	-0.18	0.8482		2.07	3.2	1.13
WCS365_02942	ubiE_2	Ubiquinone/menaquinone biosynthesis C-methyltransferase UbiE	8	-7.63	0	-2.35	0	-1.8	0.0002		5.28	5.83	0.55
WCS365_02951	-	hypothetical protein	4	-3.34	0.0006	-0.98	0.2197	-0.25	0.7168		2.36	3.09	0.73
WCS365_02976	xylR	Xylose operon regulatory protein	6	-4.81	0	0.45	0.9995	5.5	0.9968		5.26	10.31	5.05
WCS365_02977	-	hypothetical protein	9	-6.33	0	-1.73	0.0091	5.3	0.4896		4.6	11.63	7.03
WCS365_02980	-	hypothetical protein	4	-4.56	0	0.15	0.7704	-0.57	0.1708		4.71	3.99	-0.72
WCS365_02990	-	hypothetical protein	6	-7.86	0	-3.01	0.0002	-0.48	0.4244		4.85	7.38	2.53
WCS365_02991	-	putative methyltransferase	11	-6.23	0	-1.91	0.0001	-1.78	0.0001		4.32	4.45	0.13
WCS365_02993	msuE	FMN reductase (NADPH)	4	-3.85	0.0007	-1.19	0.2859	-1.54	0.007		2.66	2.31	-0.35
WCS365_02995	-	hypothetical protein	9	-7.39	0	-1.54	0.0089	-4.99	0		5.85	2.4	-3.45
WCS365_03012	nicS_1	HTH-type transcriptional repressor NicS	5	-6.49	0	-2.06	0.0036	-6.05	0		4.43	0.44	-3.99
WCS365_03059	-	hypothetical protein	4	-2.79	0.0005	1.7	0.4687	-3.06	0.0988		4.49	-0.27	-4.76
WCS365_03061	-	hypothetical protein	4	-2.46	0	-2.68	0	-0.65	0.6611		-0.22	1.81	2.03
WCS365_03062	-	hypothetical protein	8	-6.34	0	-1.64	0.0272	3.09	0.2811		4.7	9.43	4.73
WCS365_03063	atoE	Short-chain fatty acids transporter	18	-4.74	0	-1.83	0	5.93	0.2539		2.91	10.67	7.76
WCS365_03082	prfA	Peptide chain release factor 1	7	-2.98	0	3.49	0	3.21	0.0442		6.47	6.19	-0.28
WCS365_03095	uraA	Uracil permease	10	-2.56	0.0003	2.1	0.4515	0.57	0.8389		4.66	3.13	-1.53
WCS365_03097	hpt	Hypoxanthine-guanine phosphoribosyltransferase	5	-4.89	0	0.52	0.3034	-1.34	0.0487		5.41	3.55	-1.86
WCS365_03133	-	hypothetical protein	4	-2.77	0.0001	2.12	0.0338	-0.71	0.1381		4.89	2.06	-2.83
WCS365_03137	-	Soluble epoxide hydrolase	7	-3.66	0	1.68	0.0066	-0.97	0.0957		5.34	2.69	-2.65
WCS365_03239	aaeA_2	p-hydroxybenzoic acid efflux pump subunit AaeA	6	-2.34	0.0024	2.19	0.9973	-0.73	0.0784		4.53	1.61	-2.92
WCS365_03246	patA	Peptidoglycan O-acetyltransferase	18	-4.12	0	-2.59	0	-0.14	0.8793		1.53	3.98	2.45
WCS365_03253	alg8	Mannuronan synthase	5	-3.05	0.0231	0.29	0.6962	5.59	0.4351		3.34	8.64	5.3
WCS365_03279	yejK	Nucleoid-associated protein YejK	6	-4.81	0	0.45	0.9992	0.13	0.8063		5.26	4.94	-0.32
WCS365_03288	lepA	Elongation factor 4	20	-6.13	0	-2.05	0	-0.7	0.0257		4.08	5.43	1.35
WCS365_03293	pdxJ	Pyridoxine 5'-phosphate synthase	7	-8.01	0	-1.71	0.0173	0	1		6.3	8.01	1.71
WCS365_03296	-	hypothetical protein	4	-2.82	0.0019	-1.1	0.0195	-0.85	0.0999		1.72	1.97	0.25
WCS365_03306	-	hypothetical protein	7	-2.53	0.0033	0.47	0.5609	3.2	0.244		3	5.73	2.73
WCS365_03338	udh_2	Uronate dehydrogenase	4	-2.61	0.0001	3.44	0	-0.45	0.4563		6.05	2.16	-3.89
WCS365_03349	ilvE	putative branched-chain-amino-acid aminotransferase	7	-6.38	0	-1.64	0.0286	-1.81	0.001		4.74	4.57	-0.17
WCS365_03350	-	hypothetical protein	9	-5.88	0	-2.66	0	-1.4	0.0758		3.22	4.48	1.26
WCS365_03371	nicT_2	Putative metabolite transport protein NicT	7	-2.98	0	3.49	0	2.67	0.5919		6.47	5.65	-0.82
WCS365_03384	gor	Glutathione reductase	7	-4.25	0	2.77	0.9982	-3.27	0		7.02	0.98	-6.04
WCS365_03423	-	hypothetical protein	6	-2.34	0	2.09	0.0111	0	1		4.43	2.34	-2.09
WCS365_03426	gltR_5	HTH-type transcriptional regulator GltR	4	-4.65	0	0.34	0.3994	2.99	0.5813		4.99	7.64	2.65
WCS365_03479	dmlR_17	HTH-type transcriptional regulator DmlR	5	-3.09	0	-1.48	0.0089	-1.52	0.2023		1.61	1.57	-0.04
WCS365_03486	yjgH	RutC family protein YjgH	4	-2.99	0.0018	-1.93	0.0183	-1.66	0.0267		1.06	1.33	0.27
WCS365_03487	-	hypothetical protein	4	-3.47	0.0003	-0.93	0.1488	-2.31	0.01		2.54	1.16	-1.38
WCS365_03493	kefF_3	Glutathione-regulated potassium-efflux system ancillary protein KefF	6	-4.07	0	-1.59	0.0055	1.45	0.3487		2.48	5.52	3.04
WCS365_03550	hflD	High frequency lysogenization protein HflD	9	-5.61	0	-2.22	0.0017	-1.52	0.1572		3.39	4.09	0.7
WCS365_03551	purB	Adenylosuccinate lyase	17	-3.71	0	-1.44	0.0038	0.4	0.7556		2.27	4.11	1.84
WCS365_03582	-	Putative HTH-type transcriptional regulator	19	-4.53	0	-0.41	0.8892	-0.84	0.0458		4.12	3.69	-0.43
WCS365_03583	-	Putative HTH-type transcriptional regulator	4	-4.26	0	1.42	0.1885	2.42	0.4391		5.68	6.68	1
WCS365_03591	-	hypothetical protein	7	-7.32	0	-3.27	0	-1.48	0.0062		4.05	5.84	1.79
WCS365_03592	dpkA_2	Delta(1)-pyrroline-2-carboxylate/Delta(1)-piperideine-2-carboxylate reductase	13	-5.52	0	-1.52	0.0005	-1.5	0.0001		4	4.02	0.02
WCS365_03594	etfA_2	Electron transfer flavoprotein subunit alpha	5	-4.02	0	-1.36	0.1344	2.34	0.2525		2.66	6.36	3.7
WCS365_03618	nphR_2	Transcriptional activator NphR	9	-6.37	0	-0.87	0.2439	2.23	0.5838		5.5	8.6	3.1
WCS365_03657	czcO_2	putative oxidoreductase CzcO	6	-4.77	0	3.5	0.0002	6.5	0.0194		8.27	11.27	3
WCS365_03708	tamA	Translocation and assembly module TamA	9	-3.89	0	1.36	0.0064	3.22	0.93		5.25	7.11	1.86
WCS365_03830	-	hypothetical protein	13	-2.93	0	-0.77	0.57	2.1	1		2.16	5.03	2.87
WCS365_03840	dapF_3	Diaminopimelate epimerase	4	-4.22	0.0026	-0.05	0.9664	-0.15	0.9542		4.17	4.07	-0.1
WCS365_03842	ahpD_2	Alkyl hydroperoxide reductase AhpD	5	-2.82	0	-3.74	0	-4.33	0.0025		-0.92	-1.51	-0.59
WCS365_03858	dhbF_1	Dimodular nonribosomal peptide synthase	20	-4.85	0	0.15	0.9987	0.92	0.3146		5	5.77	0.77
WCS365_03872	-	hypothetical protein	4	-6.37	0	-2.74	0	8.72	0.9965		3.63	15.09	11.46
WCS365_03873	mdtH	Multidrug resistance protein MdtH	11	-5.25	0	-2.75	0	4.64	0.9871		2.5	9.89	7.39
WCS365_03896	purU_3	Formyltetrahydrofolate deformylase	6	-2.85	0.0001	3.58	0	3.62	0.2362		6.43	6.47	0.04
WCS365_03938	cheW_4	Chemotaxis protein CheW	6	-2.73	0.0001	1.58	0.0437	-2.31	0.0081		4.31	0.42	-3.89
WCS365_04047	sugA	Trehalose transport system permease protein SugA	5	-4.34	0	-0.64	0.2693	-1.04	0.0953		3.7	3.3	-0.4
WCS365_04048	-	putative ABC transporter-binding protein	21	-4.28	0	-1.71	0	-0.97	0.0387		2.57	3.31	0.74
WCS365_04054	exuT_2	Hexuronate transporter	11	-2.95	0.0001	2.12	0.6305	2.58	0.2498		5.07	5.53	0.46
WCS365_04061	adrA_2	putative diguanylate cyclase AdrA	5	-3.39	0	2.26	1	2.32	0.9899		5.65	5.71	0.06
WCS365_04072	lgrB	Linear gramicidin synthase subunit B	25	-6.09	0	-0.14	1	1.81	0.9103		5.95	7.9	1.95
WCS365_04087	pitA_3	Low-affinity inorganic phosphate transporter 1	15	-5.98	0	-2.68	0	0.49	0.4111		3.3	6.47	3.17
WCS365_04090	-	hypothetical protein	8	-4.41	0	-1.12	0.135	-1.81	0.0004		3.29	2.6	-0.69
WCS365_04127	cefD_2	Isopenicillin N epimerase	7	-4.25	0	2.77	0.9983	1.14	0.9924		7.02	5.39	-1.63
WCS365_04130	zwf_2	Glucose-6-phosphate 1-dehydrogenase	6	-2.68	0.0001	2.03	0.0721	-1.08	0.0028		4.71	1.6	-3.11
WCS365_04157	btr_2	HTH-type transcriptional activator Btr	6	-2.34	0	2.09	0.01	-2.19	0.0007		4.43	0.15	-4.28
WCS365_04159	bmr3	Multidrug resistance protein 3	9	-3.89	0	1.36	0.0056	-1.44	0		5.25	2.45	-2.8
WCS365_04192	-	hypothetical protein	5	-2.37	0.0023	0.6	0.9952	0	1		2.97	2.37	-0.6
WCS365_04195	-	hypothetical protein	5	-2.65	0	-0.53	0.736	-0.96	0.0595		2.12	1.69	-0.43
WCS365_04221	-	hypothetical protein	4	-4.51	0	-1.95	0.0073	-1.18	0.0615		2.56	3.33	0.77
WCS365_04286	ftsB	Cell division protein FtsB	8	-3.7	0	-3.07	0	0	1		0.63	3.7	3.07
WCS365_04287	eno	Enolase	12	-5.97	0	-2.97	0	-0.67	0.5419		3	5.3	2.3
WCS365_04288	kdsA	2-dehydro-3-deoxyphosphooctonate aldolase	10	-7.68	0	-2.33	0	0	1		5.35	7.68	2.33
WCS365_04313	-	hypothetical protein	6	-6.22	0	-1.53	0.0586	1.49	0.9901		4.69	7.71	3.02
WCS365_04314	acrA_2	Multidrug efflux pump subunit AcrA	11	-5.25	0	-2.75	0	0.29	0.7673		2.5	5.54	3.04
WCS365_04338	-	hypothetical protein	5	-4.63	0	3.59	0.0003	0.82	0.9923		8.22	5.45	-2.77
WCS365_04387	-	hypothetical protein	8	-4.11	0	1.31	0.0167	3.39	0.002		5.42	7.5	2.08
WCS365_04388	exbD_4	Biopolymer transport protein ExbD	4	-3.06	0	2.55	0.0003	0.78	0.7496		5.61	3.84	-1.77
WCS365_04473	-	hypothetical protein	10	-6.13	0	-2.77	0	-1.71	0.0406		3.36	4.42	1.06
WCS365_04514	cmpB_2	Bicarbonate transport system permease protein CmpB	5	-5.2	0	3.08	0.9796	3.29	0.9993		8.28	8.49	0.21
WCS365_04515	ssuA_4	Putative aliphatic sulfonates-binding protein	10	-4.08	0	2.11	0.0792	5.5	0.286		6.19	9.58	3.39
WCS365_04555	-	putative glycosyltransferase	6	-3.71	0	1.2	0.0226	6.4	0.1285		4.91	10.11	5.2
WCS365_04556	ubiG_4	Ubiquinone biosynthesis O-methyltransferase	4	-3.15	0	2.61	0.0117	1.38	0.2469		5.76	4.53	-1.23
WCS365_04593	-	hypothetical protein	5	-2.65	0	-0.53	0.7247	-0.2	0.7165		2.12	2.45	0.33
WCS365_04648	xdhA	Xanthine dehydrogenase molybdenum-binding subunit	25	-5.06	0	-1.93	0	3.55	0.5005		3.13	8.61	5.48
WCS365_04672	asnB_2	Asparagine synthetase [glutamine-hydrolyzing] 1	7	-2.98	0	3.49	0	3.91	0.1808		6.47	6.89	0.42
WCS365_04681	wbpD	UDP-2-acetamido-3-amino-2%2C3-dideoxy-D-glucuronate N-acetyltransferase	7	-4.25	0	2.77	0.9989	5	0.0503		7.02	9.25	2.23
WCS365_04682	wbpB	UDP-N-acetyl-2-amino-2-deoxy-D-glucuronate oxidase	4	-4.84	0	0.15	0.7798	-0.01	0.9831		4.99	4.83	-0.16
WCS365_04714	leuS	Leucine--tRNA ligase	12	-2.38	0	2.42	0	1.52	0.2161		4.8	3.9	-0.9
WCS365_04715	lptE	LPS-assembly lipoprotein LptE	5	-4.77	0	0.24	0.596	2.05	0.4667		5.01	6.82	1.81
WCS365_04716	holA	DNA polymerase III subunit delta	7	-2.88	0	2.81	0	-2.6	0.1047		5.69	0.28	-5.41
WCS365_04766	-	hypothetical protein	6	-2.4	0	3.59	0	4.35	0.0758		5.99	6.75	0.76
WCS365_04774	-	hypothetical protein	4	-5.91	0	-1.4	0.1157	1.84	0.4829		4.51	7.75	3.24
WCS365_04777	pgl_2	6-phosphogluconolactonase	13	-4.39	0	-1.44	0.0031	1.93	0.4914		2.95	6.32	3.37
WCS365_04809	fabI	Enoyl-[acyl-carrier-protein] reductase [NADH] FabI	6	-2.36	0.0001	2.51	0.0043	0	1		4.87	2.36	-2.51
WCS365_04888	preA	NAD-dependent dihydropyrimidine dehydrogenase subunit PreA	8	-2.37	0	7.59	0.9998	-0.63	0.7317		9.96	1.74	-8.22
WCS365_04899	-	hypothetical protein	13	-6.01	0	-2.69	0	-1.31	0.0898		3.32	4.7	1.38
WCS365_04901	osmY_3	Osmoprotectant import permease protein OsmY	5	-3.18	0	2.9	1	-0.36	0.6741		6.08	2.82	-3.26
WCS365_04930	tpiA	Triosephosphate isomerase	5	-5.2	0	3.08	0.9803	0.94	0.6919		8.28	6.14	-2.14
WCS365_04963	-	hypothetical protein	7	-2.54	0	2.12	0.0036	1.71	0.4912		4.66	4.25	-0.41
WCS365_04965	-	hypothetical protein	4	-2.55	0	2.87	0.0003	-1.04	0.0806		5.42	1.51	-3.91
WCS365_04998	-	hypothetical protein	6	-5.89	0	-2.84	0.0002	7.5	0.1916		3.05	13.39	10.34
WCS365_05024	-	hypothetical protein	5	-4.63	0	3.59	0	-0.82	0.061		8.22	3.81	-4.41
WCS365_05037	lysU	Lysine--tRNA ligase%2C heat inducible	11	-2.34	0.0002	2.31	0.3852	3.26	0.4237		4.65	5.6	0.95
WCS365_05038	prfB	Peptide chain release factor 2	5	-4.89	0	0.52	0.2946	2.07	0.0246		5.41	6.96	1.55
WCS365_05068	rplS	50S ribosomal protein L19	5	-2.42	0	1.56	0.0427	7.21	0.0148		3.98	9.63	5.65
WCS365_05072	ffh	Signal recognition particle protein	5	-4.77	0	0.24	0.5892	-0.24	1		5.01	4.53	-0.48
WCS365_05118	rpsH	30S ribosomal protein S8	6	-2.69	0	-0.08	0.9329	1.53	0.5416		2.61	4.22	1.61
WCS365_05127	rpsD	30S ribosomal protein S4	5	-6.08	0	-2.45	0.0052	3.58	0.0637		3.63	9.66	6.03
WCS365_05128	rpoA	DNA-directed RNA polymerase subunit alpha	11	-5.95	0	-2.67	0	2.83	0.0009		3.28	8.78	5.5
WCS365_05159	-	hypothetical protein	6	-4.71	0	0.57	0.253	-0.49	0.8032		5.28	4.22	-1.06
WCS365_05192	-	hypothetical protein	5	-2.42	0.0003	1.56	0.045	-1.22	0.0917		3.98	1.2	-2.78
WCS365_05194	ytpA_3	Phospholipase YtpA	8	-3.7	0	1.21	0.0156	3	0.2087		4.91	6.7	1.79
WCS365_05195	ynbA	Inner membrane protein YnbA	5	-2.73	0	2.84	0.0001	4.12	0.3626		5.57	6.85	1.28
WCS365_05241	yhdG_5	putative amino acid permease YhdG	6	-4.77	0	3.5	0.0002	-1.92	0.0018		8.27	2.85	-5.42
WCS365_05251	-	NADH dehydrogenase-like protein	7	-4.25	0	2.77	0.999	-3.33	0		7.02	0.92	-6.1
WCS365_05254	argE_4	Acetylornithine deacetylase	7	-2.37	0	2.63	0.0011	6.9	0.2217		5	9.27	4.27
WCS365_05279	tpd	34 kDa membrane antigen	6	-2.35	0	1.27	0.4061	-0.32	0.8146		3.62	2.03	-1.59
WCS365_05285	-	hypothetical protein	7	-2.54	0	2.12	0.0037	0.82	0.8776		4.66	3.36	-1.3
WCS365_05286	-	hypothetical protein	8	-3.29	0	1.59	0.0004	-0.84	0.2142		4.88	2.45	-2.43
WCS365_05287	calA	Coniferyl-alcohol dehydrogenase	4	-2.55	0	2.87	0.0003	6.19	0.9927		5.42	8.74	3.32
WCS365_05311	-	hypothetical protein	11	-5.95	0	-2.67	0	-1.46	0.0049		3.28	4.49	1.21
WCS365_05335	ptsN	Nitrogen regulatory protein	5	-4.63	0	3.59	0.0002	-0.72	0.2448		8.22	3.91	-4.31
WCS365_05352	hisC_2	Histidinol-phosphate aminotransferase	7	-4.25	0	2.77	0.9991	-0.8	0.2378		7.02	3.45	-3.57
WCS365_05381	-	hypothetical protein	8	-2.7	0	2.08	0.0039	1.25	0.5015		4.78	3.95	-0.83
WCS365_05396	cynR_6	HTH-type transcriptional regulator CynR	10	-6.1	0	-2.61	0	0.57	0.5345		3.49	6.67	3.18
WCS365_05398	rutR_3	HTH-type transcriptional regulator RutR	10	-4.17	0	-1.3	0.0396	3.45	0.0982		2.87	7.62	4.75
WCS365_05438	-	hypothetical protein	5	-5.2	0	3.08	0.9794	1.18	0.2748		8.28	6.38	-1.9
WCS365_05481	ndh	NADH dehydrogenase	11	-6.16	0	-2.1	0.0003	-1.29	0.0038		4.06	4.87	0.81
WCS365_05484	-	hypothetical protein	11	-4.19	0	-1.22	0.0507	2.97	0.4891		2.97	7.16	4.19
WCS365_05506	zraR_5	Transcriptional regulatory protein ZraR	7	-2.98	0	3.49	0	0.28	0.7926		6.47	3.26	-3.21
WCS365_05520	-	hypothetical protein	12	-4.33	0	1.78	0.1146	2.04	1		6.11	6.37	0.26
WCS365_05542	-	hypothetical protein	5	-3.79	0	-2.11	0.0024	-0.47	0.461		1.68	3.32	1.64
WCS365_05554	-	hypothetical protein	6	-2.85	0.0001	3.58	0	0.26	0.7514		6.43	3.11	-3.32
WCS365_05597	prpR	Propionate catabolism operon regulatory protein	5	-4.44	0	3.38	0.0011	-1.82	0.0001		7.82	2.62	-5.2
WCS365_05619	ceaC	Colicin-E3	10	-6.74	0	-1.74	0.0021	1.4	0.2391		5	8.14	3.14
WCS365_05621	-	hypothetical protein	7	-4.39	0	-1.21	0.1034	1.85	0.4542		3.18	6.24	3.06
WCS365_05623	-	hypothetical protein	4	-3.3	0	3.05	0.9993	1.07	0.9978		6.35	4.37	-1.98
WCS365_05658	yjiA_2	putative GTP-binding protein YjiA	5	-2.41	0	3.5	0	1.23	0.4392		5.91	3.64	-2.27
WCS365_05666	greB_2	Transcription elongation factor GreB	4	-5.8	0	-2.4	0.0514	-2.7	0.0039		3.4	3.1	-0.3
WCS365_05692	-	hypothetical protein	4	-4.27	0	3.5	0.0022	1.22	1		7.77	5.49	-2.28
WCS365_05712	-	hypothetical protein	8	-6.34	0	-1.64	0.0287	1.43	0.4886		4.7	7.77	3.07
WCS365_05738	-	hypothetical protein	6	-6.27	0	-2.73	0	1.3	0.5203		3.54	7.57	4.03
WCS365_05739	-	Phenolphthiocerol synthesis polyketide synthase type I Pks15/1	7	-4.64	0	-2.48	0	-1.99	0.0035		2.16	2.65	0.49
WCS365_05759	-	hypothetical protein	9	-6.17	0	-2.6	0	-3.13	0.0001		3.57	3.04	-0.53
WCS365_05766	secE	Protein translocase subunit SecE	5	-2.41	0.0001	3.44	0.0005	3.09	0.1838		5.85	5.5	-0.35
WCS365_05775	rpsG	30S ribosomal protein S7	7	-5.58	0	-2.83	0	4.48	0.3962		2.75	10.06	7.31
WCS365_05784	-	hypothetical protein	5	-4.99	0	-0.93	0.0424	1.47	0.7753		4.06	6.46	2.4
WCS365_05791	pchR_2	Regulatory protein PchR	10	-6.1	0	-2.61	0	5.44	0.0857		3.49	11.54	8.05
WCS365_05793	-	hypothetical protein	9	-4.48	0	-1.08	0.1204	-1.33	0.0833		3.4	3.15	-0.25
WCS365_05804	soxS	Regulatory protein SoxS	11	-5.95	0	-2.67	0	-3.12	0		3.28	2.83	-0.45
WCS365_05805	lpxH_2	UDP-2%2C3-diacylglucosamine hydrolase	11	-4.19	0	-1.22	0.0488	3.65	0.2111		2.97	7.84	4.87
WCS365_05837	-	hypothetical protein	5	-2.41	0.0002	3.44	0.0002	4.79	0.2053		5.85	7.2	1.35

## Sheet: clay enriched
#Orf	Name	Description	Insertion sites	Clay log2FC	Clay p-value	deps log2FC	deps p-value	Col-0 log2FC	Col-0 p-value		normalized deps	normalized Col-0	Col-0/deps
WCS365_00913	-	hypothetical protein	7	3.92	0.0433	-1.96	0	-1.84	0.0227		-5.88	-5.76	0.12
WCS365_02060	mcpS_6	Methyl-accepting chemotaxis protein McpS	25	3.03	0.0231	1.48	0.781	3.1	0.2301		-1.55	0.07	1.62
WCS365_02690	-	hypothetical protein	13	3.09	0.031	-1.2	0.0379	-0.31	0.8867		-4.29	-3.4	0.89
WCS365_03520	ggt_2	Gamma-glutamyltranspeptidase	24	3.05	0.0205	1.49	0.7789	-0.65	0.1987		-1.56	-3.7	-2.14
WCS365_04020	-	hypothetical protein	14	3.34	0.0503	-0.13	0.8225	0.55	0.995		-3.47	-2.79	0.68
WCS365_04257	-	hypothetical protein	26	3.03	0.0215	1.48	0.7822	1.8	0.2096		-1.55	-1.23	0.32
WCS365_04458	cynR_4	HTH-type transcriptional regulator CynR	12	3.77	0.0477	2.07	0.9999	1.75	0.3534		-1.7	-2.02	-0.32

## Sheet: Col-0 depeleted
#Orf	Name	Description	Insertion sites	Clay log2FC	Clay p-value	deps log2FC	deps p-value	Col-0 log2FC	Col-0 p-value		normalized deps	normalized Col-0	Col-0/deps
WCS365_00014	lipL	Octanoyl-[GcvH]:protein N-octanoyltransferase	5	0.17	1	-2.79	0	-2.71	0		-2.96	-2.88	0.08
WCS365_00081	rdoA	Serine/threonine protein kinase RdoA	12	-0.14	0.9999	6.14	1	-2.53	0		6.28	-2.39	-8.67
WCS365_00114	-	hypothetical protein	9	0.28	0.7136	-2.34	0	-2.7	0		-2.62	-2.98	-0.36
WCS365_00181	metF	5%2C10-methylenetetrahydrofolate reductase	11	-7.81	0	-2.45	0	-2.37	0		5.36	5.44	0.08
WCS365_00201	citG	2-(5''-triphosphoribosyl)-3'-dephosphocoenzyme-A synthase	5	2.11	0.1761	-2	0.0079	-2.59	0.0001		-4.11	-4.7	-0.59
WCS365_00209	gshB	Glutathione synthetase	10	-4.08	0	-2.22	0.0007	-2.58	0		1.86	1.5	-0.36
WCS365_00224	-	hypothetical protein	5	-6.19	0	-2.08	0.001	-2.33	0.0002		4.11	3.86	-0.25
WCS365_00261	-	hypothetical protein	5	-3.37	0	-1.72	0.0061	-2.95	0		1.65	0.42	-1.23
WCS365_00265	-	hypothetical protein	10	-1.22	0.0884	4.96	0.4553	-2.73	0		6.18	-1.51	-7.69
WCS365_00268	hrpZ	Harpin HrpZ	4	0.06	0.997	-3.53	0.0002	-3.43	0.0003		-3.59	-3.49	0.1
WCS365_00293	-	Cytochrome P450 107B1	8	-1.02	0.0018	0.83	1	-2.43	0		1.85	-1.41	-3.26
WCS365_00305	spuC	putative aminotransferase	13	2.95	0.0714	4.88	0.0473	-2.88	0.0418		1.93	-5.83	-7.76
WCS365_00340	-	hypothetical protein	7	-0.79	0.1983	1.64	0.999	-2.74	0		2.43	-1.95	-4.38
WCS365_00354	artJ_1	ABC transporter arginine-binding protein 1	8	-0.09	0.9011	1.37	0.992	-2.37	0		1.46	-2.28	-3.74
WCS365_00361	yohD	Inner membrane protein YohD	7	-3.43	0	-3.43	0	-4.02	0		0	-0.59	-0.59
WCS365_00402	comM	Competence protein ComM	10	-2.34	0	-0.89	0.1876	-2.47	0		1.45	-0.13	-1.58
WCS365_00403	-	hypothetical protein	10	-1.28	0.064	-3.22	0	-3.25	0		-1.94	-1.97	-0.03
WCS365_00432	argB	Acetylglutamate kinase	10	-6.59	0	-2.41	0	-2.39	0		4.18	4.2	0.02
WCS365_00465	-	hypothetical protein	5	-0.26	0.7615	4.23	0.6392	-2.44	0.0161		4.49	-2.18	-6.67
WCS365_00481	-	hypothetical protein	4	1.63	0.4868	-3.04	0	-2.99	0		-4.67	-4.62	0.05
WCS365_00484	-	hypothetical protein	12	-0.99	0.0196	0.39	0.775	-2.37	0		1.38	-1.38	-2.76
WCS365_00503	cfiB	2-oxoglutarate carboxylase small subunit	16	-2.37	0	-1.6	0	-2.34	0		0.77	0.03	-0.74
WCS365_00511	-	hypothetical protein	4	-0.46	0.7602	0.55	0.9977	-2.85	0.0035		1.01	-2.39	-3.4
WCS365_00514	pdxY	Pyridoxal kinase PdxY	7	0.11	0.8439	-0.89	0.1563	-3	0		-1	-3.11	-2.11
WCS365_00520	-	hypothetical protein	7	-1.61	0.0019	-0.92	0.2673	-2.32	0		0.69	-0.71	-1.4
WCS365_00550	dmlR_1	HTH-type transcriptional regulator DmlR	4	-1.45	0.0349	-1.14	0.2259	-2.5	0.0023		0.31	-1.05	-1.36
WCS365_00612	metP	Methionine import system permease protein MetP	5	-2.15	0.0057	3.43	1	-2.62	0.0003		5.58	-0.47	-6.05
WCS365_00629	amiD_1	N-acetylmuramoyl-L-alanine amidase AmiD	10	-0.61	0.4082	-1.16	0.0207	-2.39	0		-0.55	-1.78	-1.23
WCS365_00653	aroE_1	Shikimate dehydrogenase (NADP(+))	10	-5.56	0	-1.29	0.0098	-2.32	0		4.27	3.24	-1.03
WCS365_00661	rsmB	Ribosomal RNA small subunit methyltransferase B	10	-3.98	0	-3.42	0	-2.94	0		0.56	1.04	0.48
WCS365_00677	-	hypothetical protein	9	0.63	0.8077	0.85	0.9369	-2.33	0		0.22	-2.96	-3.18
WCS365_00738	trpA	Tryptophan synthase alpha chain	7	-7.06	0	-3.1	0	-2.86	0		3.96	4.2	0.24
WCS365_00755	lrp_4	Leucine-responsive regulatory protein	8	0.45	0.5314	0.5	1	-3.62	0.0014		0.05	-4.07	-4.12
WCS365_00806	bdhA_2	D-beta-hydroxybutyrate dehydrogenase	4	0.74	0.3118	7.29	0.4773	-2.69	0.0141		6.55	-3.43	-9.98
WCS365_00822	-	hypothetical protein	13	0.99	0.1582	2	0.6282	-5.4	0.003		1.01	-6.39	-7.4
WCS365_00823	bchI	Magnesium-chelatase 38 kDa subunit	15	1.2	0.1473	0.56	0.6309	-5.06	0.003		-0.64	-6.26	-5.62
WCS365_00829	cobM	Precorrin-4 C(11)-methyltransferase	7	-2.56	0	2.04	0.0103	-2.69	0		4.6	-0.13	-4.73
WCS365_00850	lexA_1	LexA repressor	6	1.29	0.4729	-0.03	0.9848	-4.6	0.0026		-1.32	-5.89	-4.57
WCS365_00877	lutR_1	HTH-type transcriptional regulator LutR	5	0.59	0.532	0.05	0.9988	-2.79	0.0005		-0.54	-3.38	-2.84
WCS365_00889	yfeX	putative deferrochelatase/peroxidase YfeX	6	0.99	0.2531	-2.04	0.0002	-3.02	0.0027		-3.03	-4.01	-0.98
WCS365_00912	-	hypothetical protein	5	0.61	0.7645	1.02	0.4375	-4.75	0.0022		0.41	-5.36	-5.77
WCS365_00953	-	hypothetical protein	12	-0.57	0.2533	3.62	0.2424	-2.42	0		4.19	-1.85	-6.04
WCS365_00967	fadH	2%2C4-dienoyl-CoA reductase [NADPH]	9	0.49	0.992	5.54	0.2465	-3.08	0		5.05	-3.57	-8.62
WCS365_01019	pphA	Serine/threonine-protein phosphatase 1	15	0.7	0.9735	4.35	0.6058	-2.57	0		3.65	-3.27	-6.92
WCS365_01027	-	hypothetical protein	6	-0.4	0.5245	1.38	0.726	-2.8	0.0004		1.78	-2.4	-4.18
WCS365_01094	apt	Adenine phosphoribosyltransferase	4	-0.12	0.8382	-2.82	0.0001	-6.79	0.002		-2.7	-6.67	-3.97
WCS365_01127	nasE	Assimilatory nitrite reductase [NAD(P)H] small subunit	8	-2.31	0	-0.62	0.2887	-3.98	0		1.69	-1.67	-3.36
WCS365_01150	iucB	N(6)-hydroxylysine O-acetyltransferase	13	1	0.2337	1.31	0.6697	-2.48	0.0006		0.31	-3.48	-3.79
WCS365_01208	-	hypothetical protein	8	-1.01	0.1333	1.26	0.9982	-3.11	0		2.27	-2.1	-4.37
WCS365_01317	flhF	Flagellar biosynthesis protein FlhF	25	0.4	0.5558	-1.4	0	-2.58	0		-1.8	-2.98	-1.18
WCS365_01343	-	hypothetical protein	4	-2.83	0.0001	2.5	0.0122	-3.59	0.0176		5.33	-0.76	-6.09
WCS365_01357	ydjA	Putative NAD(P)H nitroreductase YdjA	8	0.48	0.4141	-0.24	0.9903	-4.38	0.0024		-0.72	-4.86	-4.14
WCS365_01367	potA_4	Spermidine/putrescine import ATP-binding protein PotA	17	0.45	0.9103	4.72	0.0626	-6.28	0		4.27	-6.73	-11
WCS365_01388	exbD_2	Biopolymer transport protein ExbD	5	1.22	0.3301	-1.76	0.0015	-6.31	0.0019		-2.98	-7.53	-4.55
WCS365_01459	iorA_1	Isoquinoline 1-oxidoreductase subunit alpha	7	-0.56	0.5068	4.52	0.4704	-2.33	0.0044		5.08	-1.77	-6.85
WCS365_01475	proP_4	Proline/betaine transporter	9	0.08	0.988	3.38	0.7394	-2.35	0		3.3	-2.43	-5.73
WCS365_01512	ddpC_1	putative D%2CD-dipeptide transport system permease protein DdpC	7	-1.12	0.017	4.79	0.9988	-2.52	0.0018		5.91	-1.4	-7.31
WCS365_01538	crt_2	Short-chain-enoyl-CoA hydratase	18	1.26	0.1987	4.26	0.0026	-2.35	0		3	-3.61	-6.61
WCS365_01540	echA8	putative enoyl-CoA hydratase echA8	5	-0.22	0.7949	0.63	0.7064	-8.28	0		0.85	-8.06	-8.91
WCS365_01542	thlA_2	Acetyl-CoA acetyltransferase	11	-0.32	0.7636	1.01	0.57	-3.58	0		1.33	-3.26	-4.59
WCS365_01581	rhmD	L-rhamnonate dehydratase	5	-1.08	0.0401	-2.26	0	-2.42	0		-1.18	-1.34	-0.16
WCS365_01590	hcnA_2	Hydrogen cyanide synthase subunit HcnA	7	-0.29	0.8526	-0.72	0.45	-5	0.0018		-0.43	-4.71	-4.28
WCS365_01652	-	hypothetical protein	4	0.51	0.9367	-0.44	0.6331	-2.43	0		-0.95	-2.94	-1.99
WCS365_01661	silP	Silver exporting P-type ATPase	11	-0.1	0.8558	4.93	0.4695	-2.35	0		5.03	-2.25	-7.28
WCS365_01662	osmY_1	Osmotically-inducible protein Y	7	-0.39	0.5959	3.02	0.1924	-2.44	0.0102		3.41	-2.05	-5.46
WCS365_01665	-	Putative phosphoribosyl transferase	9	-0.53	0.1312	3.05	0.3846	-3.66	0.0016		3.58	-3.13	-6.71
WCS365_01670	hdl IVa	(S)-2-haloacid dehalogenase 4A	10	0.88	0.7517	2.47	0.2365	-3.23	0		1.59	-4.11	-5.7
WCS365_01675	puuC_2	Aldehyde dehydrogenase PuuC	22	-1.12	0.0065	0.24	0.998	-3.04	0		1.36	-1.92	-3.28
WCS365_01684	-	hypothetical protein	11	-1.22	0.0013	4.57	0.9997	-2.49	0.047		5.79	-1.27	-7.06
WCS365_01686	-	hypothetical protein	14	-0.66	0.3238	0.81	0.4912	-3.32	0		1.47	-2.66	-4.13
WCS365_01690	znuA_3	High-affinity zinc uptake system binding-protein ZnuA	17	-2.12	0	3.65	0.2058	-2.67	0		5.77	-0.55	-6.32
WCS365_01766	-	Nitrilase	6	-0.64	0.454	4.95	0.2236	-2.53	0.0073		5.59	-1.89	-7.48
WCS365_01773	slyA_1	Transcriptional regulator SlyA	7	-4.58	0	2.44	0.2084	-6.6	0.0334		7.02	-2.02	-9.04
WCS365_01776	mcpS_3	Methyl-accepting chemotaxis protein McpS	17	-0.39	0.6711	0.34	0.9374	-2.49	0.0001		0.73	-2.1	-2.83
WCS365_01781	prsA3	Foldase protein PrsA 3	6	-0.52	0.5066	-1.6	0.0121	-2.73	0		-1.08	-2.21	-1.13
WCS365_01793	-	hypothetical protein	8	-0.3	0.8239	-2.45	0.0001	-6.01	0		-2.15	-5.71	-3.56
WCS365_01804	-	hypothetical protein	17	-0.89	0.0668	3.84	0.2525	-2.32	0.0001		4.73	-1.43	-6.16
WCS365_01816	-	hypothetical protein	8	-1.34	0.0077	4.86	0.2255	-2.56	0.01		6.2	-1.22	-7.42
WCS365_01820	nirS_2	Nitrite reductase	12	2.83	0.8387	4.7	0.9626	-2.36	0		1.87	-5.19	-7.06
WCS365_01849	acoC_1	Dihydrolipoyllysine-residue acetyltransferase component of acetoin cleaving system	23	-0.05	0.9035	2.79	0.1479	-5.74	0.0016		2.84	-5.69	-8.53
WCS365_01853	acoR_1	Acetoin catabolism regulatory protein	24	-2.11	0	1.01	0.5247	-4.04	0		3.12	-1.93	-5.05
WCS365_01861	yjdF	Inner membrane protein YjdF	15	0.35	0.9444	1.84	0.2332	-2.6	0		1.49	-2.95	-4.44
WCS365_01879	-	hypothetical protein	4	0.51	0.4756	-1.19	0.006	-3.61	0.0006		-1.7	-4.12	-2.42
WCS365_01887	kdgR_2	HTH-type transcriptional regulator KdgR	16	-0.14	0.7105	1.98	0.2722	-4.71	0.0023		2.12	-4.57	-6.69
WCS365_01893	merR1_1	Mercuric resistance operon regulatory protein	6	1.32	0.8284	3.76	0.4143	-2.63	0		2.44	-3.95	-6.39
WCS365_01899	rppH_1	RNA pyrophosphohydrolase	6	1.18	0.5183	1.2	0.9626	-2.37	0		0.02	-3.55	-3.57
WCS365_01900	-	Putative hydrolase	6	0.98	0.9186	-0.64	0.3943	-3.45	0		-1.62	-4.43	-2.81
WCS365_01905	-	hypothetical protein	20	-0.06	0.9504	4.17	0.2169	-3.09	0		4.23	-3.03	-7.26
WCS365_01908	serA	D-3-phosphoglycerate dehydrogenase	16	0.41	0.9843	4.46	0.0982	-2.87	0		4.05	-3.28	-7.33
WCS365_01917	soxC_2	Dibenzothiophene desulfurization enzyme C	12	0.1	0.8921	2.89	0.2029	-3.05	0		2.79	-3.15	-5.94
WCS365_01952	yrfG	GMP/IMP nucleotidase YrfG	5	-0.46	0.5938	-0.89	0.2824	-2.79	0		-0.43	-2.33	-1.9
WCS365_01954	cysQ	3'(2')%2C5'-bisphosphate nucleotidase CysQ	13	-0.21	0.6635	3.83	0.4931	-2.65	0		4.04	-2.44	-6.48
WCS365_02005	hisB	Histidine biosynthesis bifunctional protein HisB	6	-0.51	0.4692	6.85	0.106	-3.34	0		7.36	-2.83	-10.19
WCS365_02006	hisH1	Imidazole glycerol phosphate synthase subunit HisH 1	10	0.61	0.5171	0.13	0.9404	-4.93	0		-0.48	-5.54	-5.06
WCS365_02009	hisF	Imidazole glycerol phosphate synthase subunit HisF	17	-0.58	0.2906	3.74	0.4085	-2.38	0		4.32	-1.8	-6.12
WCS365_02039	yvoA_1	HTH-type transcriptional repressor YvoA	8	-2.33	0.0007	-1.28	0.044	-2.86	0		1.05	-0.53	-1.58
WCS365_02096	gltB	Glutamate synthase [NADPH] large chain	39	-0.55	0.1519	2.22	0.2299	-2.77	0		2.77	-2.22	-4.99
WCS365_02097	gltD_1	Glutamate synthase [NADPH] small chain	16	-0.36	0.4285	5.25	0.0497	-3.25	0		5.61	-2.89	-8.5
WCS365_02104	-	hypothetical protein	7	-0.66	0.4145	-1.63	0.0163	-2.46	0		-0.97	-1.8	-0.83
WCS365_02109	fabF_3	3-oxoacyl-[acyl-carrier-protein] synthase 2	9	-1.46	0.0057	2.14	1	-2.32	0.0006		3.6	-0.86	-4.46
WCS365_02112	kmo	Kynurenine 3-monooxygenase	7	-0.58	0.2727	8.76	0.2289	-3.17	0		9.34	-2.59	-11.93
WCS365_02113	-	hypothetical protein	9	1.57	0.4003	5.18	0.4906	-2.92	0		3.61	-4.49	-8.1
WCS365_02115	lolA_1	Outer-membrane lipoprotein carrier protein	5	-6.68	0	-2.02	0.0285	-3.6	0.0001		4.66	3.08	-1.58
WCS365_02120	dltA	D-alanine--poly(phosphoribitol) ligase subunit 1	21	1.25	0.7928	-1.11	0.0325	-2.77	0		-2.36	-4.02	-1.66
WCS365_02138	-	hypothetical protein	5	0.81	0.7637	-2.23	0.0015	-3.54	0.0049		-3.04	-4.35	-1.31
WCS365_02201	motB_3	Motility protein B	5	-0.45	0.8507	-2.01	0.0004	-2.4	0		-1.56	-1.95	-0.39
WCS365_02202	rsgA	Putative ribosome biogenesis GTPase RsgA	15	-0.15	0.7907	4.47	0.1149	-2.39	0.0013		4.62	-2.24	-6.86
WCS365_02320	cmoM	tRNA 5-carboxymethoxyuridine methyltransferase	6	-0.42	0.4768	5.18	0.2128	-2.33	0.0008		5.6	-1.91	-7.51
WCS365_02324	fabG_6	3-oxoacyl-[acyl-carrier-protein] reductase FabG	11	0.1	0.8514	0.14	1	-2.38	0		0.04	-2.48	-2.52
WCS365_02345	-	hypothetical protein	5	1.9	0.7878	0.43	0.8207	-2.37	0.0038		-1.47	-4.27	-2.8
WCS365_02455	-	hypothetical protein	6	0.15	0.8559	-0.48	0.3942	-2.44	0.0005		-0.63	-2.59	-1.96
WCS365_02479	-	hypothetical protein	7	-0.29	0.8637	-0.27	0.9785	-3.02	0.0001		0.02	-2.73	-2.75
WCS365_02493	dgoK1	putative 2-dehydro-3-deoxygalactonokinase DgoK1	8	0.33	0.9303	0.05	0.999	-2.77	0.0006		-0.28	-3.1	-2.82
WCS365_02497	-	hypothetical protein	6	-1.27	0.0287	3.44	0.4902	-3.11	0.0072		4.71	-1.84	-6.55
WCS365_02666	rluA_2	Ribosomal large subunit pseudouridine synthase A	4	0.98	0.827	-1.58	0.0024	-2.5	0.0014		-2.56	-3.48	-0.92
WCS365_02715	cobT	Nicotinate-nucleotide--dimethylbenzimidazole phosphoribosyltransferase	14	1.33	0.9675	3.39	0.365	-3.35	0.0033		2.06	-4.68	-6.74
WCS365_02741	-	hypothetical protein	4	-0.59	0.6115	-3.21	0.0001	-2.49	0.045		-2.62	-1.9	0.72
WCS365_02748	ttcA	tRNA 2-thiocytidine biosynthesis protein TtcA	4	-0.72	0.2327	2.11	0.214	-2.52	0		2.83	-1.8	-4.63
WCS365_02776	-	hypothetical protein	9	-1.14	0.1442	4.19	0.2338	-2.83	0.0001		5.33	-1.69	-7.02
WCS365_02778	flgI_2	Flagellar P-ring protein	11	1.33	0.6263	-0.91	0.3458	-2.37	0.0007		-2.24	-3.7	-1.46
WCS365_02792	-	hypothetical protein	6	-0.88	0.22	5.02	0.9971	-2.82	0		5.9	-1.94	-7.84
WCS365_02856	nagL_2	Maleylpyruvate isomerase	8	-0.54	0.4513	8.76	0.6923	-2.42	0.0447		9.3	-1.88	-11.18
WCS365_02859	rclR_2	RCS-specific HTH-type transcriptional activator RclR	9	1	0.1255	8.57	0.0299	-5.1	0.0001		7.57	-6.1	-13.67
WCS365_02862	-	hypothetical protein	5	-0.23	0.9383	-1.9	0.0086	-3.79	0		-1.67	-3.56	-1.89
WCS365_02870	-	hypothetical protein	5	-2.05	0.0014	0.11	0.9819	-2.66	0		2.16	-0.61	-2.77
WCS365_02871	qseB_2	Transcriptional regulatory protein QseB	5	-2.11	0.0012	-0.28	0.8437	-2.34	0.0001		1.83	-0.23	-2.06
WCS365_02892	uspE_2	Universal stress protein E	9	-1.09	0.0946	0.37	0.6384	-5.91	0		1.46	-4.82	-6.28
WCS365_02907	apbE_2	FAD:protein FMN transferase	5	1.64	0.3056	-2.47	0.001	-4.15	0.0001		-4.11	-5.79	-1.68
WCS365_02966	sttH_2	Streptothricin hydrolase	7	-0.22	0.7328	6.27	0.1089	-3.86	0		6.49	-3.64	-10.13
WCS365_02995	-	hypothetical protein	9	-7.39	0	-1.54	0.0089	-4.99	0		5.85	2.4	-3.45
WCS365_03012	nicS_1	HTH-type transcriptional repressor NicS	5	-6.49	0	-2.06	0.0036	-6.05	0		4.43	0.44	-3.99
WCS365_03036	-	hypothetical protein	13	1.2	0.374	1.32	0.9658	-2.82	0		0.12	-4.02	-4.14
WCS365_03040	pipB2	Secreted effector protein PipB2	9	-0.68	0.1074	5.65	0.4876	-2.34	0.0167		6.33	-1.66	-7.99
WCS365_03042	qbdA	Quinohemoprotein alcohol dehydrogenase ADH IIB	8	-0.83	0.0872	4.63	0.0515	-2.38	0.0006		5.46	-1.55	-7.01
WCS365_03108	-	hypothetical protein	4	0.2	0.8017	-2.3	0	-2.84	0.0384		-2.5	-3.04	-0.54
WCS365_03116	cysNC	Bifunctional enzyme CysN/CysC	18	-0.83	0.0377	0.2	1	-2.69	0		1.03	-1.86	-2.89
WCS365_03117	yihG_2	putative acyltransferase YihG	20	0.1	0.815	1	0.2867	-2.56	0.0001		0.9	-2.66	-3.56
WCS365_03153	dauA_4	FAD-dependent catabolic D-arginine dehydrogenase DauA	14	1.65	0.1488	3.95	0.1122	-2.79	0		2.3	-4.44	-6.74
WCS365_03164	-	hypothetical protein	9	-0.92	0.2721	4.27	0.3257	-4.69	0.0001		5.19	-3.77	-8.96
WCS365_03300	ptsI_2	Phosphoenolpyruvate-protein phosphotransferase	23	0.4	0.3721	1.5	1	-2.59	0		1.1	-2.99	-4.09
WCS365_03307	-	hypothetical protein	7	0.52	0.5124	-2.35	0	-2.32	0		-2.87	-2.84	0.03
WCS365_03310	dapH	2%2C3%2C4%2C5-tetrahydropyridine-2%2C6-dicarboxylate N-acetyltransferase	7	-0.09	0.9033	-0.2	0.803	-2.95	0.0001		-0.11	-2.86	-2.75
WCS365_03377	gltC_5	HTH-type transcriptional regulator GltC	12	-0.8	0.0554	4.24	0.0588	-2.62	0.01		5.04	-1.82	-6.86
WCS365_03379	-	hypothetical protein	9	-0.23	0.6917	-0.28	0.661	-2.38	0.0045		-0.05	-2.15	-2.1
WCS365_03384	gor	Glutathione reductase	7	-4.25	0	2.77	0.9982	-3.27	0		7.02	0.98	-6.04
WCS365_03404	arsC_2	Glutaredoxin arsenate reductase	5	-0.19	0.8322	-0.18	0.8463	-3.84	0.0062		0.01	-3.65	-3.66
WCS365_03409	ctpH_1	Methyl-accepting chemotaxis protein CtpH	21	0.1	0.8208	0.95	0.3091	-2.67	0.0002		0.85	-2.77	-3.62
WCS365_03448	-	hypothetical protein	5	-0.31	0.7189	-1.62	0.0225	-2.57	0.0194		-1.31	-2.26	-0.95
WCS365_03452	-	hypothetical protein	4	0.54	0.5115	-0.77	0.2084	-4.07	0.0001		-1.31	-4.61	-3.3
WCS365_03470	soxA_3	Monomeric sarcosine oxidase	18	1.23	0.1573	2.37	0.9808	-2.45	0		1.14	-3.68	-4.82
WCS365_03475	gsiC_1	Glutathione transport system permease protein GsiC	11	0.9	0.4377	-1.41	0.0025	-4.53	0		-2.31	-5.43	-3.12
WCS365_03478	hadL	(S)-2-haloacid dehalogenase	5	-0.57	0.331	3.7	0.9996	-2.96	0.0059		4.27	-2.39	-6.66
WCS365_03491	ompR_4	Transcriptional regulatory protein OmpR	4	0.96	0.5835	-0.83	0.2716	-7.18	0		-1.79	-8.14	-6.35
WCS365_03508	ntdC	Glucose-6-phosphate 3-dehydrogenase	16	-0.35	0.6931	-0.77	0.4622	-2.52	0		-0.42	-2.17	-1.75
WCS365_03518	-	hypothetical protein	6	0.45	0.5443	-1.74	0.0004	-3.21	0.0008		-2.19	-3.66	-1.47
WCS365_03524	-	hypothetical protein	4	1.86	0.5259	1.09	0.6737	-4.26	0.0023		-0.77	-6.12	-5.35
WCS365_03531	cysG_2	Siroheme synthase	22	0.62	0.167	1.38	0.8177	-2.81	0		0.76	-3.43	-4.19
WCS365_03616	xylE	Metapyrocatechase	11	0.91	0.1341	2.84	0.9921	-3.72	0.0046		1.93	-4.63	-6.56
WCS365_03643	-	hypothetical protein	9	-0.67	0.2696	1.32	0.7967	-3.49	0		1.99	-2.82	-4.81
WCS365_03685	-	hypothetical protein	4	2.36	0.3595	2.75	0.9737	-2.68	0		0.39	-5.04	-5.43
WCS365_03719	-	putative FAD-linked oxidoreductase	4	4.2	0.4808	-0.75	0.1994	-3.23	0		-4.95	-7.43	-2.48
WCS365_03748	-	hypothetical protein	5	1.38	0.3437	-1.08	0.0626	-3.5	0.0019		-2.46	-4.88	-2.42
WCS365_03791	metZ	O-succinylhomoserine sulfhydrylase	17	-0.24	0.8185	-0.39	0.8387	-2.45	0		-0.15	-2.21	-2.06
WCS365_03797	trpF	N-(5'-phosphoribosyl)anthranilate isomerase	10	0.56	0.5039	1.15	0.8128	-2.6	0.0065		0.59	-3.16	-3.75
WCS365_03802	leuB	3-isopropylmalate dehydrogenase	10	3.14	0.2294	0.78	0.3773	-2.47	0		-2.36	-5.61	-3.25
WCS365_03804	leuD1	3-isopropylmalate dehydratase small subunit 1	7	0.42	0.9725	-1.08	0.0131	-2.39	0.0003		-1.5	-2.81	-1.31
WCS365_03809	dusC	tRNA-dihydrouridine(16) synthase	13	1.83	0.1131	4.41	0.0388	-2.86	0.0008		2.58	-4.69	-7.27
WCS365_03841	ybjJ	Inner membrane protein YbjJ	16	-0.19	0.7484	3.01	0.1274	-2.63	0		3.2	-2.44	-5.64
WCS365_03842	ahpD_2	Alkyl hydroperoxide reductase AhpD	5	-2.82	0	-3.74	0	-4.33	0.0025		-0.92	-1.51	-0.59
WCS365_03843	mscM	Miniconductance mechanosensitive channel MscM	12	-0.43	0.5257	0.45	1	-2.46	0.0001		0.88	-2.03	-2.91
WCS365_03849	fecI_5	putative RNA polymerase sigma factor FecI	6	-0.09	0.9281	0.55	0.9985	-2.39	0.0003		0.64	-2.3	-2.94
WCS365_03855	cefD_1	Isopenicillin N epimerase	4	-0.59	0.4635	9.46	0.1472	-3.8	0		10.05	-3.21	-13.26
WCS365_03863	cpg2_2	Carboxypeptidase G2	9	1.82	0.8155	0.9	0.4335	-2.33	0.0017		-0.92	-4.15	-3.23
WCS365_03868	gsiC_2	Glutathione transport system permease protein GsiC	12	-0.61	0.2001	0.43	0.5739	-2.9	0.0004		1.04	-2.29	-3.33
WCS365_03874	-	hypothetical protein	26	-0.04	0.9574	3.78	0.1178	-2.72	0		3.82	-2.68	-6.5
WCS365_03878	glnQ_7	Glutamine transport ATP-binding protein GlnQ	7	1.62	0.3549	5.99	0.1071	-2.87	0		4.37	-4.49	-8.86
WCS365_03911	-	hypothetical protein	7	0.08	0.92	-1.21	0.0608	-4.16	0		-1.29	-4.24	-2.95
WCS365_03916	ygbM	Putative hydroxypyruvate isomerase YgbM	7	-0.52	0.4064	-2.3	0.0001	-4.48	0.0001		-1.78	-3.96	-2.18
WCS365_03965	paaK_3	Phenylacetate-coenzyme A ligase	22	-0.01	0.9776	4.37	0.0564	-2.36	0		4.38	-2.35	-6.73
WCS365_03993	tctD_1	Transcriptional regulatory protein tctD	5	-2.13	0	-0.77	0.1218	-5.47	0		1.36	-3.34	-4.7
WCS365_04024	novJ	Short-chain reductase protein NovJ	16	0.09	0.8804	1.09	0.4309	-2.87	0.0013		1	-2.96	-3.96
WCS365_04044	sacA	Sucrose-6-phosphate hydrolase	19	-0.39	0.3269	1.71	0.3518	-2.7	0		2.1	-2.31	-4.41
WCS365_04053	rspB	Starvation-sensing protein RspB	12	-0.07	0.9223	2.95	0.4953	-3.4	0.0003		3.02	-3.33	-6.35
WCS365_04081	catJ	3-oxoadipate CoA-transferase subunit B	9	-0.43	0.4291	5.03	0.3094	-4.5	0		5.46	-4.07	-9.53
WCS365_04095	argP	HTH-type transcriptional regulator ArgP	9	0.65	0.7586	4.28	0.8777	-2.34	0		3.63	-2.99	-6.62
WCS365_04136	gtsB	sn-glycerol-3-phosphate transport system permease protein UgpA	5	0.36	0.6624	-1.42	0.0166	-6.58	0.0104		-1.78	-6.94	-5.16
WCS365_04149	yfdE	Acetyl-CoA:oxalate CoA-transferase	26	1.03	0.09	1.6	0.3548	-2.32	0.0002		0.57	-3.35	-3.92
WCS365_04166	lptB_3	Lipopolysaccharide export system ATP-binding protein LptB	4	0.74	0.487	2.99	0.4185	-3.12	0		2.25	-3.86	-6.11
WCS365_04188	oprF_3	Outer membrane porin F	10	-0.2	0.9147	-0.75	0.1261	-2.97	0		-0.55	-2.77	-2.22
WCS365_04206	capB_2	Cold shock protein CapB	4	-0.6	0.7385	-1.59	0.0121	-3.13	0.0082		-0.99	-2.53	-1.54
WCS365_04247	-	hypothetical protein	14	0.5	0.5024	2.9	0.4311	-2.42	0.0029		2.4	-2.92	-5.32
WCS365_04248	-	hypothetical protein	6	1.59	0.2748	-1.08	0.0479	-3.04	0		-2.67	-4.63	-1.96
WCS365_04301	-	hypothetical protein	18	1.21	0.451	6.7	0	-2.77	0.0114		5.49	-3.98	-9.47
WCS365_04320	colR	Transcriptional activator protein CzcR	6	3.66	0.1474	-3.68	0.0654	-2.96	0.0026		-7.34	-6.62	0.72
WCS365_04330	rsxA	Electron transport complex subunit RsxA	7	-0.7	0.2194	0.24	0.9982	-2.76	0.0004		0.94	-2.06	-3
WCS365_04404	-	hypothetical protein	9	-0.37	0.4808	3.54	0.979	-2.7	0		3.91	-2.33	-6.24
WCS365_04425	-	hypothetical protein	10	-0.36	0.6152	1.77	0.478	-2.55	0.0001		2.13	-2.19	-4.32
WCS365_04434	pykA	Pyruvate kinase II	17	0.87	0.8606	-1.89	0	-2.38	0		-2.76	-3.25	-0.49
WCS365_04453	gbsA	Betaine aldehyde dehydrogenase	13	0.66	0.2868	0.81	0.9405	-3.27	0		0.15	-3.93	-4.08
WCS365_04489	ydhC_2	Inner membrane transport protein YdhC	19	-0.09	0.8636	1.56	0.9769	-2.5	0		1.65	-2.41	-4.06
WCS365_04508	pleD_6	Response regulator PleD	7	-1.23	0.0081	3.81	0.2918	-2.41	0		5.04	-1.18	-6.22
WCS365_04536	tusA_2	Sulfurtransferase TusA	5	-1.39	0.0044	-1	0.0325	-2.47	0.0096		0.39	-1.08	-1.47
WCS365_04548	-	hypothetical protein	4	-1.47	0.0386	-1.81	0.04	-2.46	0.0317		-0.34	-0.99	-0.65
WCS365_04652	puuA	Isonitrile hydratase	5	0.02	0.9797	4.51	0.928	-5.76	0.0011		4.49	-5.78	-10.27
WCS365_04693	-	hypothetical protein	4	2.36	0.3577	2.75	0.9797	-2.33	0.0008		0.39	-4.69	-5.08
WCS365_04705	esiB	Secretory immunoglobulin A-binding protein EsiB	7	1.3	0.2483	0.9	0.5511	-2.62	0		-0.4	-3.92	-3.52
WCS365_04719	ykfA	putative murein peptide carboxypeptidase	11	1.88	0.295	4.49	0.4661	-2.69	0		2.61	-4.57	-7.18
WCS365_04723	dacC_2	D-alanyl-D-alanine carboxypeptidase DacC	16	1.85	0.3878	3.6	0.9663	-2.39	0		1.75	-4.24	-5.99
WCS365_04734	lon_2	Lon protease	4	1.23	0.6512	-0.05	0.9286	-3.06	0.0003		-1.28	-4.29	-3.01
WCS365_04789	-	hypothetical protein	5	1.34	0.4824	2.37	0.4633	-2.92	0.0004		1.03	-4.26	-5.29
WCS365_04793	-	hypothetical protein	8	4.29	0.9949	2.53	0	-3.35	0		-1.76	-7.64	-5.88
WCS365_04827	-	hypothetical protein	10	0.27	0.9658	-0.85	0.3906	-3.59	0		-1.12	-3.86	-2.74
WCS365_04845	iolX_2	scyllo-inositol 2-dehydrogenase (NAD(+))	19	1.84	0.5059	3.66	0.9651	-2.88	0.0006		1.82	-4.72	-6.54
WCS365_04852	mrpE	Na(+)/H(+) antiporter subunit E	8	-1.76	0.0005	2.54	0.4804	-2.34	0.0141		4.3	-0.58	-4.88
WCS365_04867	iolW	scyllo-inositol 2-dehydrogenase (NADP(+))	20	0.56	0.3616	-0.25	0.7827	-2.66	0.0001		-0.81	-3.22	-2.41
WCS365_04878	hcnB_5	Hydrogen cyanide synthase subunit HcnB	8	0.92	0.2309	0.47	0.8383	-2.45	0.0025		-0.45	-3.37	-2.92
WCS365_04882	-	hypothetical protein	8	1.04	0.4281	-0.94	0.0457	-3.17	0.0076		-1.98	-4.21	-2.23
WCS365_04924	rbfA	Ribosome-binding factor A	8	0.28	0.6626	1.87	0.4903	-2.33	0.0015		1.59	-2.61	-4.2
WCS365_04972	dbpA_2	ATP-dependent RNA helicase DbpA	8	0.81	0.2671	2.51	0.1709	-2.41	0		1.7	-3.22	-4.92
WCS365_05011	-	hypothetical protein	4	-1.8	0.0088	1.92	0.9735	-2.52	0.0322		3.72	-0.72	-4.44
WCS365_05015	-	hypothetical protein	6	0.6	0.7342	3.32	0.4943	-2.69	0		2.72	-3.29	-6.01
WCS365_05022	-	hypothetical protein	7	-1.85	0	3.35	0.0001	-2.61	0.0019		5.2	-0.76	-5.96
WCS365_05039	cph2_4	Phytochrome-like protein cph2	9	-1.82	0.0554	0.27	0.9559	-2.67	0		2.09	-0.85	-2.94
WCS365_05097	-	hypothetical protein	18	-0.54	0.3752	3.57	0.4498	-2.44	0.0068		4.11	-1.9	-6.01
WCS365_05132	uvrA_2	UvrABC system protein A	28	0.61	0.4308	5.2	0.013	-2.41	0.0146		4.59	-3.02	-7.61
WCS365_05140	cdhR_10	HTH-type transcriptional regulator CdhR	11	0.21	0.7841	1.28	0.9963	-2.91	0		1.07	-3.12	-4.19
WCS365_05160	nrdR	Transcriptional repressor NrdR	8	-1.84	0.0436	0.14	0.9827	-4.09	0		1.98	-2.25	-4.23
WCS365_05176	fic_2	Adenosine monophosphate-protein transferase SoFic	9	-0.63	0.2788	5.05	0.493	-2.52	0		5.68	-1.89	-7.57
WCS365_05204	lrp_13	Leucine-responsive regulatory protein	6	1.98	0.2276	-0.65	0.1485	-4.67	0.0018		-2.63	-6.65	-4.02
WCS365_05205	degS_4	Signal transduction histidine-protein kinase/phosphatase DegS	9	1.82	0.8072	0.9	0.416	-2.6	0.0001		-0.92	-4.42	-3.5
WCS365_05231	C1-hpah	p-hydroxyphenylacetate 3-hydroxylase%2C reductase component	17	-0.77	0.0689	2.11	0.4416	-3.14	0		2.88	-2.37	-5.25
WCS365_05232	C2-hpah	p-hydroxyphenylacetate 3-hydroxylase%2C oxygenase component	13	0.69	0.3311	0.53	0.9932	-2.34	0		-0.16	-3.03	-2.87
WCS365_05234	-	hypothetical protein	7	3.09	0.9321	-0.88	0.3026	-3.54	0.001		-3.97	-6.63	-2.66
WCS365_05236	-	hypothetical protein	15	0.97	0.3179	1.72	0.241	-2.59	0		0.75	-3.56	-4.31
WCS365_05243	ctpL_2	Methyl-accepting chemotaxis protein CtpL	11	1.85	0.5886	4.09	0.4723	-4.33	0		2.24	-6.18	-8.42
WCS365_05245	nylA	6-aminohexanoate-cyclic-dimer hydrolase	27	0.09	0.8093	1.7	0.1463	-3.39	0		1.61	-3.48	-5.09
WCS365_05251	-	NADH dehydrogenase-like protein	7	-4.25	0	2.77	0.999	-3.33	0		7.02	0.92	-6.1
WCS365_05289	vnfA	Nitrogen fixation protein VnfA	19	1.59	0.3055	4.1	0.4001	-2.5	0		2.51	-4.09	-6.6
WCS365_05320	mreD	Rod shape-determining protein MreD	5	0.24	0.8277	5.71	0.4887	-6.22	0.0018		5.47	-6.46	-11.93
WCS365_05330	-	hypothetical protein	10	2	0.4446	-0.1	0.9311	-2.47	0		-2.1	-4.47	-2.37
WCS365_05351	hisD	Histidinol dehydrogenase	11	0.47	0.9966	1.89	0.4652	-3.04	0		1.42	-3.51	-4.93
WCS365_05445	-	hypothetical protein	4	-0.38	0.925	-2.22	0.0004	-3.23	0.0001		-1.84	-2.85	-1.01
WCS365_05447	-	hypothetical protein	5	-0.01	0.9998	-0.29	0.7088	-3.17	0.0006		-0.28	-3.16	-2.88
WCS365_05449	-	hypothetical protein	7	-0.48	0.4222	5.26	0.4938	-2.86	0.0001		5.74	-2.38	-8.12
WCS365_05525	ilvI	Acetolactate synthase isozyme 3 large subunit	22	-0.28	0.4383	0.04	0.9972	-2.36	0		0.32	-2.08	-2.4
WCS365_05527	ilvC	Ketol-acid reductoisomerase	6	0.95	0.2573	-2.34	0.0003	-2.39	0		-3.29	-3.34	-0.05
WCS365_05543	ais	Lipopolysaccharide core heptose(II)-phosphate phosphatase	17	0.02	0.9826	4.26	0.213	-3.39	0		4.24	-3.41	-7.65
WCS365_05576	cmpD_4	Bicarbonate transport ATP-binding protein CmpD	6	-1.51	0.0052	2.92	0.7526	-3.15	0		4.43	-1.64	-6.07
WCS365_05583	-	hypothetical protein	10	-0.06	0.9374	2.38	0.2275	-2.59	0		2.44	-2.53	-4.97
WCS365_05596	-	hypothetical protein	4	-1.39	0.0136	3.15	0.0003	-2.45	0.0004		4.54	-1.06	-5.6
WCS365_05599	wapA	tRNA nuclease WapA	61	0.56	0.4934	3.12	0.0032	-2.67	0.04		2.56	-3.23	-5.79
WCS365_05664	morA	Cyclic di-GMP phosphodiesterase Gmr	48	0.73	0.1686	2.89	0.0791	-2.41	0.0046		2.16	-3.14	-5.3
WCS365_05666	greB_2	Transcription elongation factor GreB	4	-5.8	0	-2.4	0.0514	-2.7	0.0039		3.4	3.1	-0.3
WCS365_05679	obg	GTPase Obg	14	-0.19	0.8135	3.69	0.2431	-2.81	0.0125		3.88	-2.62	-6.5
WCS365_05680	proB	Glutamate 5-kinase	11	1.23	0.6633	-0.94	0.2815	-2.34	0		-2.17	-3.57	-1.4
WCS365_05689	ispH	4-hydroxy-3-methylbut-2-enyl diphosphate reductase	8	-1.78	0	3.43	0	-2.51	0.0314		5.21	-0.73	-5.94
WCS365_05716	pctA_3	Methyl-accepting chemotaxis protein PctA	21	0.27	0.7064	4.58	0.0319	-2.46	0		4.31	-2.73	-7.04
WCS365_05719	-	hypothetical protein	10	0.07	0.9345	3.96	0.4851	-3.7	0		3.89	-3.77	-7.66
WCS365_05759	-	hypothetical protein	9	-6.17	0	-2.6	0	-3.13	0.0001		3.57	3.04	-0.53
WCS365_05790	-	putative oxidoreductase	5	0.27	1	-1.19	0.0458	-2.61	0		-1.46	-2.88	-1.42
WCS365_05797	-	hypothetical protein	8	0.66	0.5812	6.18	0.596	-2.75	0.001		5.52	-3.41	-8.93
WCS365_05803	-	hypothetical protein	6	-0.62	0.775	-1.58	0.0562	-2.45	0.002		-0.96	-1.83	-0.87
WCS365_05804	soxS	Regulatory protein SoxS	11	-5.95	0	-2.67	0	-3.12	0		3.28	2.83	-0.45
WCS365_05819	-	hypothetical protein	12	1.45	0.4238	6.46	0.0119	-2.56	0.0007		5.01	-4.01	-9.02

## Sheet: Col-0 enriched
#Orf	Name	Description	Insertion sites	Clay log2FC	Clay p-value	deps log2FC	deps p-value	Col-0 log2FC	Col-0 p-value		normalized deps	normalized Col-0	Col-0/deps
WCS365_00001	tyrS	Tyrosine--tRNA ligase	13	-1.39	0.003	3.77	0	4.01	0		5.16	5.4	0.24
WCS365_00024	potH_1	Putrescine transport system permease protein PotH	23	0.46	0.8458	2	0.5474	4.54	0.0189		1.54	4.08	2.54
WCS365_00034	lptD	LPS-assembly protein LptD	23	3.12	1	3.15	0	3.99	0		0.03	0.87	0.84
WCS365_00050	dnaG	DNA primase	8	-1.55	0.0001	2.54	0.0013	2.53	0.0018		4.09	4.08	-0.01
WCS365_00051	rpoD	RNA polymerase sigma factor RpoD	4	-2.19	0.0003	3.16	0.0114	2.89	0.0024		5.35	5.08	-0.27
WCS365_00059	iaaM	Tryptophan 2-monooxygenase	15	-0.4	0.3076	4.22	0.2435	6.46	0.0066		4.62	6.86	2.24
WCS365_00074	bioC	Malonyl-[acyl-carrier protein] O-methyltransferase	4	-2.97	0	2.38	0.0172	2.59	0.025		5.35	5.56	0.21
WCS365_00077	bioB	Biotin synthase	6	-3.04	0	2.53	0.0004	2.57	0.0107		5.57	5.61	0.04
WCS365_00090	fhuA_1	Ferrichrome-iron receptor	41	-0.47	0.1082	3.11	0.0757	4.59	0.0053		3.58	5.06	1.48
WCS365_00162	fda	Fructose-bisphosphate aldolase	7	2.68	0.4732	1.72	0.0052	9.32	0.0014		-0.96	6.64	7.6
WCS365_00167	tktA	Transketolase 1	10	0.05	0.9999	3.35	0	3.99	0		3.3	3.94	0.64
WCS365_00187	bioA	Adenosylmethionine-8-amino-7-oxononanoate aminotransferase	6	-1.33	0.0156	2.99	0.0001	3.61	0.0023		4.32	4.94	0.62
WCS365_00234	rpoH	RNA polymerase sigma factor RpoH	7	-2.16	0	3.24	0	3.99	0		5.4	6.15	0.75
WCS365_00303	spuE_1	Spermidine-binding periplasmic protein SpuE	19	1.16	0.0703	-0.34	0.5873	5.15	0.0221		-1.5	3.99	5.49
WCS365_00351	-	hypothetical protein	7	-2.49	0	1.68	0.0256	2.54	0.0049		4.17	5.03	0.86
WCS365_00408	rep	ATP-dependent DNA helicase Rep	8	-1.44	0.0012	2.82	0.0004	2.7	0.0026		4.26	4.14	-0.12
WCS365_00438	gmk	Guanylate kinase	4	-2.87	0.0001	3.42	0	3.32	0.0044		6.29	6.19	-0.1
WCS365_00440	spoT	Bifunctional (p)ppGpp synthase/hydrolase SpoT	22	-4.98	0	2.3	0.0643	3.26	0.0372		7.28	8.24	0.96
WCS365_00448	oxyR	Hydrogen peroxide-inducible genes activator	5	-1.1	0.0394	3.66	0.0005	5.92	0.0001		4.76	7.02	2.26
WCS365_00477	rhsB_1	putative deoxyribonuclease RhsB	65	1.06	0.5752	3.51	0.0933	3.18	0.0062		2.45	2.12	-0.33
WCS365_00497	-	hypothetical protein	78	0.43	0.1307	1.15	0.1332	4.2	0.0024		0.72	3.77	3.05
WCS365_00563	glmS_1	Glutamine--fructose-6-phosphate aminotransferase [isomerizing]	4	-1.99	0.0072	3.77	0	2.78	0.0036		5.76	4.77	-0.99
WCS365_00565	glmU_1	Bifunctional protein GlmU	6	-1.01	0.0478	3.96	0	2.78	0.0009		4.97	3.79	-1.18
WCS365_00567	atpD	ATP synthase subunit beta	9	-0.94	0.0943	3.43	0	3.57	0		4.37	4.51	0.14
WCS365_00569	atpA	ATP synthase subunit alpha	4	-2.72	0.0001	2.92	0.0007	2.83	0.0121		5.64	5.55	-0.09
WCS365_00585	gyrB	DNA gyrase subunit B	18	-2.08	0	3.09	0	2.96	0		5.17	5.04	-0.13
WCS365_00592	glyQ	Glycine--tRNA ligase alpha subunit	11	-1.32	0.0028	2.76	0	2.86	0		4.08	4.18	0.1
WCS365_00616	znuB_2	High-affinity zinc uptake system membrane protein ZnuB	7	-0.4	0.5983	3.53	0.0008	4.41	0.0011		3.93	4.81	0.88
WCS365_00619	znuA_1	High-affinity zinc uptake system protein ZnuA	9	-1.25	0.0086	3.26	0.0694	4.52	0.0011		4.51	5.77	1.26
WCS365_00654	hemF	Oxygen-dependent coproporphyrinogen-III oxidase	5	-1.25	0.0499	2.81	0.0041	2.95	0.0015		4.06	4.2	0.14
WCS365_00692	prlC_1	Oligopeptidase A	20	0.33	0.5167	2.25	0.0862	4.36	0.0294		1.92	4.03	2.11
WCS365_00722	ubiA_1	4-hydroxybenzoate octaprenyltransferase	8	1.19	1	2.04	0.0003	3.37	0.0001		0.85	2.18	1.33
WCS365_00739	-	hypothetical protein	19	1.9	0.0067	7.77	0	7.78	0.0002		5.87	5.88	0.01
WCS365_00740	-	hypothetical protein	4	0.88	0.7209	6.02	0.0406	3.6	0.0295		5.14	2.72	-2.42
WCS365_00781	-	hypothetical protein	35	1.22	0.2325	2.62	0.1336	4.8	0.0433		1.4	3.58	2.18
WCS365_00974	lon_1	Lon protease	13	-5.52	0	-1.81	0.0065	2.32	0.0252		3.71	7.84	4.13
WCS365_01071	pdxB	Erythronate-4-phosphate dehydrogenase	26	0.52	0.4759	4.38	0.3598	3.1	0.046		3.86	2.58	-1.28
WCS365_01130	oprF_1	Outer membrane porin F	18	-0.47	0.2185	-2.37	0	2.38	0.0192		-1.9	2.85	4.75
WCS365_01143	dsbD	Thiol:disulfide interchange protein DsbD	12	-1.6	0.0043	-2.98	0	3.86	0.0003		-1.38	5.46	6.84
WCS365_01146	catD_1	3-oxoadipate enol-lactonase 2	5	0.23	0.7744	2.26	0.4783	2.91	0.017		2.03	2.68	0.65
WCS365_01147	lgrD_1	Linear gramicidin synthase subunit D	101	-0.25	0.458	3.87	0.0023	4.13	0.0001		4.12	4.38	0.26
WCS365_01180	bvgS_1	Virulence sensor protein BvgS	21	0.16	0.8883	-0.41	0.3279	6.1	0.0347		-0.57	5.94	6.51
WCS365_01194	aroH	Phospho-2-dehydro-3-deoxyheptonate aldolase	10	-1.28	0.0184	2.16	0.4884	7.32	0.047		3.44	8.6	5.16
WCS365_01202	efp	Elongation factor P	5	-0.43	0.5372	-2.96	0	2.89	0.0092		-2.53	3.32	5.85
WCS365_01209	-	Putative 2-dehydropantoate 2-reductase	11	-1.37	0.0576	-1.15	0.1436	8.23	0.0267		0.22	9.6	9.38
WCS365_01221	mltF_1	Membrane-bound lytic murein transglycosylase F	18	-1.24	0.0009	3.16	0.4866	2.66	0.0384		4.4	3.9	-0.5
WCS365_01233	kdpA	Potassium-transporting ATPase potassium-binding subunit	19	-0.6	0.0909	0.17	1	7.32	0.0445		0.77	7.92	7.15
WCS365_01243	pglF	UDP-N-acetyl-alpha-D-glucosamine C6 dehydratase	28	-0.08	0.7917	5.59	0.0101	5.74	0.0003		5.67	5.82	0.15
WCS365_01244	tagO	putative undecaprenyl-phosphate N-acetylglucosaminyl 1-phosphate transferase	19	0.5	0.3665	-1.01	0.0532	6.45	0		-1.51	5.95	7.46
WCS365_01245	gnu	N-acetyl-alpha-D-glucosaminyl-diphospho-ditrans%2Coctacis-undecaprenol 4-epimerase	7	0.71	0.3045	3.69	0.4904	7.94	0.0238		2.98	7.23	4.25
WCS365_01247	-	UDP-glucose 4-epimerase	19	0.49	0.3189	1.82	0.8984	3.68	0.0296		1.33	3.19	1.86
WCS365_01252	vioB	dTDP-4-amino-4%2C6-dideoxy-D-glucose acyltransferase	9	-0.51	0.405	-0.11	0.9998	4.87	0.0219		0.4	5.38	4.98
WCS365_01260	aroA	3-phosphoshikimate 1-carboxyvinyltransferase	24	0.14	0.7937	0.11	0.9014	4.47	0.0272		-0.03	4.33	4.36
WCS365_01263	serC	Phosphoserine aminotransferase	7	-1.21	0.3085	-0.24	0.7262	2.53	0.0017		0.97	3.74	2.77
WCS365_01264	gyrA	DNA gyrase subunit A	26	-0.28	0.5488	1.98	0.4978	2.73	0.0002		2.26	3.01	0.75
WCS365_01272	pdeB	Cyclic di-GMP phosphodiesterase PdeB	29	0.29	0.4663	3.4	0.0501	4.69	0.0154		3.11	4.4	1.29
WCS365_01295	ccmH	Cytochrome c-type biogenesis protein CcmH	5	0.24	0.9904	-1.08	0.0327	3.67	0.0104		-1.32	3.43	4.75
WCS365_01296	dsbE	Thiol:disulfide interchange protein DsbE	5	-0.59	0.3686	2.31	0.4662	3.05	0.0357		2.9	3.64	0.74
WCS365_01297	ccmF	Cytochrome c-type biogenesis protein CcmF	25	-0.02	0.9735	2.13	0.2399	3.25	0		2.15	3.27	1.12
WCS365_01302	ccmA	Cytochrome c biogenesis ATP-binding export protein CcmA	12	-0.28	0.5192	2.14	0.4993	2.44	0.0126		2.42	2.72	0.3
WCS365_01338	kinE_1	Sporulation kinase E	8	-2.96	0	2.8	0.0002	3.12	0.0326		5.76	6.08	0.32
WCS365_01345	fabH	3-oxoacyl-[acyl-carrier-protein] synthase 3	8	2	0.5541	0.57	0.3926	4.84	0.0031		-1.43	2.84	4.27
WCS365_01353	tyrR_1	Transcriptional regulatory protein TyrR	17	0.59	0.5983	1.67	0.2415	3.82	0.0186		1.08	3.23	2.15
WCS365_01522	algE5_2	Poly(beta-D-mannuronate) C5 epimerase 5	15	0.02	0.9802	3.39	0.4947	2.78	0.031		3.37	2.76	-0.61
WCS365_01633	-	hypothetical protein	46	0.86	0.9511	4.28	0.5029	3.12	0.0324		3.42	2.26	-1.16
WCS365_01733	-	hypothetical protein	19	-1.43	0	5.98	0.4948	3.01	0.0125		7.41	4.44	-2.97
WCS365_01779	nrdD	Anaerobic ribonucleoside-triphosphate reductase	13	0.95	0.9034	3.89	0.0983	2.89	0.0265		2.94	1.94	-1
WCS365_01863	hxuA	Heme/hemopexin-binding protein	137	0.7	0.2577	3.07	0.0017	4.5	0.0061		2.37	3.8	1.43
WCS365_01884	gdhB	NAD-specific glutamate dehydrogenase	54	0	0.9923	3.07	0.0182	8.2	0.016		3.07	8.2	5.13
WCS365_01894	thyA	Thymidylate synthase	13	-0.05	0.9597	5.19	0.4701	2.34	0.0014		5.24	2.39	-2.85
WCS365_01902	ilvA_2	L-threonine dehydratase biosynthetic IlvA	11	-0.27	0.997	1.84	0.9737	4.94	0.0186		2.11	5.21	3.1
WCS365_02026	glnA	Glutamine synthetase	24	-0.17	0.7476	2.84	0.3855	2.99	0.0055		3.01	3.16	0.15
WCS365_02082	argS	Arginine--tRNA ligase	15	0.69	0.8771	1.16	1	2.73	0.0497		0.47	2.04	1.57
WCS365_02153	rfaC	Lipopolysaccharide heptosyltransferase 1	21	-0.93	0.0154	3.97	0.132	3	0.0308		4.9	3.93	-0.97
WCS365_02159	tobZ	nebramycin 5' synthase	14	0.24	0.8221	-0.32	0.9988	2.41	0.0006		-0.56	2.17	2.73
WCS365_02160	bshA_1	N-acetyl-alpha-D-glucosaminyl L-malate synthase	14	-1.05	0.0175	0.05	1	2.6	0.0099		1.1	3.65	2.55
WCS365_02162	-	hypothetical protein	8	0.02	0.9862	-1.2	0.2357	4.64	0		-1.22	4.62	5.84
WCS365_02166	-	hypothetical protein	7	1.48	0.4767	0.35	0.997	13.18	0		-1.13	11.7	12.83
WCS365_02167	msbA_2	Lipid A export ATP-binding/permease protein MsbA	10	2.05	0.654	1.73	0.9999	3.3	0.0001		-0.32	1.25	1.57
WCS365_02192	parC	DNA topoisomerase 4 subunit A	29	0.65	0.1982	5.31	0.0723	3.82	0		4.66	3.17	-1.49
WCS365_02194	-	hypothetical protein	12	1.72	0.6791	0.21	0.8318	2.87	0.0025		-1.51	1.15	2.66
WCS365_02207	tsaE	tRNA threonylcarbamoyladenosine biosynthesis protein TsaE	10	0.62	0.845	-0.48	0.381	3.54	0.009		-1.1	2.92	4.02
WCS365_02210	miaA	tRNA dimethylallyltransferase	6	-0.64	0.4912	-1.1	0.0763	3.45	0.0253		-0.46	4.09	4.55
WCS365_02215	hisZ	ATP phosphoribosyltransferase regulatory subunit	18	-1.58	0	0.57	0.9815	2.52	0.0175		2.15	4.1	1.95
WCS365_02216	purA	Adenylosuccinate synthetase	19	-0.26	0.667	0.27	0.8329	2.81	0.0008		0.53	3.07	2.54
WCS365_02293	toxA	Toxin A	84	0.22	0.5135	3.01	0.016	3.46	0.0471		2.79	3.24	0.45
WCS365_02302	dus	putative tRNA-dihydrouridine synthase	8	-0.66	0.3164	0.73	0.9981	3.19	0.0063		1.39	3.85	2.46
WCS365_02305	-	hypothetical protein	41	1.26	0.999	2.05	0.0915	4.51	0.0061		0.79	3.25	2.46
WCS365_02448	-	hypothetical protein	20	0.67	0.1603	1.89	0.4961	5.25	0.0286		1.22	4.58	3.36
WCS365_02454	-	hypothetical protein	12	2.43	0.4819	2.49	0.9487	6.8	0.0019		0.06	4.37	4.31
WCS365_02486	-	Electron transfer flavoprotein-ubiquinone oxidoreductase	19	1.19	0.5336	-1.51	0	3.76	0.0008		-2.7	2.57	5.27
WCS365_02513	-	hypothetical protein	11	-1.33	0.0214	0.07	0.9999	4.23	0.028		1.4	5.56	4.16
WCS365_02591	cirA	Colicin I receptor	15	0.81	0.8405	-1.86	0	6.38	0.0018		-2.67	5.57	8.24
WCS365_02594	fabA	3-hydroxydecanoyl-[acyl-carrier-protein] dehydratase	10	-0.71	0.1908	5.69	0.1661	3.9	0.0215		6.4	4.61	-1.79
WCS365_02613	sdhA	Succinate dehydrogenase flavoprotein subunit	19	-0.62	0.2819	0.89	0.4974	3.91	0		1.51	4.53	3.02
WCS365_02620	-	hypothetical protein	8	0.56	0.9266	2.87	0.2406	5.17	0		2.31	4.61	2.3
WCS365_02621	mlaA_2	putative phospholipid-binding lipoprotein MlaA	23	0.12	0.8323	2.35	0.4973	6.03	0.0109		2.23	5.91	3.68
WCS365_02633	-	putative transporter	20	0.14	0.7665	1.89	0.7828	4.72	0.0114		1.75	4.58	2.83
WCS365_02683	rhsC_1	Putative deoxyribonuclease RhsC	59	0.22	0.6631	4.35	0.0002	6.35	0.0199		4.13	6.13	2
WCS365_02727	hda	DnaA regulatory inactivator Hda	8	-0.74	0.1991	1.21	0.9433	2.91	0.0001		1.95	3.65	1.7
WCS365_02762	cya_1	Bifunctional hemolysin/adenylate cyclase	46	0.07	0.8617	-1.36	0	2.48	0.0023		-1.43	2.41	3.84
WCS365_02767	rhsB_2	putative deoxyribonuclease RhsB	141	0.31	0.3204	4	0.0012	5.02	0.0001		3.69	4.71	1.02
WCS365_02835	-	hypothetical protein	17	0.43	0.5968	-1	0.028	3.25	0.0424		-1.43	2.82	4.25
WCS365_02837	-	hypothetical protein	9	-3.89	0	1.36	0.0075	5.4	0.0258		5.25	9.29	4.04
WCS365_03051	pqiA_2	Paraquat-inducible protein A	4	-1.83	0.0016	3.49	0.0028	5.34	0.0238		5.32	7.17	1.85
WCS365_03053	pqiB_2	Paraquat-inducible protein B	30	0.12	0.8219	5.89	0.0003	3.86	0.0013		5.77	3.74	-2.03
WCS365_03079	lolB	Outer-membrane lipoprotein LolB	13	1.11	0.3234	1.77	0.4851	3.9	0.0325		0.66	2.79	2.13
WCS365_03081	hemA	Glutamyl-tRNA reductase	13	3.64	0.9999	2.88	0	3.61	0.0156		-0.76	-0.03	0.73
WCS365_03082	prfA	Peptide chain release factor 1	7	-2.98	0	3.49	0	3.21	0.0442		6.47	6.19	-0.28
WCS365_03086	pagL	Lipid A deacylase PagL	6	2.44	0.4108	-1.31	0.0588	4.24	0.0132		-3.75	1.8	5.55
WCS365_03169	cyoA	Cytochrome bo(3) ubiquinol oxidase subunit 2	6	-0.83	0.1249	-2.21	0	5.86	0		-1.38	6.69	8.07
WCS365_03170	cyoB	Cytochrome bo(3) ubiquinol oxidase subunit 1	20	-0.48	0.3092	0.9	0.5208	5.26	0		1.38	5.74	4.36
WCS365_03196	trpS	Tryptophan--tRNA ligase	13	1.1	0.1333	1.63	0.2884	3.74	0.0023		0.53	2.64	2.11
WCS365_03199	mmgC_5	Acyl-CoA dehydrogenase	10	0.68	0.4877	2.49	1	4.15	0.0132		1.81	3.47	1.66
WCS365_03217	murE	UDP-N-acetylmuramoyl-L-alanyl-D-glutamate--2%2C6-diaminopimelate ligase	12	1.2	0.1567	-0.69	0.2144	4.04	0.011		-1.89	2.84	4.73
WCS365_03218	murF	UDP-N-acetylmuramoyl-tripeptide--D-alanyl-D-alanine ligase	9	-0.13	0.8751	4.36	0.9925	6.05	0.0296		4.49	6.18	1.69
WCS365_03219	mraY	Phospho-N-acetylmuramoyl-pentapeptide-transferase	10	0.49	0.5305	1.02	0.8612	2.97	0.0323		0.53	2.48	1.95
WCS365_03220	murD	UDP-N-acetylmuramoylalanine--D-glutamate ligase	8	1.55	0.4795	-1.42	0.0017	4.03	0.046		-2.97	2.48	5.45
WCS365_03225	ftsQ	Cell division protein FtsQ	9	3.17	0.23	0.81	0.3626	3.91	0.0008		-2.36	0.74	3.1
WCS365_03251	algK	Alginate biosynthesis protein AlgK	14	0.84	0.9621	3.57	0.5004	5.93	0.0384		2.73	5.09	2.36
WCS365_03282	valS	Valine--tRNA ligase	14	-0.41	0.8408	-1.55	0.0533	3.73	0.0216		-1.14	4.14	5.28
WCS365_03286	lptF	Lipopolysaccharide export system permease protein LptF	9	0.11	0.9998	1.93	1	3.61	0.0024		1.82	3.5	1.68
WCS365_03287	lptG	Lipopolysaccharide export system permease protein LptG	11	0.34	0.6961	1.64	0.3346	3.38	0.0059		1.3	3.04	1.74
WCS365_03291	era	GTPase Era	8	-0.36	0.8146	-0.83	0.1959	4.17	0.0037		-0.47	4.53	5
WCS365_03294	mltF_3	Membrane-bound lytic murein transglycosylase F	16	-0.04	0.9523	1.76	0.2015	4.93	0.0054		1.8	4.97	3.17
WCS365_03321	ecpC	putative outer membrane usher protein EcpC	29	-1.54	0	-0.89	0.1606	3.57	0.0456		0.65	5.11	4.46
WCS365_03364	-	putative autotransporter	26	0.17	0.6608	3.45	0.083	3.11	0.0055		3.28	2.94	-0.34
WCS365_03397	-	hypothetical protein	5	0.92	0.5673	6.73	0.5197	4.42	0.0076		5.81	3.5	-2.31
WCS365_03451	fpvA_2	Ferripyoverdine receptor	31	0.47	0.2637	7.77	0.0025	5.04	0.0183		7.3	4.57	-2.73
WCS365_03558	nuoB	NADH-quinone oxidoreductase subunit B	4	-0.8	0.2592	3.46	0.0013	6.77	0.0004		4.26	7.57	3.31
WCS365_03559	nuoC	NADH-quinone oxidoreductase subunit C/D	15	0.05	0.9402	3.29	0.1196	6.92	0		3.24	6.87	3.63
WCS365_03560	nuoE_2	NADH-quinone oxidoreductase subunit E	7	-1.84	0.0001	-2.97	0	5.43	0.0295		-1.13	7.27	8.4
WCS365_03561	nuoF	NADH-quinone oxidoreductase subunit F	13	-1.13	0.0266	-3.48	0	3.75	0.0061		-2.35	4.88	7.23
WCS365_03562	nuoG	NADH-quinone oxidoreductase subunit G	28	-0.25	0.4832	4.64	0.037	3.99	0.0019		4.89	4.24	-0.65
WCS365_03567	nuoL	NADH-quinone oxidoreductase subunit L	14	0.96	0.6225	-1.66	0.0001	6.81	0		-2.62	5.85	8.47
WCS365_03568	nuoM	NADH-quinone oxidoreductase subunit M	13	0.97	0.1938	0.08	1	8.2	0.003		-0.89	7.23	8.12
WCS365_03569	nuoN	NADH-quinone oxidoreductase subunit N	20	0.58	0.422	-0.9	0.0261	7.75	0.0097		-1.48	7.17	8.65
WCS365_03586	-	hypothetical protein	9	2.62	0.6923	-0.96	0.1886	4.53	0.0274		-3.58	1.91	5.49
WCS365_03657	czcO_2	putative oxidoreductase CzcO	6	-4.77	0	3.5	0.0002	6.5	0.0194		8.27	11.27	3
WCS365_03680	thrS	Threonine--tRNA ligase	12	-0.23	0.6483	4.52	0.9994	4.31	0.0044		4.75	4.54	-0.21
WCS365_03699	cysS	Cysteine--tRNA ligase	13	1.31	0.9942	1.8	0.9931	3.29	0.0094		0.49	1.98	1.49
WCS365_03700	glnS	Glutamine--tRNA ligase	29	1.1	0.0455	1.5	0.4286	3.68	0.0142		0.4	2.58	2.18
WCS365_03862	lgrD_2	Linear gramicidin synthase subunit D	27	-1.91	0	0.37	1	4.64	0.0347		2.28	6.55	4.27
WCS365_03996	-	hypothetical protein	8	1.2	0.2588	2.24	0.2368	3.58	0.0296		1.04	2.38	1.34
WCS365_04060	treA_1	Periplasmic trehalase	19	-0.72	0.096	1.16	0.2739	5.04	0.0117		1.88	5.76	3.88
WCS365_04065	-	hypothetical protein	16	-0.02	0.9941	4.31	0.1593	3.47	0.0422		4.33	3.49	-0.84
WCS365_04133	oprB	Porin B	17	-0.47	0.2473	0.1	0.9955	3.1	0.0003		0.57	3.57	3
WCS365_04165	-	hypothetical protein	15	0.24	0.6995	4.32	0.6786	4.98	0.0396		4.08	4.74	0.66
WCS365_04210	proS	Proline--tRNA ligase	10	0.03	0.9676	-0.31	0.8883	3.36	0		-0.34	3.33	3.67
WCS365_04223	fpr_1	Ferredoxin--NADP reductase	7	0.95	0.4927	2.81	1	2.93	0.0239		1.86	1.98	0.12
WCS365_04277	nlpD	Murein hydrolase activator NlpD	9	1.38	0.5413	-1.86	0.0023	3.54	0		-3.24	2.16	5.4
WCS365_04284	dmlR_23	HTH-type transcriptional regulator DmlR	7	2.04	0.4345	2.71	0.9903	4.66	0.0378		0.67	2.62	1.95
WCS365_04289	pyrG_1	CTP synthase	26	-0.69	0.0183	3.75	0.327	3.55	0.0035		4.44	4.24	-0.2
WCS365_04324	groS	10 kDa chaperonin	5	0.45	0.7675	-1.71	0.011	4.06	0.0074		-2.16	3.61	5.77
WCS365_04356	glpD	Aerobic glycerol-3-phosphate dehydrogenase	6	0.53	0.7478	-0.43	0.8084	4.76	0.0066		-0.96	4.23	5.19
WCS365_04386	dpp5	Dipeptidyl-peptidase 5	4	-1.82	0.0039	3.01	0.0006	3.45	0.0004		4.83	5.27	0.44
WCS365_04387	-	hypothetical protein	8	-4.11	0	1.31	0.0167	3.39	0.002		5.42	7.5	2.08
WCS365_04391	ruvB	Holliday junction ATP-dependent DNA helicase RuvB	13	2.19	0.2289	4.84	0.2433	2.71	0.0337		2.65	0.52	-2.13
WCS365_04394	pmpR	Transcriptional regulatory protein PmpR	9	-2.28	0	6.29	1	2.65	0.0097		8.57	4.93	-3.64
WCS365_04395	aspS	Aspartate--tRNA(Asp/Asn) ligase	21	0.64	0.1831	1.87	0.4902	3.99	0		1.23	3.35	2.12
WCS365_04399	cspA_3	Major cold shock protein CspA	4	0.86	0.414	2.5	0.8885	4.09	0.006		1.64	3.23	1.59
WCS365_04402	oprD_3	Porin D	5	3.22	0.3939	3.31	0.9861	7.74	0		0.09	4.52	4.43
WCS365_04406	kinA_1	Sporulation kinase A	29	-0.88	0.0014	1.22	0.5016	2.57	0.0308		2.1	3.45	1.35
WCS365_04427	-	hypothetical protein	53	0.64	0.177	2.54	0.2262	3.6	0.0383		1.9	2.96	1.06
WCS365_04428	-	hypothetical protein	48	0.1	0.8275	-0.81	0.0024	5.85	0.0116		-0.91	5.75	6.66
WCS365_04439	spvB_1	Mono(ADP-ribosyl)transferase SpvB	37	0.09	0.8341	1	0.9968	4.43	0.0329		0.91	4.34	3.43
WCS365_04465	ttgB	putative efflux pump membrane transporter TtgB	29	0.63	0.1533	4.04	0.065	4.29	0.0005		3.41	3.66	0.25
WCS365_04510	accC_2	Biotin carboxylase	64	0.98	0.0135	2.43	0.0149	4.66	0.0461		1.45	3.68	2.23
WCS365_04564	ubiE_3	Ubiquinone/menaquinone biosynthesis C-methyltransferase UbiE	4	0.86	0.4274	2.5	0.8871	8.49	0		1.64	7.63	5.99
WCS365_04570	-	hypothetical protein	13	0.13	0.8656	5.93	0.2403	6.54	0.0474		5.8	6.41	0.61
WCS365_04675	wecH	O-acetyltransferase WecH	10	-1.4	0.0036	4.35	0.111	5.55	0.0055		5.75	6.95	1.2
WCS365_04676	bshA_2	N-acetyl-alpha-D-glucosaminyl L-malate synthase	56	0.73	0.162	2.71	0.0053	5.07	0.0092		1.98	4.34	2.36
WCS365_04677	tagH_3	Teichoic acids export ATP-binding protein TagH	41	0.9	0.1247	2.75	0.0416	4.09	0.0254		1.85	3.19	1.34
WCS365_04678	kpsM	Polysialic acid transport protein KpsM	4	1.34	0.4721	1.14	0.9845	3.49	0.0069		-0.2	2.15	2.35
WCS365_04680	wbpE	UDP-2-acetamido-2-deoxy-3-oxo-D-glucuronate aminotransferase	8	-1.33	0.0308	2.35	0.4115	3.45	0.0392		3.68	4.78	1.1
WCS365_04701	rpfC_6	Sensory/regulatory protein RpfC	28	0.94	0.1558	2.44	0.4974	3.07	0.0253		1.5	2.13	0.63
WCS365_04711	lnt	Apolipoprotein N-acyltransferase	17	0.69	0.2799	2.39	0.5797	3.56	0		1.7	2.87	1.17
WCS365_04726	mrdB	Rod shape-determining protein RodA	11	0.2	0.9578	2.21	0.488	3.54	0.0006		2.01	3.34	1.33
WCS365_04727	mrdA	Penicillin-binding protein 2	6	3.19	0.4198	3.28	0.9843	2.76	0.0017		0.09	-0.43	-0.52
WCS365_04745	yhdG_4	putative amino acid permease YhdG	22	-0.15	0.7635	3.76	0.1232	4.67	0.0407		3.91	4.82	0.91
WCS365_04751	ppa	Inorganic pyrophosphatase	8	-0.38	0.7926	-1.15	0.0582	3.35	0.0003		-0.77	3.73	4.5
WCS365_04754	-	hypothetical protein	19	1.46	0.3696	-0.91	0.0224	4.31	0.0036		-2.37	2.85	5.22
WCS365_04757	-	hypothetical protein	64	0.02	0.9602	1.82	0.506	4.05	0		1.8	4.03	2.23
WCS365_04762	sacB	Levansucrase	14	0.26	0.6773	-2.46	0	3.12	0.0209		-2.72	2.86	5.58
WCS365_04767	-	hypothetical protein	10	1.65	0.7904	6.56	0.0053	6.13	0.0019		4.91	4.48	-0.43
WCS365_04784	-	hypothetical protein	56	0.42	0.432	2.42	0.0924	6.33	0.0313		2	5.91	3.91
WCS365_04792	nadK	NAD kinase	8	-1.78	0.0001	3.43	0	3.75	0.0306		5.21	5.53	0.32
WCS365_04803	mltD_2	Membrane-bound lytic murein transglycosylase D	25	1.18	0.2038	3.53	0.1176	3.51	0.0302		2.35	2.33	-0.02
WCS365_04885	pucI_4	putative allantoin permease	14	-0.67	0.1504	2.7	0.6918	8.81	0.0084		3.37	9.48	6.11
WCS365_04890	dppA_3	Periplasmic dipeptide transport protein	23	1.37	0.2973	5.68	0.0026	3.67	0.0104		4.31	2.3	-2.01
WCS365_04891	dppA_4	Periplasmic dipeptide transport protein	17	0.86	0.1488	4.74	0.1196	4.26	0.0286		3.88	3.4	-0.48
WCS365_04905	ldc	Lysine/ornithine decarboxylase	12	2.59	0.6419	0.31	0.5813	3.61	0.0338		-2.28	1.02	3.3
WCS365_04919	smc_3	Chromosome partition protein Smc	4	-0.05	0.9984	0.44	0.9585	5.23	0.0355		0.49	5.28	4.79
WCS365_04923	truB	tRNA pseudouridine synthase B	18	0.03	0.9414	1.66	0.3111	6.81	0.0234		1.63	6.78	5.15
WCS365_04925	infB	Translation initiation factor IF-2	46	0.94	0.0795	2.66	0.0417	3.31	0.0001		1.72	2.37	0.65
WCS365_04931	glmM	Phosphoglucosamine mutase	16	-2.05	0.0074	0.76	0.4947	2.78	0.0065		2.81	4.83	2.02
WCS365_04940	dapB	4-hydroxy-tetrahydrodipicolinate reductase	11	1.22	0.4778	2.28	0.4918	3.28	0.0027		1.06	2.06	1
WCS365_04941	dnaJ	Chaperone protein DnaJ	14	0.87	0.3759	0.83	0.999	3.23	0.0336		-0.04	2.36	2.4
WCS365_04985	cdiA_2	tRNA nuclease CdiA	115	0.04	0.8751	3.44	0.0018	5.15	0		3.4	5.11	1.71
WCS365_04989	cdsA_1	Phosphatidate cytidylyltransferase	6	-1.4	0.0005	5.84	0.4843	2.64	0.0458		7.24	4.04	-3.2
WCS365_04990	ispU	Ditrans%2Cpolycis-undecaprenyl-diphosphate synthase ((2E%2C6E)-farnesyl-diphosphate specific)	12	1.1	0.1173	4.12	0.429	3.66	0.0039		3.02	2.56	-0.46
WCS365_04995	map	Methionine aminopeptidase	7	1.11	0.4304	0.37	0.7274	4.36	0.0021		-0.74	3.25	3.99
WCS365_05002	-	hypothetical protein	7	0.76	0.9393	6.51	0.1267	5.25	0.0393		5.75	4.49	-1.26
WCS365_05009	dapE_2	Succinyl-diaminopimelate desuccinylase	13	0.65	0.9982	2.79	0.3089	4.01	0.0008		2.14	3.36	1.22
WCS365_05050	potA_8	Spermidine/putrescine import ATP-binding protein PotA	16	-0.36	0.4248	3.63	0.4961	4.38	0.0258		3.99	4.74	0.75
WCS365_05064	thrC_3	Threonine synthase	15	2.08	0.6573	-0.66	0.2325	3.1	0.0013		-2.74	1.02	3.76
WCS365_05067	xerD_2	Tyrosine recombinase XerD	9	0.51	0.5161	-1.95	0.0001	3.01	0.0031		-2.46	2.5	4.96
WCS365_05068	rplS	50S ribosomal protein L19	5	-2.42	0	1.56	0.0427	7.21	0.0148		3.98	9.63	5.65
WCS365_05110	rpsC	30S ribosomal protein S3	7	1.19	0.1018	3.8	0.4835	4.03	0.0079		2.61	2.84	0.23
WCS365_05124	secY	Protein translocase subunit SecY	17	1.03	0.4044	0.77	0.7061	2.86	0.0382		-0.26	1.83	2.09
WCS365_05125	rpsM	30S ribosomal protein S13	4	0.51	1	-2.56	0	3.84	0.0039		-3.07	3.33	6.4
WCS365_05128	rpoA	DNA-directed RNA polymerase subunit alpha	11	-5.95	0	-2.67	0	2.83	0.0009		3.28	8.78	5.5
WCS365_05150	-	UDP-glucose 4-epimerase	21	1.03	0.0662	1.5	0.1456	3.15	0.0476		0.47	2.12	1.65
WCS365_05173	dxs_2	1-deoxy-D-xylulose-5-phosphate synthase	20	0.38	0.6056	1.62	0.4922	3.36	0.0009		1.24	2.98	1.74
WCS365_05263	-	hypothetical protein	20	0.68	0.528	1.4	0.4982	4.51	0.014		0.72	3.83	3.11
WCS365_05276	ydcP_2	putative protease YdcP	21	1.1	0.6216	1.22	1	5.56	0.0379		0.12	4.46	4.34
WCS365_05308	aldHT	Aldehyde dehydrogenase%2C thermostable	15	1.15	0.2086	0.53	0.965	2.73	0.0253		-0.62	1.58	2.2
WCS365_05316	gatA	Glutamyl-tRNA(Gln) amidotransferase subunit A	20	0.27	0.6925	4.5	0.0716	2.67	0.002		4.23	2.4	-1.83
WCS365_05318	mreB	Rod shape-determining protein MreB	11	-0.24	0.7151	0.06	0.9152	3.94	0.0248		0.3	4.18	3.88
WCS365_05340	lptC	Lipopolysaccharide export system protein LptC	6	-0.97	0.1223	4.78	0.3114	3.71	0.0093		5.75	4.68	-1.07
WCS365_05346	mlaC	putative phospholipid-binding protein MlaC	12	1.34	0.3269	3.57	0.1978	2.85	0.0038		2.23	1.51	-0.72
WCS365_05360	-	hypothetical protein	22	0.66	0.5608	1.42	1	5.74	0		0.76	5.08	4.32
WCS365_05402	-	hypothetical protein	9	-0.15	0.8587	4.23	0.4275	2.51	0.0426		4.38	2.66	-1.72
WCS365_05409	nrdB	Ribonucleoside-diphosphate reductase subunit beta	26	0.37	0.8938	2.1	0.2409	2.52	0.0056		1.73	2.15	0.42
WCS365_05443	cdiA2	tRNA nuclease CdiA-2	72	0.2	0.6666	2.63	0.1669	4.1	0.0116		2.43	3.9	1.47
WCS365_05499	acsA_2	Acetyl-coenzyme A synthetase	27	-0.19	0.6598	1.54	0.4963	3.36	0.0209		1.73	3.55	1.82
WCS365_05507	kinA_2	Sporulation kinase A	15	1.22	0.6521	3.29	0.6065	2.35	0.0112		2.07	1.13	-0.94
WCS365_05531	shlB_2	Hemolysin transporter protein ShlB	13	1.71	0.8229	5.25	0.0084	6.92	0.0017		3.54	5.21	1.67
WCS365_05545	-	hypothetical protein	27	0.25	0.6752	4.31	0.0267	2.5	0.0249		4.06	2.25	-1.81
WCS365_05547	spvB_2	Mono(ADP-ribosyl)transferase SpvB	45	0.37	0.4511	3.14	0.0301	5.08	0.0053		2.77	4.71	1.94
WCS365_05568	recB	RecBCD enzyme subunit RecB	24	-2.03	0.0063	0.87	0.4403	2.58	0		2.9	4.61	1.71
WCS365_05569	recC	RecBCD enzyme subunit RecC	27	-0.29	0.4434	0.18	0.9685	3.98	0.0004		0.47	4.27	3.8
WCS365_05599	wapA	tRNA nuclease WapA	61	0.56	0.4934	3.12	0.0032	3.74	0.04		2.56	3.18	0.62
WCS365_05605	czcA_3	Cobalt-zinc-cadmium resistance protein CzcA	23	-0.05	1	2.13	0.2355	2.42	0.0441		2.18	2.47	0.29
WCS365_05639	iscS_2	Cysteine desulfurase IscS	16	-0.43	0.2595	4.25	0.1315	2.42	0.0013		4.68	2.85	-1.83
WCS365_05651	hisS	Histidine--tRNA ligase	12	1.63	0.5369	-0.16	0.9525	3.11	0.0094		-1.79	1.48	3.27
WCS365_05653	bamB	Outer membrane protein assembly factor BamB	20	0.92	0.8787	2.23	0.1109	5.31	0.0138		1.31	4.39	3.08
WCS365_05663	glyA_4	Serine hydroxymethyltransferase	11	0.2	0.7778	0.55	0.9951	3.89	0.0238		0.35	3.69	3.34
WCS365_05676	ispB	Octaprenyl-diphosphate synthase	19	-0.03	0.9526	3.29	0.4655	4	0.0005		3.32	4.03	0.71
WCS365_05682	-	hypothetical protein	21	0.17	0.6505	3.88	0.1001	3.9	0.0043		3.71	3.73	0.02
WCS365_05683	rpsT	30S ribosomal protein S20	5	-0.7	0.345	-1.26	0.0875	2.66	0.0362		-0.56	3.36	3.92
WCS365_05695	-	hypothetical protein	23	0.77	0.9003	3.18	0.1865	5.47	0.0168		2.41	4.7	2.29
WCS365_05769	rplA	50S ribosomal protein L1	10	0.38	0.9852	2.72	0.4063	3.11	0.0177		2.34	2.73	0.39
WCS365_05770	rplJ	50S ribosomal protein L10	4	-1.16	0.0115	6.26	0.4659	3.43	0.0271		7.42	4.59	-2.83
WCS365_05772	rpoB	DNA-directed RNA polymerase subunit beta	48	0.31	0.4871	3.48	0.0128	3.39	0.0003		3.17	3.08	-0.09
WCS365_05773	rpoC	DNA-directed RNA polymerase subunit beta'	39	0.93	0.1313	0.46	0.5335	2.57	0.0003		-0.47	1.64	2.11
WCS365_05776	fusA	Elongation factor G 1	30	-0.14	0.8295	3.73	0.0586	2.8	0		3.87	2.94	-0.93
WCS365_05800	-	hypothetical protein	24	0.86	0.25	2.18	0.2643	5.75	0.0162		1.32	4.89	3.57
WCS365_05801	-	putative NTE family protein	21	0.96	0.426	0.76	0.6896	9.1	0.0261		-0.2	8.14	8.34
WCS365_05829	-	hypothetical protein	36	0.59	0.2304	5.24	0.0069	2.88	0.0452		4.65	2.29	-2.36
WCS365_05840	-	23S ribosomal RNA	38	1.35	0.275	5.78	0	4.05	0		4.43	2.7	-1.73
WCS365_05842	-	16S ribosomal RNA	10	1.81	0.8152	0.99	0.3463	3.55	0.0031		-0.82	1.74	2.56

## Sheet: deps depleted
#Orf	Name	Description	Insertion sites	Clay log2FC	Clay p-value	deps log2FC	deps p-value	Col-0 log2FC	Col-0 p-value		normalized deps	normalized Col-0	Col-0/deps
WCS365_00014	lipL	Octanoyl-[GcvH]:protein N-octanoyltransferase	5	0.17	1	-2.79	0	-2.71	0		-2.96	-2.88	0.08
WCS365_00016	trpD_1	Anthranilate phosphoribosyltransferase	12	-6.06	0	-2.67	0	-2	0		3.39	4.06	0.67
WCS365_00017	trpG	Anthranilate synthase component 2	8	-4.91	0	-2.65	0	-1.15	0.0913		2.26	3.76	1.5
WCS365_00140	sdaA	L-serine dehydratase 1	7	1.39	0.4033	-2.62	0.0001	3.18	0.4661		-4.01	1.79	5.8
WCS365_00180	ahcY	Adenosylhomocysteinase	13	-5.86	0	-2.55	0	-1.79	0.0002		3.31	4.07	0.76
WCS365_00190	dadA1_1	D-amino acid dehydrogenase 1	10	-0.97	0.0574	-3.72	0	-1.86	0.0006		-2.75	-0.89	1.86
WCS365_00255	ilvD	Dihydroxy-acid dehydratase	11	-6.4	0	-2.88	0	-2.3	0		3.52	4.1	0.58
WCS365_00257	tcyP	L-cystine uptake protein TcyP	4	0.3	0.9942	-2.67	0.0029	2.01	0.4725		-2.97	1.71	4.68
WCS365_00259	-	putative membrane protein	5	-0.57	0.5874	-3.07	0	-0.31	0.5689		-2.5	0.26	2.76
WCS365_00268	hrpZ	Harpin HrpZ	4	0.06	0.997	-3.53	0.0002	-3.43	0.0003		-3.59	-3.49	0.1
WCS365_00290	-	hypothetical protein	11	-0.05	0.947	-3.42	0	1.96	0.4925		-3.37	2.01	5.38
WCS365_00337	zapA	Cell division protein ZapA	5	-1.17	0.0847	-3.89	0	-2.23	0.0018		-2.72	-1.06	1.66
WCS365_00361	yohD	Inner membrane protein YohD	7	-3.43	0	-3.43	0	-4.02	0		0	-0.59	-0.59
WCS365_00367	-	hypothetical protein	6	0.97	0.3373	-3.39	0.0002	-0.36	0.7783		-4.36	-1.33	3.03
WCS365_00372	yheS	putative ABC transporter ATP-binding protein YheS	13	-1.44	0.0011	-2.92	0	1.74	0.8929		-1.48	3.18	4.66
WCS365_00379	hemD	Uroporphyrinogen-III synthase	7	0.79	0.9989	-2.56	0	-0.03	1		-3.35	-0.82	2.53
WCS365_00382	argH_1	Argininosuccinate lyase	7	-7.44	0	-2.52	0.0002	-1.58	0.0032		4.92	5.86	0.94
WCS365_00385	-	hypothetical protein	4	-4.48	0	-3.59	0	-1.67	0.001		0.89	2.81	1.92
WCS365_00403	-	hypothetical protein	10	-1.28	0.064	-3.22	0	-3.25	0		-1.94	-1.97	-0.03
WCS365_00453	-	hypothetical protein	10	-0.82	0.0968	-2.54	0	0.95	0.6881		-1.72	1.77	3.49
WCS365_00458	stp_1	Serine/threonine phosphatase stp	8	-0.78	0.1802	-2.53	0	3.84	0.5659		-1.75	4.62	6.37
WCS365_00481	-	hypothetical protein	4	1.63	0.4868	-3.04	0	-2.99	0		-4.67	-4.62	0.05
WCS365_00579	mnmE	tRNA modification GTPase MnmE	10	-2.06	0.003	-2.74	0	4.64	0.6528		-0.68	6.7	7.38
WCS365_00606	phnX_1	Phosphonoacetaldehyde hydrolase	6	-1.13	0.1811	-2.92	0.0006	1.58	0.4891		-1.79	2.71	4.5
WCS365_00610	-	hypothetical protein	6	-0.52	0.3147	-2.6	0	-1.01	0.0875		-2.08	-0.49	1.59
WCS365_00613	metN_1	Methionine import ATP-binding protein MetN	6	-1	0.1707	-2.84	0.0001	5.76	0.994		-1.84	6.76	8.6
WCS365_00620	thrB	Homoserine kinase	4	-3.42	0	-3.1	0	-0.7	0.4224		0.32	2.72	2.4
WCS365_00661	rsmB	Ribosomal RNA small subunit methyltransferase B	10	-3.98	0	-3.42	0	-2.94	0		0.56	1.04	0.48
WCS365_00738	trpA	Tryptophan synthase alpha chain	7	-7.06	0	-3.1	0	-2.86	0		3.96	4.2	0.24
WCS365_00741	-	hypothetical protein	4	-1.12	0.1676	-4.26	0	-2.03	0.0009		-3.14	-0.91	2.23
WCS365_00761	-	hypothetical protein	12	-5.29	0	-2.57	0	4.16	0.9999		2.72	9.45	6.73
WCS365_00837	-	hypothetical protein	6	0.06	0.938	-2.7	0	-1.86	0.021		-2.76	-1.92	0.84
WCS365_00917	mhqD	Putative hydrolase MhqD	4	-0.46	0.8238	-2.96	0	7.01	1		-2.5	7.47	9.97
WCS365_00932	-	hypothetical protein	4	-1.55	0.0813	-3.06	0.0033	-1.07	0.0272		-1.51	0.48	1.99
WCS365_00954	kdgR_1	Transcriptional regulator KdgR	7	-2.25	0.0002	-2.72	0	-0.98	0.1877		-0.47	1.27	1.74
WCS365_00986	-	hypothetical protein	7	-7.32	0	-3.27	0	3.98	0.7202		4.05	11.3	7.25
WCS365_00992	-	hypothetical protein	6	-8	0	-2.65	0.0005	-0.22	0.9895		5.35	7.78	2.43
WCS365_01011	yjiE_2	HTH-type transcriptional regulator YjiE	12	0.78	0.2098	-3.16	0	2.16	0.4459		-3.94	1.38	5.32
WCS365_01022	-	hypothetical protein	6	-0.6	0.5589	-3.1	0	-1.66	0.0039		-2.5	-1.06	1.44
WCS365_01032	tal	Transaldolase	5	-0.04	0.9967	-3.61	0	4.78	0.2153		-3.57	4.82	8.39
WCS365_01046	ugpQ	Glycerophosphoryl diester phosphodiesterase	5	2.04	0.4841	-2.74	0	0.41	0.9812		-4.78	-1.63	3.15
WCS365_01048	apbE_1	FAD:protein FMN transferase	6	-0.16	0.8311	-2.91	0.0017	0.04	0.9534		-2.75	0.2	2.95
WCS365_01052	-	hypothetical protein	5	0.54	0.5317	-3.9	0	-2.04	0.0157		-4.44	-2.58	1.86
WCS365_01074	rlmM	Ribosomal RNA large subunit methyltransferase M	16	-4.13	0	-2.86	0	2.99	0.4674		1.27	7.12	5.85
WCS365_01094	apt	Adenine phosphoribosyltransferase	4	-0.12	0.8382	-2.82	0.0001	-6.79	0.002		-2.7	-6.67	-3.97
WCS365_01142	qseB_1	Transcriptional regulatory protein QseB	6	-2.77	0	-3.33	0	1.14	0.5443		-0.56	3.91	4.47
WCS365_01143	dsbD	Thiol:disulfide interchange protein DsbD	12	-1.6	0.0043	-2.98	0	3.86	0.0003		-1.38	5.46	6.84
WCS365_01183	-	hypothetical protein	13	-0.9	0.0604	-2.6	0	7.99	0.2777		-1.7	8.89	10.59
WCS365_01201	nlhH_2	Carboxylesterase NlhH	9	-2.11	0.0013	-2.58	0.0004	1.41	0.2714		-0.47	3.52	3.99
WCS365_01202	efp	Elongation factor P	5	-0.43	0.5372	-2.96	0	2.89	0.0092		-2.53	3.32	5.85
WCS365_01215	lolD_3	Lipoprotein-releasing system ATP-binding protein LolD	7	-1.46	0.0345	-3.68	0	-2.57	0.1154		-2.22	-1.11	1.11
WCS365_01255	-	hypothetical protein	5	-2.87	0.0001	-2.63	0.0003	1.37	0.5225		0.24	4.24	4
WCS365_01277	-	hypothetical protein	7	0.68	0.7606	-3.43	0	0.99	0.7974		-4.11	0.31	4.42
WCS365_01288	-	hypothetical protein	4	-2.41	0.0058	-2.79	0.0004	-0.69	0.3939		-0.38	1.72	2.1
WCS365_01290	actIII	Putative ketoacyl reductase	7	-0.01	0.9946	-2.53	0.0001	-0.84	0.0878		-2.52	-0.83	1.69
WCS365_01298	ccmE	Cytochrome c-type biogenesis protein CcmE	6	-4.3	0	-2.85	0	1.57	0.098		1.45	5.87	4.42
WCS365_01337	zraR_1	Transcriptional regulatory protein ZraR	11	-2.2	0.0036	-2.74	0	-1.73	0.0009		-0.54	0.47	1.01
WCS365_01373	nudJ_1	Phosphatase NudJ	8	-6.14	0	-2.65	0	-0.92	0.0238		3.49	5.22	1.73
WCS365_01374	glcC_2	Glc operon transcriptional activator	4	-5.84	0	-2.73	0.0002	2.84	0.4917		3.11	8.68	5.57
WCS365_01480	catC	Muconolactone Delta-isomerase	7	-1.09	0.0604	-3.27	0	2.39	1		-2.18	3.48	5.66
WCS365_01508	lrp_5	Leucine-responsive regulatory protein	4	1.01	0.8397	-3.23	0	6.87	0.4758		-4.24	5.86	10.1
WCS365_01571	nirD	Nitrite reductase (NADH) small subunit	4	-0.37	0.6957	-2.81	0.0011	3.66	0.4712		-2.44	4.03	6.47
WCS365_01609	yqaA	Inner membrane protein YqaA	6	-0.78	0.2031	-2.76	0.0001	-0.08	0.9685		-1.98	0.7	2.68
WCS365_01617	-	hypothetical protein	10	-0.87	0.1814	-3.15	0	1.04	0.4937		-2.28	1.91	4.19
WCS365_01618	-	hypothetical protein	4	-4.2	0.0009	-3.39	0.0034	-1.5	0.0094		0.81	2.7	1.89
WCS365_01631	nodD2_2	Nodulation protein D 2	6	2.11	0.2404	-2.8	0	4.79	0.9543		-4.91	2.68	7.59
WCS365_01660	dxs_1	1-deoxy-D-xylulose-5-phosphate synthase	13	-1.64	0.01	-2.6	0	-1.76	0.0174		-0.96	-0.12	0.84
WCS365_01709	bepA_2	Beta-barrel assembly-enhancing protease	7	-2.72	0	-3.7	0	-0.84	0.3118		-0.98	1.88	2.86
WCS365_01719	yesS_2	HTH-type transcriptional regulator YesS	12	0.95	0.5429	-2.84	0	-1.53	0.0004		-3.79	-2.48	1.31
WCS365_01722	sugB_1	Trehalose transport system permease protein SugB	11	-0.83	0.125	-2.95	0	2.87	0.4955		-2.12	3.7	5.82
WCS365_01735	ybiT	putative ABC transporter ATP-binding protein YbiT	9	-1.8	0.0026	-3.16	0	3.53	0.1625		-1.36	5.33	6.69
WCS365_01767	nodD2_3	Nodulation protein D 2	8	-6.13	0	-2.59	0	8.04	0.6236		3.54	14.17	10.63
WCS365_01786	narK	Nitrate/nitrite transporter NarK	5	-1.8	0.0074	-2.56	0	-0.5	0.4794		-0.76	1.3	2.06
WCS365_01797	pdxH_1	Pyridoxine/pyridoxamine 5'-phosphate oxidase	4	-1.56	0.0246	-4.39	0	3.1	0.4676		-2.83	4.66	7.49
WCS365_01815	-	hypothetical protein	5	0.28	0.9889	-4.41	0	8.42	0.4225		-4.69	8.14	12.83
WCS365_01874	-	hypothetical protein	4	-2.55	0	-3.13	0	0	1		-0.58	2.55	3.13
WCS365_01904	-	hypothetical protein	9	-5.88	0	-2.66	0	-1.29	0.0076		3.22	4.59	1.37
WCS365_01912	metI	D-methionine transport system permease protein MetI	11	0.41	0.9878	-2.71	0	3.28	0.4087		-3.12	2.87	5.99
WCS365_02116	-	hypothetical protein	4	-7.47	0	-2.65	0.0224	-2.24	0.0002		4.82	5.23	0.41
WCS365_02148	phoD_1	Alkaline phosphatase D	9	-6.45	0	-2.93	0	4.3	0.2045		3.52	10.75	7.23
WCS365_02169	cysC	Adenylyl-sulfate kinase	5	-0.12	0.9066	-3.14	0	2.23	0.4507		-3.02	2.35	5.37
WCS365_02173	-	hypothetical protein	8	0.11	0.8679	-3.17	0	5.74	0.2183		-3.28	5.63	8.91
WCS365_02191	-	hypothetical protein	5	1.56	0.2673	-2.81	0	-1.65	0.0423		-4.37	-3.21	1.16
WCS365_02235	yvdD	LOG family protein YvdD	6	-0.28	0.9383	-2.54	0.0004	-0.29	0.9437		-2.26	-0.01	2.25
WCS365_02254	fabR	HTH-type transcriptional repressor FabR	5	0.5	0.9836	-2.6	0.0003	7.88	0.9704		-3.1	7.38	10.48
WCS365_02255	-	hypothetical protein	5	1.37	0.9293	-2.89	0	-0.75	0.1869		-4.26	-2.12	2.14
WCS365_02262	-	hypothetical protein	12	-1.16	0.0068	-2.94	0	1.85	0.9579		-1.78	3.01	4.79
WCS365_02265	cbpM	Chaperone modulatory protein CbpM	9	-0.75	0.2134	-3.11	0	0	1		-2.36	0.75	3.11
WCS365_02277	amiC_2	Aliphatic amidase expression-regulating protein	7	0.48	0.9693	-2.63	0.0001	0.63	0.8269		-3.11	0.15	3.26
WCS365_02321	-	hypothetical protein	4	-1.2	0.0468	-3.03	0	-2.23	0		-1.83	-1.03	0.8
WCS365_02335	-	Zinc-type alcohol dehydrogenase-like protein	10	-0.52	0.6519	-2.6	0	-0.5	0.6497		-2.08	0.02	2.1
WCS365_02341	-	Purine-binding protein	4	-1.15	0.0746	-3.49	0.0001	-1.02	0.0006		-2.34	0.13	2.47
WCS365_02359	-	hypothetical protein	5	0.17	1	-2.79	0	-1.81	0.001		-2.96	-1.98	0.98
WCS365_02361	znuC_4	Zinc import ATP-binding protein ZnuC	11	-5.95	0	-2.67	0	-0.07	0.9514		3.28	5.88	2.6
WCS365_02449	-	hypothetical protein	4	-0.51	0.7476	-4.34	0	-0.51	0.2099		-3.83	0	3.83
WCS365_02573	-	tRNA-Glu(ttc)	4	-6.63	0.0001	-3.47	0.0004	1.5	1		3.16	8.13	4.97
WCS365_02583	-	hypothetical protein	11	-1.99	0	-3.24	0	4.22	0.1131		-1.25	6.21	7.46
WCS365_02584	-	hypothetical protein	8	-0.63	0.3188	-3.41	0	-1.32	0.0422		-2.78	-0.69	2.09
WCS365_02589	-	hypothetical protein	4	-0.37	0.6936	-2.81	0.0009	2.83	0.2542		-2.44	3.2	5.64
WCS365_02605	-	hypothetical protein	4	-1.38	0.0358	-3.36	0	5.71	0.2345		-1.98	7.09	9.07
WCS365_02648	folE_1	GTP cyclohydrolase 1	4	-2.71	0.0081	-2.94	0.0045	2.14	0.0836		-0.23	4.85	5.08
WCS365_02661	-	hypothetical protein	5	-0.85	0.1788	-2.91	0	2.04	0.2345		-2.06	2.89	4.95
WCS365_02672	cysW_2	Sulfate transport system permease protein CysW	6	-0.16	0.8197	-2.91	0.0015	4.08	0.4814		-2.75	4.24	6.99
WCS365_02674	potA_6	Spermidine/putrescine import ATP-binding protein PotA	7	-0.32	0.7271	-3.27	0	4.42	0.9963		-2.95	4.74	7.69
WCS365_02679	ppsC	Phthiocerol synthesis polyketide synthase type I PpsC	10	-0.05	0.9321	-3.11	0	0.17	0.874		-3.06	0.22	3.28
WCS365_02741	-	hypothetical protein	4	-0.59	0.6115	-3.21	0.0001	-2.49	0.045		-2.62	-1.9	0.72
WCS365_02743	resA_2	Thiol-disulfide oxidoreductase ResA	5	-1.22	0.0988	-3.02	0.0022	1	0.459		-1.8	2.22	4.02
WCS365_02876	-	hypothetical protein	7	-1.09	0.0665	-3.27	0	0.07	0.9307		-2.18	1.16	3.34
WCS365_02903	gcvA_7	Glycine cleavage system transcriptional activator	4	-1.39	0.0258	-2.89	0	-1.79	0.0011		-1.5	-0.4	1.1
WCS365_02955	-	hypothetical protein	9	-1.91	0	-2.94	0	1.29	0.9999		-1.03	3.2	4.23
WCS365_02956	frsA	Esterase FrsA	10	-0.89	0.1204	-3.57	0	0.36	0.4156		-2.68	1.25	3.93
WCS365_02990	-	hypothetical protein	6	-7.86	0	-3.01	0.0002	-0.48	0.4244		4.85	7.38	2.53
WCS365_03016	tolC_3	Outer membrane protein TolC	6	-0.52	0.6466	-3.16	0	1.76	0.9755		-2.64	2.28	4.92
WCS365_03029	-	hypothetical protein	9	2.39	0.8027	-2.66	0	0.2	0.8453		-5.05	-2.19	2.86
WCS365_03033	ybhR	Inner membrane transport permease YbhR	9	-0.09	0.8872	-3.02	0	0.89	0.9872		-2.93	0.98	3.91
WCS365_03061	-	hypothetical protein	4	-2.46	0	-2.68	0	-0.65	0.6611		-0.22	1.81	2.03
WCS365_03171	cyoC_2	Cytochrome bo(3) ubiquinol oxidase subunit 3	9	-0.68	0.1297	-2.72	0	2.91	0.1126		-2.04	3.59	5.63
WCS365_03175	higA-2	Antitoxin HigA-2	4	0.81	0.4871	-3.17	0	-1.82	0.0468		-3.98	-2.63	1.35
WCS365_03187	tdcB	L-threonine dehydratase catabolic TdcB	12	0.31	0.6127	-2.62	0	-0.56	0.4488		-2.93	-0.87	2.06
WCS365_03203	petA	Ubiquinol-cytochrome c reductase iron-sulfur subunit	5	-1.51	0.0406	-2.81	0	-1.02	0.0156		-1.3	0.49	1.79
WCS365_03206	sspA	Stringent starvation protein A	6	2.92	0.9606	-3.01	0	0.44	0.4497		-5.93	-2.48	3.45
WCS365_03246	patA	Peptidoglycan O-acetyltransferase	18	-4.12	0	-2.59	0	-0.14	0.8793		1.53	3.98	2.45
WCS365_03255	-	hypothetical protein	8	-0.63	0.3351	-3.41	0	0.41	0.7286		-2.78	1.04	3.82
WCS365_03266	estB	Carboxylesterase 2	4	0.13	0.8589	-3.9	0	-0.76	0.3097		-4.03	-0.89	3.14
WCS365_03270	glnQ_6	Glutamine transport ATP-binding protein GlnQ	5	-0.59	0.4807	-2.73	0.0007	-1.3	0.049		-2.14	-0.71	1.43
WCS365_03271	mqsA	Antitoxin MqsA	6	-1.68	0.0391	-2.81	0.0032	-2.2	0.0035		-1.13	-0.52	0.61
WCS365_03305	-	hypothetical protein	4	-0.63	0.346	-2.54	0.003	1.06	0.9999		-1.91	1.69	3.6
WCS365_03350	-	hypothetical protein	9	-5.88	0	-2.66	0	-1.4	0.0758		3.22	4.48	1.26
WCS365_03468	gabD_2	Succinate-semialdehyde dehydrogenase [NADP(+)] GabD	14	-0.86	0.0439	-2.57	0	-1.37	0.0004		-1.71	-0.51	1.2
WCS365_03480	dthadh	D-threo-3-hydroxyaspartate dehydratase	14	0.25	0.6735	-2.52	0	2.3	1		-2.77	2.05	4.82
WCS365_03560	nuoE_2	NADH-quinone oxidoreductase subunit E	7	-1.84	0.0001	-2.97	0	5.43	0.0295		-1.13	7.27	8.4
WCS365_03561	nuoF	NADH-quinone oxidoreductase subunit F	13	-1.13	0.0266	-3.48	0	3.75	0.0061		-2.35	4.88	7.23
WCS365_03564	nuoI	NADH-quinone oxidoreductase subunit I	5	-0.53	0.4964	-2.59	0	5.51	0.0784		-2.06	6.04	8.1
WCS365_03571	-	hypothetical protein	4	0.13	0.8558	-3.9	0	5.77	0.4884		-4.03	5.64	9.67
WCS365_03591	-	hypothetical protein	7	-7.32	0	-3.27	0	-1.48	0.0062		4.05	5.84	1.79
WCS365_03621	mexA	Multidrug resistance protein MexA	6	-0.6	0.5577	-3.1	0	5.31	0.3078		-2.5	5.91	8.41
WCS365_03622	baeS_1	Signal transduction histidine-protein kinase BaeS	8	-2.1	0.003	-3.57	0	3.41	0.4843		-1.47	5.51	6.98
WCS365_03754	-	hypothetical protein	5	-1.67	0.0591	-3.55	0	-0.41	0.7918		-1.88	1.26	3.14
WCS365_03764	-	hypothetical protein	5	-1.38	0.0471	-3.29	0	5.46	0.0991		-1.91	6.84	8.75
WCS365_03779	-	hypothetical protein	5	-1.51	0.0383	-2.81	0	-0.02	0.9916		-1.3	1.49	2.79
WCS365_03842	ahpD_2	Alkyl hydroperoxide reductase AhpD	5	-2.82	0	-3.74	0	-4.33	0.0025		-0.92	-1.51	-0.59
WCS365_03872	-	hypothetical protein	4	-6.37	0	-2.74	0	8.72	0.9965		3.63	15.09	11.46
WCS365_03873	mdtH	Multidrug resistance protein MdtH	11	-5.25	0	-2.75	0	4.64	0.9871		2.5	9.89	7.39
WCS365_03882	proC_3	Pyrroline-5-carboxylate reductase	4	-1.08	0.1979	-2.68	0.0009	4.83	0.2966		-1.6	5.91	7.51
WCS365_03973	ypdE	Aminopeptidase YpdE	7	-0.55	0.8107	-2.81	0.0001	2.68	0.1437		-2.26	3.23	5.49
WCS365_03974	rhtB_6	Homoserine/homoserine lactone efflux protein	9	-0.68	0.132	-2.72	0	8.01	0.4845		-2.04	8.69	10.73
WCS365_03988	lldR_1	Putative L-lactate dehydrogenase operon regulatory protein	6	-1.75	0.0385	-3.25	0	3.6	0.786		-1.5	5.35	6.85
WCS365_04002	-	putative HTH-type transcriptional regulator	5	-1.51	0.0391	-2.81	0	1.43	0.9866		-1.3	2.94	4.24
WCS365_04057	lldR_2	Putative L-lactate dehydrogenase operon regulatory protein	4	-0.61	0.3707	-3.33	0.0003	-1	0.12		-2.72	-0.39	2.33
WCS365_04087	pitA_3	Low-affinity inorganic phosphate transporter 1	15	-5.98	0	-2.68	0	0.49	0.4111		3.3	6.47	3.17
WCS365_04198	hisQ_2	Histidine transport system permease protein HisQ	8	1.68	0.9138	-2.74	0	-0.8	0.1204		-4.42	-2.48	1.94
WCS365_04227	-	hypothetical protein	6	-0.86	0.0862	-2.66	0	3.26	0.9829		-1.8	4.12	5.92
WCS365_04286	ftsB	Cell division protein FtsB	8	-3.7	0	-3.07	0	0	1		0.63	3.7	3.07
WCS365_04287	eno	Enolase	12	-5.97	0	-2.97	0	-0.67	0.5419		3	5.3	2.3
WCS365_04295	lpxA	Acyl-[acyl-carrier-protein]--UDP-N-acetylglucosamine O-acyltransferase	8	-1.68	0.0003	-2.58	0	2.16	0.2195		-0.9	3.84	4.74
WCS365_04314	acrA_2	Multidrug efflux pump subunit AcrA	11	-5.25	0	-2.75	0	0.29	0.7673		2.5	5.54	3.04
WCS365_04397	-	hypothetical protein	5	-0.48	0.4294	-2.87	0.0002	1.73	0.9615		-2.39	2.21	4.6
WCS365_04473	-	hypothetical protein	10	-6.13	0	-2.77	0	-1.71	0.0406		3.36	4.42	1.06
WCS365_04606	catD_5	3-oxoadipate enol-lactonase 2	6	-1.75	0.0377	-3.25	0	0.83	1		-1.5	2.58	4.08
WCS365_04656	aroQ_2	3-dehydroquinate dehydratase	10	0.41	0.9898	-2.84	0	-1.68	0.1003		-3.25	-2.09	1.16
WCS365_04753	-	hypothetical protein	4	-1.75	0.0986	-3.29	0.0044	3.03	0.9258		-1.54	4.78	6.32
WCS365_04816	alkA	DNA-3-methyladenine glycosylase	8	-1.88	0.0002	-2.62	0	0.69	0.7105		-0.74	2.57	3.31
WCS365_04873	iolE_2	Inosose dehydratase	4	-0.67	0.3308	-3.84	0.0002	-1.19	0.1366		-3.17	-0.52	2.65
WCS365_04875	murR	HTH-type transcriptional regulator MurR	11	1.43	0.9635	-2.85	0	2.64	0.3981		-4.28	1.21	5.49
WCS365_04899	-	hypothetical protein	13	-6.01	0	-2.69	0	-1.31	0.0898		3.32	4.7	1.38
WCS365_04936	-	hypothetical protein	5	-0.26	0.7025	-3.06	0.0002	5.91	0.2739		-2.8	6.17	8.97
WCS365_04998	-	hypothetical protein	6	-5.89	0	-2.84	0.0002	7.5	0.1916		3.05	13.39	10.34
WCS365_05007	csdE	Sulfur acceptor protein CsdE	10	0.41	0.9875	-2.84	0	-5.44	0.0997		-3.25	-5.85	-2.6
WCS365_05125	rpsM	30S ribosomal protein S13	4	0.51	1	-2.56	0	3.84	0.0039		-3.07	3.33	6.4
WCS365_05128	rpoA	DNA-directed RNA polymerase subunit alpha	11	-5.95	0	-2.67	0	2.83	0.0009		3.28	8.78	5.5
WCS365_05258	pgrR_8	HTH-type transcriptional regulator PgrR	4	0.67	0.52	-2.77	0.0102	-0.42	0.6642		-3.44	-1.09	2.35
WCS365_05311	-	hypothetical protein	11	-5.95	0	-2.67	0	-1.46	0.0049		3.28	4.49	1.21
WCS365_05396	cynR_6	HTH-type transcriptional regulator CynR	10	-6.1	0	-2.61	0	0.57	0.5345		3.49	6.67	3.18
WCS365_05675	-	hypothetical protein	10	0.41	0.9902	-2.84	0	2.28	0.9187		-3.25	1.87	5.12
WCS365_05738	-	hypothetical protein	6	-6.27	0	-2.73	0	1.3	0.5203		3.54	7.57	4.03
WCS365_05759	-	hypothetical protein	9	-6.17	0	-2.6	0	-3.13	0.0001		3.57	3.04	-0.53
WCS365_05775	rpsG	30S ribosomal protein S7	7	-5.58	0	-2.83	0	4.48	0.3962		2.75	10.06	7.31
WCS365_05791	pchR_2	Regulatory protein PchR	10	-6.1	0	-2.61	0	5.44	0.0857		3.49	11.54	8.05
WCS365_05804	soxS	Regulatory protein SoxS	11	-5.95	0	-2.67	0	-3.12	0		3.28	2.83	-0.45

## Sheet: deps enriched
#Orf	Name	Description	Insertion sites	Clay log2FC	Clay p-value	deps log2FC	deps p-value	Col-0 log2FC	Col-0 p-value		normalized deps	normalized Col-0	Col-0/deps
WCS365_00001	tyrS	Tyrosine--tRNA ligase	13	-1.39	0.003	3.77	0	4.01	0		5.16	5.4	0.24
WCS365_00002	mepM_1	Murein DD-endopeptidase MepM	18	1.21	0.4476	6.7	0.0001	2.1	0.0004		5.49	0.89	-4.6
WCS365_00018	estA	Esterase EstA	28	0.05	0.9134	5.82	0.0256	1.18	0.1448		5.77	1.13	-4.64
WCS365_00034	lptD	LPS-assembly protein LptD	23	3.12	1	3.15	0	3.99	0		0.03	0.87	0.84
WCS365_00041	-	hypothetical protein	31	0.06	0.8637	3.23	0.0292	4.88	0.1065		3.17	4.82	1.65
WCS365_00050	dnaG	DNA primase	8	-1.55	0.0001	2.54	0.0013	2.53	0.0018		4.09	4.08	-0.01
WCS365_00051	rpoD	RNA polymerase sigma factor RpoD	4	-2.19	0.0003	3.16	0.0114	2.89	0.0024		5.35	5.08	-0.27
WCS365_00074	bioC	Malonyl-[acyl-carrier protein] O-methyltransferase	4	-2.97	0	2.38	0.0172	2.59	0.025		5.35	5.56	0.21
WCS365_00077	bioB	Biotin synthase	6	-3.04	0	2.53	0.0004	2.57	0.0107		5.57	5.61	0.04
WCS365_00098	creC	Sensor protein CreC	13	0.05	0.9115	7.02	0.016	3.11	0.2368		6.97	3.06	-3.91
WCS365_00167	tktA	Transketolase 1	10	0.05	0.9999	3.35	0	3.99	0		3.3	3.94	0.64
WCS365_00187	bioA	Adenosylmethionine-8-amino-7-oxononanoate aminotransferase	6	-1.33	0.0156	2.99	0.0001	3.61	0.0023		4.32	4.94	0.62
WCS365_00234	rpoH	RNA polymerase sigma factor RpoH	7	-2.16	0	3.24	0	3.99	0		5.4	6.15	0.75
WCS365_00349	ubiD	3-octaprenyl-4-hydroxybenzoate carboxy-lyase	10	-0.41	0.8598	5.56	0.008	0.96	0.1135		5.97	1.37	-4.6
WCS365_00358	ppx	Exopolyphosphatase	12	-0.54	0.261	2.86	0.0364	6.52	0.3528		3.4	7.06	3.66
WCS365_00408	rep	ATP-dependent DNA helicase Rep	8	-1.44	0.0012	2.82	0.0004	2.7	0.0026		4.26	4.14	-0.12
WCS365_00438	gmk	Guanylate kinase	4	-2.87	0.0001	3.42	0	3.32	0.0044		6.29	6.19	-0.1
WCS365_00448	oxyR	Hydrogen peroxide-inducible genes activator	5	-1.1	0.0394	3.66	0.0005	5.92	0.0001		4.76	7.02	2.26
WCS365_00563	glmS_1	Glutamine--fructose-6-phosphate aminotransferase [isomerizing]	4	-1.99	0.0072	3.77	0	2.78	0.0036		5.76	4.77	-0.99
WCS365_00565	glmU_1	Bifunctional protein GlmU	6	-1.01	0.0478	3.96	0	2.78	0.0009		4.97	3.79	-1.18
WCS365_00567	atpD	ATP synthase subunit beta	9	-0.94	0.0943	3.43	0	3.57	0		4.37	4.51	0.14
WCS365_00569	atpA	ATP synthase subunit alpha	4	-2.72	0.0001	2.92	0.0007	2.83	0.0121		5.64	5.55	-0.09
WCS365_00582	dnaA	Chromosomal replication initiator protein DnaA	9	-1.47	0.0001	2.89	0.0002	2.38	0.068		4.36	3.85	-0.51
WCS365_00585	gyrB	DNA gyrase subunit B	18	-2.08	0	3.09	0	2.96	0		5.17	5.04	-0.13
WCS365_00592	glyQ	Glycine--tRNA ligase alpha subunit	11	-1.32	0.0028	2.76	0	2.86	0		4.08	4.18	0.1
WCS365_00616	znuB_2	High-affinity zinc uptake system membrane protein ZnuB	7	-0.4	0.5983	3.53	0.0008	4.41	0.0011		3.93	4.81	0.88
WCS365_00617	znuC_2	Zinc import ATP-binding protein ZnuC	5	-0.67	0.5336	5.16	0.001	4.4	0.099		5.83	5.07	-0.76
WCS365_00654	hemF	Oxygen-dependent coproporphyrinogen-III oxidase	5	-1.25	0.0499	2.81	0.0041	2.95	0.0015		4.06	4.2	0.14
WCS365_00655	qorA_2	Quinone oxidoreductase 1	11	-0.99	0.0587	4.6	0.0339	-0.36	0.9276		5.59	0.63	-4.96
WCS365_00739	-	hypothetical protein	19	1.9	0.0067	7.77	0	7.78	0.0002		5.87	5.88	0.01
WCS365_00740	-	hypothetical protein	4	0.88	0.7209	6.02	0.0406	3.6	0.0295		5.14	2.72	-2.42
WCS365_00751	aceE_1	Pyruvate dehydrogenase E1 component	30	1.33	0.307	5.65	0.0004	5.56	0.2512		4.32	4.23	-0.09
WCS365_00765	gdh	Glucose 1-dehydrogenase	12	0.87	0.3829	6.8	0.0457	-0.8	0.4229		5.93	-1.67	-7.6
WCS365_00782	nepI_1	Purine ribonucleoside efflux pump NepI	8	-1.29	0.0032	3.5	0	3.53	0.1105		4.79	4.82	0.03
WCS365_00783	rclR_1	RCS-specific HTH-type transcriptional activator RclR	7	4.4	0.9896	2.34	0.0003	1.96	0.1867		-2.06	-2.44	-0.38
WCS365_00784	-	hypothetical protein	5	-4.63	0	3.59	0.0001	-0.42	0.5791		8.22	4.21	-4.01
WCS365_00801	yejB_1	Inner membrane ABC transporter permease protein YejB	5	-1.45	0.0032	3.05	0.0047	0.16	0.9993		4.5	1.61	-2.89
WCS365_00803	gsiA_1	Glutathione import ATP-binding protein GsiA	4	-2.19	0.0003	3.16	0.0105	-1.48	0.0007		5.35	0.71	-4.64
WCS365_00824	cobN	Aerobic cobaltochelatase subunit CobN	41	0.94	0.9069	5.48	0.0238	4.63	0.2466		4.54	3.69	-0.85
WCS365_00847	dnaE2	Error-prone DNA polymerase	38	1.28	0.0441	3.98	0.0074	0.06	1		2.7	-1.22	-3.92
WCS365_00848	-	hypothetical protein	18	0.28	0.5824	7.69	0.0029	0.92	0.9999		7.41	0.64	-6.77
WCS365_00922	cbiL	Cobalt-precorrin-2 C(20)-methyltransferase	15	1.83	0.0565	4.31	0.0469	3.14	0.1742		2.48	1.31	-1.17
WCS365_00928	puuP_1	Putrescine importer PuuP	7	0.4	0.9911	3.38	0	0.2	0.895		2.98	-0.2	-3.18
WCS365_01054	rapA_2	RNA polymerase-associated protein RapA	35	-0.33	0.4923	6.31	0.0217	5.56	0.3401		6.64	5.89	-0.75
WCS365_01055	nagZ	Beta-hexosaminidase	22	0.7	0.4396	4.66	0.0045	-0.84	0.2359		3.96	-1.54	-5.5
WCS365_01147	lgrD_1	Linear gramicidin synthase subunit D	101	-0.25	0.458	3.87	0.0023	4.13	0.0001		4.12	4.38	0.26
WCS365_01156	accA1_2	Acetyl-/propionyl-coenzyme A carboxylase alpha chain	27	-0.96	0.0031	4.25	0.0142	0.02	0.9783		5.21	0.98	-4.23
WCS365_01181	-	3'3'-cGAMP-specific phosphodiesterase 1	37	0.56	0.8401	4.11	0.0104	0.76	0.3509		3.55	0.2	-3.35
WCS365_01243	pglF	UDP-N-acetyl-alpha-D-glucosamine C6 dehydratase	28	-0.08	0.7917	5.59	0.0101	5.74	0.0003		5.67	5.82	0.15
WCS365_01320	fliR	Flagellar biosynthetic protein FliR	4	-0.68	0.1862	4.19	0	-1.63	0.0009		4.87	-0.95	-5.82
WCS365_01324	fliN_1	Flagellar motor switch protein FliN	4	-1.32	0.1296	3.32	0.0007	-1.42	0.0554		4.64	-0.1	-4.74
WCS365_01325	fliM	Flagellar motor switch protein FliM	5	-0.79	0.2204	2.32	0.0028	4.97	0.2429		3.11	5.76	2.65
WCS365_01327	fliK	Flagellar hook-length control protein	4	-2.72	0	2.92	0.0006	1.53	0.494		5.64	4.25	-1.39
WCS365_01329	afsQ1_1	Transcriptional regulatory protein AfsQ1	6	-1.85	0.006	3.52	0.0007	3	0.2614		5.37	4.85	-0.52
WCS365_01338	kinE_1	Sporulation kinase E	8	-2.96	0	2.8	0.0002	3.12	0.0326		5.76	6.08	0.32
WCS365_01343	-	hypothetical protein	4	-2.83	0.0001	2.5	0.0122	-3.59	0.0176		5.33	-0.76	-6.09
WCS365_01344	fliC	B-type flagellin	9	-2.22	0	2.69	0	-0.44	0.5827		4.91	1.78	-3.13
WCS365_01350	flgH_1	Flagellar L-ring protein	4	-2.06	0.0001	3.03	0	1.06	0.7913		5.09	3.12	-1.97
WCS365_01352	flgF	Flagellar basal-body rod protein FlgF	6	-1.23	0.0191	3.31	0	0.11	0.9589		4.54	1.34	-3.2
WCS365_01398	tpx	Thiol peroxidase	5	-2.28	0.0014	3.4	0.0002	-1.22	0.3015		5.68	1.06	-4.62
WCS365_01399	mdtA_1	Multidrug resistance protein MdtA	12	3.98	0.9999	2.78	0	-1.19	0.0485		-1.2	-5.17	-3.97
WCS365_01402	mdtC	Multidrug resistance protein MdtC	45	0.36	0.9562	3.3	0.007	-0.92	0.0096		2.94	-1.28	-4.22
WCS365_01418	tmoS_1	Sensor histidine kinase TmoS	8	-2.12	0	2.58	0.0008	0.13	0.9136		4.7	2.25	-2.45
WCS365_01463	potH_4	Putrescine transport system permease protein PotH	15	0.28	0.6081	7.77	0.0031	-0.74	0.3838		7.49	-1.02	-8.51
WCS365_01469	dapC	putative N-succinyldiaminopimelate aminotransferase DapC	10	-0.57	0.4591	6.22	0.0492	2.58	0.9142		6.79	3.15	-3.64
WCS365_01472	ddaF	Dapdiamide A synthase	21	-0.17	0.7286	4.32	0.0477	4.09	0.1451		4.49	4.26	-0.23
WCS365_01538	crt_2	Short-chain-enoyl-CoA hydratase	18	1.26	0.1987	4.26	0.0026	-2.35	0		3	-3.61	-6.61
WCS365_01543	-	putative oxidoreductase	6	0.41	0.9915	3.42	0	6.32	0.4538		3.01	5.91	2.9
WCS365_01663	-	hypothetical protein	13	-0.52	0.2153	4.25	0.0239	1.44	0.7919		4.77	1.96	-2.81
WCS365_01689	znuB_3	High-affinity zinc uptake system membrane protein ZnuB	4	2.19	0.9999	3.21	0.011	1.89	0.9986		1.02	-0.3	-1.32
WCS365_01697	ttgD	Toluene efflux pump periplasmic linker protein TtgD	10	-0.69	0.1338	3.13	0.0119	1.21	0.9971		3.82	1.9	-1.92
WCS365_01832	lysN_1	2-aminoadipate transaminase	20	0.27	0.6945	3.91	0.0397	-1.14	0.0071		3.64	-1.41	-5.05
WCS365_01841	-	hypothetical protein	28	0.23	0.5291	5.08	0.0437	-0.87	0.0628		4.85	-1.1	-5.95
WCS365_01863	hxuA	Heme/hemopexin-binding protein	137	0.7	0.2577	3.07	0.0017	4.5	0.0061		2.37	3.8	1.43
WCS365_01884	gdhB	NAD-specific glutamate dehydrogenase	54	0	0.9923	3.07	0.0182	8.2	0.016		3.07	8.2	5.13
WCS365_01892	cadA	putative cadmium-transporting ATPase	23	1.61	0.4634	6.26	0.0002	0.02	0.9674		4.65	-1.59	-6.24
WCS365_01925	pgrR_2	HTH-type transcriptional regulator PgrR	5	-1.08	0.0382	3.45	0	-1.76	0.0001		4.53	-0.68	-5.21
WCS365_01926	gpr_1	L-glyceraldehyde 3-phosphate reductase	9	3.88	0.9999	2.8	0	0.3	0.7711		-1.08	-3.58	-2.5
WCS365_01927	tauD_1	Alpha-ketoglutarate-dependent taurine dioxygenase	6	-4.77	0	3.5	0.0003	-0.75	0.2833		8.27	4.02	-4.25
WCS365_01974	pctC_4	Methyl-accepting chemotaxis protein PctC	5	-2.2	0	2.76	0	2.21	0.4899		4.96	4.41	-0.55
WCS365_01994	cph1	Phytochrome-like protein cph1	39	-0.16	0.5973	3.37	0.0121	2.86	0.1482		3.53	3.02	-0.51
WCS365_02001	mutY	Adenine DNA glycosylase	20	0.08	0.8531	8.39	0.0021	0.18	0.9097		8.31	0.1	-8.21
WCS365_02097	gltD_1	Glutamate synthase [NADPH] small chain	16	-0.36	0.4285	5.25	0.0497	-3.25	0		5.61	-2.89	-8.5
WCS365_02181	thiC	Phosphomethylpyrimidine synthase	25	0.49	0.8215	4.56	0.0003	-1.64	0		4.07	-2.13	-6.2
WCS365_02232	tgpA	Protein-glutamine gamma-glutamyltransferase	9	0.49	0.5307	2.32	0.0164	1.21	0.9627		1.83	0.72	-1.11
WCS365_02293	toxA	Toxin A	84	0.22	0.5135	3.01	0.016	3.46	0.0471		2.79	3.24	0.45
WCS365_02344	rhtA	Threonine/homoserine exporter RhtA	10	-1.42	0.0088	3.82	0	1.29	0.7022		5.24	2.71	-2.53
WCS365_02346	-	hypothetical protein	4	-0.29	0.8974	8.59	0.0002	-0.79	0.2473		8.88	-0.5	-9.38
WCS365_02347	fabG1_1	3-oxoacyl-[acyl-carrier-protein] reductase FabG1	15	1.03	0.479	6	0.0335	5.2	0.0582		4.97	4.17	-0.8
WCS365_02365	acnD	2-methylcitrate dehydratase (2-methyl-trans-aconitate forming)	28	0.61	0.429	5.2	0.0172	3.87	0.1214		4.59	3.26	-1.33
WCS365_02384	-	Blue-light-activated protein	13	3.94	0.9999	2.76	0	3.35	0.3714		-1.18	-0.59	0.59
WCS365_02389	-	hypothetical protein	25	0.82	0.77	3.47	0.0376	0.34	0.6812		2.65	-0.48	-3.13
WCS365_02467	guaA_1	GMP synthase [glutamine-hydrolyzing]	14	0.31	0.5575	7.8	0.0016	2.88	0.9993		7.49	2.57	-4.92
WCS365_02469	fadA_3	Putative acyltransferase	14	0.47	0.3536	7.71	0.0235	3.29	0.9663		7.24	2.82	-4.42
WCS365_02472	-	hypothetical protein	7	-0.81	0.155	6.57	0.0452	3.81	0.5003		7.38	4.62	-2.76
WCS365_02548	pulD	Type II secretion system protein D	18	0.71	0.2149	4.12	0.0143	-1.62	0.0012		3.41	-2.33	-5.74
WCS365_02554	minD_1	Septum site-determining protein MinD	5	-1.05	0.0295	3.75	0	3.7	0.4962		4.8	4.75	-0.05
WCS365_02683	rhsC_1	Putative deoxyribonuclease RhsC	59	0.22	0.6631	4.35	0.0002	6.35	0.0199		4.13	6.13	2
WCS365_02703	pleC	Non-motile and phage-resistance protein	66	0.17	0.6268	3.24	0.0321	1.54	0.2605		3.07	1.37	-1.7
WCS365_02763	pctA_1	Methyl-accepting chemotaxis protein PctA	17	1.57	0.8302	6.48	0.0001	1.96	0.4858		4.91	0.39	-4.52
WCS365_02767	rhsB_2	putative deoxyribonuclease RhsB	141	0.31	0.3204	4	0.0012	5.02	0.0001		3.69	4.71	1.02
WCS365_02794	fliA_2	RNA polymerase sigma factor FliA	8	-1.78	0	3.43	0	1.84	0.4972		5.21	3.62	-1.59
WCS365_02795	-	hypothetical protein	13	3.94	0.9999	2.76	0	0.62	0.4987		-1.18	-3.32	-2.14
WCS365_02799	cph2_2	Phytochrome-like protein cph2	25	0.82	0.7596	3.48	0.0331	-0.77	0.5005		2.66	-1.59	-4.25
WCS365_02810	nspC	Carboxynorspermidine/carboxyspermidine decarboxylase	7	-2.37	0	2.63	0.0007	1.5	0.2485		5	3.87	-1.13
WCS365_02836	-	hypothetical protein	4	-1.82	0.0016	3.01	0.0002	-0.98	0.0732		4.83	0.84	-3.99
WCS365_02855	hmp_1	Flavohemoprotein	20	0.74	0.0993	7.52	0.0056	2.96	0.1907		6.78	2.22	-4.56
WCS365_02859	rclR_2	RCS-specific HTH-type transcriptional activator RclR	9	1	0.1255	8.57	0.0299	-5.1	0.0001		7.57	-6.1	-13.67
WCS365_02923	cdiA_1	tRNA nuclease CdiA	154	1.46	0.0009	2.73	0.0006	0.64	0.3241		1.27	-0.82	-2.09
WCS365_02925	-	hypothetical protein	5	0.63	0.9724	3.26	0	-0.31	0.6729		2.63	-0.94	-3.57
WCS365_03051	pqiA_2	Paraquat-inducible protein A	4	-1.83	0.0016	3.49	0.0028	5.34	0.0238		5.32	7.17	1.85
WCS365_03053	pqiB_2	Paraquat-inducible protein B	30	0.12	0.8219	5.89	0.0003	3.86	0.0013		5.77	3.74	-2.03
WCS365_03065	ggt_1	Gamma-glutamyltranspeptidase	26	0.47	0.4828	6.06	0.023	1.25	0.5815		5.59	0.78	-4.81
WCS365_03081	hemA	Glutamyl-tRNA reductase	13	3.64	0.9999	2.88	0	3.61	0.0156		-0.76	-0.03	0.73
WCS365_03082	prfA	Peptide chain release factor 1	7	-2.98	0	3.49	0	3.21	0.0442		6.47	6.19	-0.28
WCS365_03089	phrB	Deoxyribodipyrimidine photo-lyase	26	0.75	0.8802	3.46	0.0353	-0.64	0.2737		2.71	-1.39	-4.1
WCS365_03099	dauA_3	C4-dicarboxylic acid transporter DauA	6	-1.05	0.0344	2.83	0.0055	-0.78	0.2058		3.88	0.27	-3.61
WCS365_03100	-	hypothetical protein	4	-2.29	0.0055	2.62	0.015	-0.84	0.1505		4.91	1.45	-3.46
WCS365_03151	thrC_2	Threonine synthase	20	0.4	0.3905	4.28	0.0071	2.39	0.9995		3.88	1.99	-1.89
WCS365_03161	eamA_1	putative amino-acid metabolite efflux pump	7	-1.1	0.0891	6.66	0.0458	-1.45	0		7.76	-0.35	-8.11
WCS365_03232	mdtB_2	Multidrug resistance protein MdtB	29	1.33	0.0829	3.7	0.0182	1.11	0.3948		2.37	-0.22	-2.59
WCS365_03337	nicP_6	Porin-like protein NicP	8	-0.2	0.825	5.38	0	0.94	0.2315		5.58	1.14	-4.44
WCS365_03338	udh_2	Uronate dehydrogenase	4	-2.61	0.0001	3.44	0	-0.45	0.4563		6.05	2.16	-3.89
WCS365_03339	araB_2	L-arabinolactonase	9	1.69	0.8256	5.19	0.0204	2.33	1		3.5	0.64	-2.86
WCS365_03353	bioI	Biotin biosynthesis cytochrome P450	20	0.59	0.5194	6.37	0.0491	-0.84	0.4107		5.78	-1.43	-7.21
WCS365_03370	cdaR	Carbohydrate diacid regulator	13	3.64	0.9999	2.88	0	-0.45	0.5626		-0.76	-4.09	-3.33
WCS365_03371	nicT_2	Putative metabolite transport protein NicT	7	-2.98	0	3.49	0	2.67	0.5919		6.47	5.65	-0.82
WCS365_03446	yofA_4	HTH-type transcriptional regulator YofA	19	0.41	0.3814	4.29	0.0082	-1.01	0.105		3.88	-1.42	-5.3
WCS365_03451	fpvA_2	Ferripyoverdine receptor	31	0.47	0.2637	7.77	0.0025	5.04	0.0183		7.3	4.57	-2.73
WCS365_03532	serS	Serine--tRNA ligase	20	1.58	0.07	4.25	0.0037	3.21	0.1661		2.67	1.63	-1.04
WCS365_03558	nuoB	NADH-quinone oxidoreductase subunit B	4	-0.8	0.2592	3.46	0.0013	6.77	0.0004		4.26	7.57	3.31
WCS365_03562	nuoG	NADH-quinone oxidoreductase subunit G	28	-0.25	0.4832	4.64	0.037	3.99	0.0019		4.89	4.24	-0.65
WCS365_03627	bamA_1	Outer membrane protein assembly factor BamA	15	-0.39	0.6308	5.19	0	3.67	0.4486		5.58	4.06	-1.52
WCS365_03628	wbbL	N-acetylglucosaminyl-diphospho-decaprenol L-rhamnosyltransferase	10	1.68	0.8145	5.18	0.021	0.7	0.9936		3.5	-0.98	-4.48
WCS365_03629	-	hypothetical protein	17	0.71	0.4957	5.58	0.0351	-1.4	0.0916		4.87	-2.11	-6.98
WCS365_03655	gap3	Glyceraldehyde-3-phosphate dehydrogenase 3	8	-1.78	0.0002	3.43	0	1.18	0.3099		5.21	2.96	-2.25
WCS365_03656	aseR	HTH-type transcriptional repressor AseR	4	-1.76	0.0027	3.06	0.0002	-0.3	0.5977		4.82	1.46	-3.36
WCS365_03657	czcO_2	putative oxidoreductase CzcO	6	-4.77	0	3.5	0.0002	6.5	0.0194		8.27	11.27	3
WCS365_03667	-	hypothetical protein	27	1.23	0.11	3.33	0.0319	7	0.1552		2.1	5.77	3.67
WCS365_03728	-	putative ABC transporter ATP-binding protein	14	0.34	0.5336	7.83	0.0022	-2.16	0.0049		7.49	-2.5	-9.99
WCS365_03808	ibpA	Small heat shock protein IbpA	8	1.04	0.6184	4.07	0.0183	5.4	0.1513		3.03	4.36	1.33
WCS365_03809	dusC	tRNA-dihydrouridine(16) synthase	13	1.83	0.1131	4.41	0.0388	-2.86	0.0008		2.58	-4.69	-7.27
WCS365_03864	dapE_1	Succinyl-diaminopimelate desuccinylase	23	0.55	0.5229	5.9	0.0005	4.4	0.4806		5.35	3.85	-1.5
WCS365_03894	soxB_2	Sarcosine oxidase subunit beta	9	-1.19	0.0022	3.52	0	-0.77	0.1947		4.71	0.42	-4.29
WCS365_03895	folD_2	Bifunctional protein FolD protein	9	3.88	0.9996	2.8	0	0.52	0.5984		-1.08	-3.36	-2.28
WCS365_03896	purU_3	Formyltetrahydrofolate deformylase	6	-2.85	0.0001	3.58	0	3.62	0.2362		6.43	6.47	0.04
WCS365_03901	gltA_3	Glutamate synthase [NADPH] large chain	24	0.83	0.7517	3.48	0.0369	3.24	0.4924		2.65	2.41	-0.24
WCS365_03907	purU_4	Formyltetrahydrofolate deformylase	4	-1.22	0.0322	3.22	0.0099	0.59	0.8642		4.44	1.81	-2.63
WCS365_03909	-	hypothetical protein	5	-2.3	0.0008	2.74	0.0034	0.54	1		5.04	2.84	-2.2
WCS365_03955	dmdC_5	3-methylmercaptopropionyl-CoA dehydrogenase	29	-0.13	0.7154	3.8	0.0054	7.46	0.0765		3.93	7.59	3.66
WCS365_03957	fixL_2	Sensor protein FixL	29	0.35	0.3949	7.85	0.0033	3.41	0.6376		7.5	3.06	-4.44
WCS365_04028	-	2-(acetamidomethylene)succinate hydrolase	17	1.27	0.1905	4.26	0.0026	2.96	0.1157		2.99	1.69	-1.3
WCS365_04033	argT_5	Lysine/arginine/ornithine-binding periplasmic protein	7	0.33	0.9939	3.36	0	0.74	0.4535		3.03	0.41	-2.62
WCS365_04073	nicP_9	Porin-like protein NicP	8	-0.2	0.8231	5.38	0	2.51	0.463		5.58	2.71	-2.87
WCS365_04076	pcaB	3-carboxy-cis%2Ccis-muconate cycloisomerase	22	0.62	0.5077	5.98	0.0001	-0.45	0.4883		5.36	-1.07	-6.43
WCS365_04091	rapA_4	RNA polymerase-associated protein RapA	40	0.26	0.6066	5.67	0.0061	2.45	0.3333		5.41	2.19	-3.22
WCS365_04111	gntR_2	HTH-type transcriptional regulator GntR	10	3.94	0.9995	2.92	0	0.23	0.8195		-1.02	-3.71	-2.69
WCS365_04112	-	hypothetical protein	4	-1.39	0.0145	3.15	0.0001	0.48	0.6467		4.54	1.87	-2.67
WCS365_04158	pobA	p-hydroxybenzoate hydroxylase	4	-1.82	0.0032	3.01	0.0001	0.94	0.9864		4.83	2.76	-2.07
WCS365_04176	cysM_2	Cysteine synthase B	20	0.4	0.3835	4.28	0.0078	-0.23	0.6378		3.88	-0.63	-4.51
WCS365_04181	yiaD_3	putative lipoprotein YiaD	21	0.26	0.5742	8.18	0.0021	1.88	0.9934		7.92	1.62	-6.3
WCS365_04183	dinG	putative ATP-dependent helicase DinG	20	-0.06	0.8896	6.87	0.0192	2.13	0.525		6.93	2.19	-4.74
WCS365_04185	-	hypothetical protein	7	-1.1	0.0887	6.66	0.0431	0.59	1		7.76	1.69	-6.07
WCS365_04301	-	hypothetical protein	18	1.21	0.451	6.7	0	-2.77	0.0114		5.49	-3.98	-9.47
WCS365_04315	acrB	Multidrug efflux pump subunit AcrB	50	0.23	0.6331	5.42	0.0032	0.59	0.7863		5.19	0.36	-4.83
WCS365_04337	bvgA_3	Virulence factors putative positive transcription regulator BvgA	8	4.08	0.9998	2.63	0	0.2	0.8291		-1.45	-3.88	-2.43
WCS365_04338	-	hypothetical protein	5	-4.63	0	3.59	0.0003	0.82	0.9923		8.22	5.45	-2.77
WCS365_04347	nasC	Assimilatory nitrate reductase catalytic subunit	39	1.17	0.0321	2.88	0.0191	3.71	0.3974		1.71	2.54	0.83
WCS365_04354	glpK	Glycerol kinase	6	-1.05	0.0342	2.83	0.005	1.59	0.0242		3.88	2.64	-1.24
WCS365_04355	glpR_2	Glycerol-3-phosphate regulon repressor	5	-2.29	0.0001	2.54	0.004	-1.98	0.0003		4.83	0.31	-4.52
WCS365_04386	dpp5	Dipeptidyl-peptidase 5	4	-1.82	0.0039	3.01	0.0006	3.45	0.0004		4.83	5.27	0.44
WCS365_04388	exbD_4	Biopolymer transport protein ExbD	4	-3.06	0	2.55	0.0003	0.78	0.7496		5.61	3.84	-1.77
WCS365_04407	yvqK	Cob(I)yrinic acid a%2Cc-diamide adenosyltransferase	17	0.38	0.4426	4.35	0.0177	-1.73	0.1079		3.97	-2.11	-6.08
WCS365_04411	secA	Protein translocase subunit SecA	37	0.41	0.2642	7.53	0.0037	1.43	0.1265		7.12	1.02	-6.1
WCS365_04464	ttgC_2	putative efflux pump outer membrane protein TtgC	24	0.44	0.5604	5.77	0.0005	4.09	0.2984		5.33	3.65	-1.68
WCS365_04499	lrp_11	Leucine-responsive regulatory protein	6	-1.79	0.0015	3.44	0	-0.55	0.6333		5.23	1.24	-3.99
WCS365_04509	atzF	Allophanate hydrolase	31	0.65	0.7674	3.22	0.0239	1.74	0.9996		2.57	1.09	-1.48
WCS365_04510	accC_2	Biotin carboxylase	64	0.98	0.0135	2.43	0.0149	4.66	0.0461		1.45	3.68	2.23
WCS365_04556	ubiG_4	Ubiquinone biosynthesis O-methyltransferase	4	-3.15	0	2.61	0.0117	1.38	0.2469		5.76	4.53	-1.23
WCS365_04574	actP_2	Copper-transporting P-type ATPase	35	-0.16	0.6167	3.56	0.0072	4.01	0.1223		3.72	4.17	0.45
WCS365_04580	dapb1	Dipeptidyl aminopeptidase BI	32	0.49	0.2163	6.86	0.0166	1.42	0.1303		6.37	0.93	-5.44
WCS365_04637	radA	DNA repair protein RadA	15	1.6	0.8246	6.51	0.001	2	0.0413		4.91	0.4	-4.51
WCS365_04661	ribN_3	Riboflavin transporter	9	-0.26	0.5837	4.4	0.0437	2.99	0.4377		4.66	3.25	-1.41
WCS365_04671	mshA	D-inositol-3-phosphate glycosyltransferase	14	3.51	1	2.96	0	6.52	0.5032		-0.55	3.01	3.56
WCS365_04672	asnB_2	Asparagine synthetase [glutamine-hydrolyzing] 1	7	-2.98	0	3.49	0	3.91	0.1808		6.47	6.89	0.42
WCS365_04676	bshA_2	N-acetyl-alpha-D-glucosaminyl L-malate synthase	56	0.73	0.162	2.71	0.0053	5.07	0.0092		1.98	4.34	2.36
WCS365_04677	tagH_3	Teichoic acids export ATP-binding protein TagH	41	0.9	0.1247	2.75	0.0416	4.09	0.0254		1.85	3.19	1.34
WCS365_04714	leuS	Leucine--tRNA ligase	12	-2.38	0	2.42	0	1.52	0.2161		4.8	3.9	-0.9
WCS365_04716	holA	DNA polymerase III subunit delta	7	-2.88	0	2.81	0	-2.6	0.1047		5.69	0.28	-5.41
WCS365_04733	yabI	Inner membrane protein YabI	20	0.4	0.3811	4.28	0.0081	4.73	0.9996		3.88	4.33	0.45
WCS365_04738	-	hypothetical protein	25	0.23	0.5975	8.02	0.0024	1.9	0.598		7.79	1.67	-6.12
WCS365_04742	mpl	UDP-N-acetylmuramate--L-alanyl-gamma-D-glutamyl-meso-2%2C6-diaminoheptandioate ligase	12	0.23	0.6056	7.43	0.0113	-0.23	0.6525		7.2	-0.46	-7.66
WCS365_04766	-	hypothetical protein	6	-2.4	0	3.59	0	4.35	0.0758		5.99	6.75	0.76
WCS365_04767	-	hypothetical protein	10	1.65	0.7904	6.56	0.0053	6.13	0.0019		4.91	4.48	-0.43
WCS365_04792	nadK	NAD kinase	8	-1.78	0.0001	3.43	0	3.75	0.0306		5.21	5.53	0.32
WCS365_04793	-	hypothetical protein	8	4.29	0.9949	2.53	0	-3.35	0		-1.76	-7.64	-5.88
WCS365_04808	gsiA_3	Glutathione import ATP-binding protein GsiA	6	-1.05	0.0361	2.83	0.0052	2.44	0.6178		3.88	3.49	-0.39
WCS365_04809	fabI	Enoyl-[acyl-carrier-protein] reductase [NADH] FabI	6	-2.36	0.0001	2.51	0.0043	0	1		4.87	2.36	-2.51
WCS365_04838	clpB_2	Chaperone protein ClpB	16	0.07	0.9388	5.85	0.0027	3.86	0.4311		5.78	3.79	-1.99
WCS365_04854	mrpG	Na(+)/H(+) antiporter subunit G	12	0.52	0.4238	4.77	0.0351	-2.37	0.139		4.25	-2.89	-7.14
WCS365_04861	mcpS_11	Methyl-accepting chemotaxis protein McpS	24	0.54	0.2668	7.29	0.0452	-0.41	0.5141		6.75	-0.95	-7.7
WCS365_04863	rbsC_3	Ribose import permease protein RbsC	11	0.25	0.6878	8.55	0.0273	1.66	0.9971		8.3	1.41	-6.89
WCS365_04890	dppA_3	Periplasmic dipeptide transport protein	23	1.37	0.2973	5.68	0.0026	3.67	0.0104		4.31	2.3	-2.01
WCS365_04902	osmX	Osmoprotectant-binding protein OsmX	16	0.66	0.4514	6.45	0.0414	0.9	0.9992		5.79	0.24	-5.55
WCS365_04915	ampD	1%2C6-anhydro-N-acetylmuramyl-L-alanine amidase AmpD	5	-1.8	0.0054	3.38	0.001	4.09	0.4829		5.18	5.89	0.71
WCS365_04916	-	hypothetical protein	15	3.68	1	2.9	0	0.78	0.9804		-0.78	-2.9	-2.12
WCS365_04925	infB	Translation initiation factor IF-2	46	0.94	0.0795	2.66	0.0417	3.31	0.0001		1.72	2.37	0.65
WCS365_04932	folP	Dihydropteroate synthase	5	-1.45	0.0037	3.05	0.0042	4.08	0.1419		4.5	5.53	1.03
WCS365_04933	ftsH	ATP-dependent zinc metalloprotease FtsH	8	-2.12	0	2.58	0.001	0.83	0.7979		4.7	2.95	-1.75
WCS365_04965	-	hypothetical protein	4	-2.55	0	2.87	0.0003	-1.04	0.0806		5.42	1.51	-3.91
WCS365_04980	-	hypothetical protein	19	0.1	0.8158	8.41	0.0014	2.05	0.145		8.31	1.95	-6.36
WCS365_04985	cdiA_2	tRNA nuclease CdiA	115	0.04	0.8751	3.44	0.0018	5.15	0		3.4	5.11	1.71
WCS365_04986	-	hypothetical protein	11	-0.25	0.7797	5.31	0	0	1		5.56	0.25	-5.31
WCS365_04988	dxr	1-deoxy-D-xylulose 5-phosphate reductoisomerase	22	0.62	0.498	5.98	0.0003	0	1		5.36	-0.62	-5.98
WCS365_05022	-	hypothetical protein	7	-1.85	0	3.35	0.0001	-2.61	0.0019		5.2	-0.76	-5.96
WCS365_05024	-	hypothetical protein	5	-4.63	0	3.59	0	-0.82	0.061		8.22	3.81	-4.41
WCS365_05028	ppc	Phosphoenolpyruvate carboxylase	37	1.05	0.4418	2.66	0.0482	0.6	0.7447		1.61	-0.45	-2.06
WCS365_05089	ptsI_4	Phosphoenolpyruvate-protein phosphotransferase	35	0.04	0.928	3.58	0.0089	4.24	0.2416		3.54	4.2	0.66
WCS365_05091	treA_2	Trehalose-6-phosphate hydrolase	24	0.12	0.7751	8.3	0.0028	1.83	0.1932		8.18	1.71	-6.47
WCS365_05102	tufA_1	Elongation factor Tu-A	11	-0.25	0.7792	5.31	0	0.6	0.4479		5.56	0.85	-4.71
WCS365_05105	rplD	50S ribosomal protein L4	14	0.82	0.9347	7.37	0	0	1		6.55	-0.82	-7.37
WCS365_05132	uvrA_2	UvrABC system protein A	28	0.61	0.4308	5.2	0.013	-2.41	0.0146		4.59	-3.02	-7.61
WCS365_05146	-	hypothetical protein	7	-1.47	0.0022	3.42	0	-1.82	0.0006		4.89	-0.35	-5.24
WCS365_05147	ybiO	Moderate conductance mechanosensitive channel YbiO	13	3.94	0.9998	2.76	0	3.51	0.994		-1.18	-0.43	0.75
WCS365_05148	recQ_2	ATP-dependent DNA helicase RecQ	41	1.01	0.4151	2.56	0.0496	3.19	0.0547		1.55	2.18	0.63
WCS365_05161	ribD	Riboflavin biosynthesis protein RibD	5	-1.45	0.0043	3.05	0.0051	1.27	0.2014		4.5	2.72	-1.78
WCS365_05163	ribBA_2	Riboflavin biosynthesis protein RibBA	5	-2.3	0.0011	2.74	0.0034	0.56	0.9999		5.04	2.86	-2.18
WCS365_05195	ynbA	Inner membrane protein YnbA	5	-2.73	0	2.84	0.0001	4.12	0.3626		5.57	6.85	1.28
WCS365_05206	nreC	Oxygen regulatory protein NreC	14	0.82	0.9371	7.37	0	0.1	0.8831		6.55	-0.72	-7.27
WCS365_05217	nfrA	Bacteriophage N4 adsorption protein A	29	0.36	0.5759	5.92	0.0177	-0.82	0.1055		5.56	-1.18	-6.74
WCS365_05239	feaR	Transcriptional activator FeaR	9	4.12	0.9989	2.8	0	-2.18	0.0073		-1.32	-6.3	-4.98
WCS365_05240	-	hypothetical protein	5	-1.61	0.0038	3.28	0	3.92	0.3957		4.89	5.53	0.64
WCS365_05241	yhdG_5	putative amino acid permease YhdG	6	-4.77	0	3.5	0.0002	-1.92	0.0018		8.27	2.85	-5.42
WCS365_05244	feaB	Phenylacetaldehyde dehydrogenase	25	0.81	0.7691	3.52	0.0303	-0.49	0.484		2.71	-1.3	-4.01
WCS365_05254	argE_4	Acetylornithine deacetylase	7	-2.37	0	2.63	0.0011	6.9	0.2217		5	9.27	4.27
WCS365_05287	calA	Coniferyl-alcohol dehydrogenase	4	-2.55	0	2.87	0.0003	6.19	0.9927		5.42	8.74	3.32
WCS365_05302	regB	Sensor histidine kinase RegB	24	0.44	0.5577	5.77	0.0016	4.87	0.0802		5.33	4.43	-0.9
WCS365_05323	-	hypothetical protein	37	0.32	0.5774	3.61	0.0312	2.45	1		3.29	2.13	-1.16
WCS365_05332	zupT_2	Zinc transporter ZupT	5	-1.08	0.0392	3.45	0	4.53	0.2416		4.53	5.61	1.08
WCS365_05334	rapZ	RNase adapter protein RapZ	7	4.4	0.9895	2.34	0.0001	3.2	0.9986		-2.06	-1.2	0.86
WCS365_05335	ptsN	Nitrogen regulatory protein	5	-4.63	0	3.59	0.0002	-0.72	0.2448		8.22	3.91	-4.31
WCS365_05382	-	hypothetical protein	7	-2.19	0	3.33	0	3.17	0.2406		5.52	5.36	-0.16
WCS365_05384	aroP	Aromatic amino acid transport protein AroP	25	0.34	0.6254	5.61	0.0008	4.81	0.0915		5.27	4.47	-0.8
WCS365_05401	nimR_5	HTH-type transcriptional regulator NimR	14	0.76	0.4083	6.61	0.0361	3.28	0.1084		5.85	2.52	-3.33
WCS365_05422	astD	N-succinylglutamate 5-semialdehyde dehydrogenase	11	-0.03	0.9891	6.37	0.0046	-0.59	0.6883		6.4	-0.56	-6.96
WCS365_05423	astB	N-succinylarginine dihydrolase	12	3.8	0.9999	2.8	0	-2.15	0		-1	-5.95	-4.95
WCS365_05428	alaS	Alanine--tRNA ligase	38	0.46	0.9547	3.27	0.0083	-1.03	0.3951		2.81	-1.49	-4.3
WCS365_05469	zraR_4	Transcriptional regulatory protein ZraR	12	1.74	0.8157	5.26	0.0211	0.77	0.5313		3.52	-0.97	-4.49
WCS365_05470	zraS	Sensor protein ZraS	24	0.16	0.7811	5.65	0.0133	-1.68	0.0014		5.49	-1.84	-7.33
WCS365_05497	-	hypothetical protein	29	0.33	0.6756	3.23	0.044	0.47	1		2.9	0.14	-2.76
WCS365_05505	pcnB	Poly(A) polymerase I	9	-1.19	0.0018	3.52	0	-0.99	0.0235		4.71	0.2	-4.51
WCS365_05506	zraR_5	Transcriptional regulatory protein ZraR	7	-2.98	0	3.49	0	0.28	0.7926		6.47	3.26	-3.21
WCS365_05522	bepA_7	Beta-barrel assembly-enhancing protease	4	-1.18	0.0275	3.27	0.0053	-1.2	0.1493		4.45	-0.02	-4.47
WCS365_05531	shlB_2	Hemolysin transporter protein ShlB	13	1.71	0.8229	5.25	0.0084	6.92	0.0017		3.54	5.21	1.67
WCS365_05544	mcpS_14	Methyl-accepting chemotaxis protein McpS	25	0.58	0.44	6.16	0.0132	1.23	0.7069		5.58	0.65	-4.93
WCS365_05545	-	hypothetical protein	27	0.25	0.6752	4.31	0.0267	2.5	0.0249		4.06	2.25	-1.81
WCS365_05547	spvB_2	Mono(ADP-ribosyl)transferase SpvB	45	0.37	0.4511	3.14	0.0301	5.08	0.0053		2.77	4.71	1.94
WCS365_05553	bicA	Bicarbonate transporter BicA	14	3.51	1	2.96	0	2.09	0.9964		-0.55	-1.42	-0.87
WCS365_05554	-	hypothetical protein	6	-2.85	0.0001	3.58	0	0.26	0.7514		6.43	3.11	-3.32
WCS365_05581	-	hypothetical protein	31	0.29	0.6372	5.82	0.0097	2.94	1		5.53	2.65	-2.88
WCS365_05589	-	hypothetical protein	83	0.13	0.6873	3.4	0.0043	1.17	0.2259		3.27	1.04	-2.23
WCS365_05594	-	hypothetical protein	6	-1.79	0.001	3.44	0	-1.94	0.0117		5.23	-0.15	-5.38
WCS365_05596	-	hypothetical protein	4	-1.39	0.0136	3.15	0.0003	-2.45	0.0004		4.54	-1.06	-5.6
WCS365_05597	prpR	Propionate catabolism operon regulatory protein	5	-4.44	0	3.38	0.0011	-1.82	0.0001		7.82	2.62	-5.2
WCS365_05599	wapA	tRNA nuclease WapA	61	0.56	0.4934	3.12	0.0032	-2.67	0.04		2.56	-3.23	-5.79
WCS365_05606	-	hypothetical protein	8	-1.25	0.0214	3.85	0	-0.4	0.8928		5.1	0.85	-4.25
WCS365_05608	rpfC_7	Sensory/regulatory protein RpfC	29	0.11	0.8484	5.89	0.0005	0.5	0.9989		5.78	0.39	-5.39
WCS365_05624	-	hypothetical protein	12	0.94	0.3514	6.88	0.0452	-0.14	0.9999		5.94	-1.08	-7.02
WCS365_05647	rlmN	Dual-specificity RNA methyltransferase RlmN	11	3.88	0.9999	2.9	0	1.04	0.9563		-0.98	-2.84	-1.86
WCS365_05648	lapB	Lipopolysaccharide assembly protein B	7	-1.88	0.0001	3.23	0	2.89	0.1871		5.11	4.77	-0.34
WCS365_05655	ybdL	Methionine aminotransferase	18	1.68	0.0505	3.51	0.0441	0.47	0.5519		1.83	-1.21	-3.04
WCS365_05658	yjiA_2	putative GTP-binding protein YjiA	5	-2.41	0	3.5	0	1.23	0.4392		5.91	3.64	-2.27
WCS365_05660	lutR_4	HTH-type transcriptional regulator LutR	17	1.26	0.4382	6.75	0.0001	-0.53	0.568		5.49	-1.79	-7.28
WCS365_05670	lon_4	Lon protease	33	0.33	0.5881	5.82	0.0228	-0.95	0.01		5.49	-1.28	-6.77
WCS365_05689	ispH	4-hydroxy-3-methylbut-2-enyl diphosphate reductase	8	-1.78	0	3.43	0	-2.51	0.0314		5.21	-0.73	-5.94
WCS365_05692	-	hypothetical protein	4	-4.27	0	3.5	0.0022	1.22	1		7.77	5.49	-2.28
WCS365_05702	sbp_2	Sulfate-binding protein	14	0.92	0.8684	7.43	0	2.5	0.0835		6.51	1.58	-4.93
WCS365_05716	pctA_3	Methyl-accepting chemotaxis protein PctA	21	0.27	0.7064	4.58	0.0319	-2.46	0		4.31	-2.73	-7.04
WCS365_05727	lktA	Leukotoxin	77	1.39	0.387	2.94	0.0488	5.88	0.244		1.55	4.49	2.94
WCS365_05728	-	putative signaling protein	16	1.58	0.8243	6.49	0.0006	5.54	0.9947		4.91	3.96	-0.95
WCS365_05754	fyuA_2	Pesticin receptor	30	0.08	0.883	5.86	0.0004	0.68	0.6117		5.78	0.6	-5.18
WCS365_05756	-	Putative fatty-acid--CoA ligase fadD25	42	0.06	0.9487	3.41	0.0405	3.19	0.2842		3.35	3.13	-0.22
WCS365_05761	-	hypothetical protein	27	0.62	0.4268	5.16	0.0308	0.51	0.6478		4.54	-0.11	-4.65
WCS365_05764	tufA_2	Elongation factor Tu-A	11	-0.25	0.7781	5.31	0	0.6	0.5485		5.56	0.85	-4.71
WCS365_05766	secE	Protein translocase subunit SecE	5	-2.41	0.0001	3.44	0.0005	3.09	0.1838		5.85	5.5	-0.35
WCS365_05768	rplK	50S ribosomal protein L11	12	1.09	0.8163	7.65	0	0	1		6.56	-1.09	-7.65
WCS365_05772	rpoB	DNA-directed RNA polymerase subunit beta	48	0.31	0.4871	3.48	0.0128	3.39	0.0003		3.17	3.08	-0.09
WCS365_05777	-	hypothetical protein	4	-1.83	0.0013	3.49	0.003	-0.46	0.5277		5.32	1.37	-3.95
WCS365_05779	lgrE	Linear gramicidin dehydrogenase LgrE	17	1.26	0.4265	6.75	0	1.75	0.46		5.49	0.49	-5
WCS365_05795	cya_2	Bifunctional hemolysin/adenylate cyclase	42	1.03	0.3743	5.41	0	2.9	0.1277		4.38	1.87	-2.51
WCS365_05807	-	Omega-amino acid--pyruvate aminotransferase	22	0.62	0.5045	5.98	0.0005	7.19	0.445		5.36	6.57	1.21
WCS365_05819	-	hypothetical protein	12	1.45	0.4238	6.46	0.0119	-2.56	0.0007		5.01	-4.01	-9.02
WCS365_05821	cdiA_3	tRNA nuclease CdiA	80	0.83	0.0382	2.69	0.0186	3.38	0.0633		1.86	2.55	0.69
WCS365_05822	-	hypothetical protein	8	-0.56	0.4308	5.95	0.0001	-0.9	0.4028		6.51	-0.34	-6.85
WCS365_05825	-	hypothetical protein	27	0.22	0.7171	5.44	0.0012	2.21	0.1126		5.22	1.99	-3.23
WCS365_05829	-	hypothetical protein	36	0.59	0.2304	5.24	0.0069	2.88	0.0452		4.65	2.29	-2.36
WCS365_05837	-	hypothetical protein	5	-2.41	0.0002	3.44	0.0002	4.79	0.2053		5.85	7.2	1.35
WCS365_05839	birA	Bifunctional ligase/repressor BirA	18	0.66	0.5125	5.51	0.0185	0.24	0.93		4.85	-0.42	-5.27
WCS365_05840	-	23S ribosomal RNA	38	1.35	0.275	5.78	0	4.05	0		4.43	2.7	-1.73
WCS365_05843	-	hypothetical protein	18	1.54	0.8216	3.75	0.0012	2.45	0.1474		2.21	0.91	-1.3
WCS365_05844	-	hypothetical protein	8	-0.2	0.8349	5.38	0	0.9	0.5364		5.58	1.1	-4.48
WCS365_05845	yjiY	Inner membrane protein YjiY	9	-2.12	0	3.46	0	5.49	0.2627		5.58	7.61	2.03
WCS365_05846	-	hypothetical protein	12	-0.29	0.7303	5.28	0	1.95	0.1168		5.57	2.24	-3.33

## Sheet: depleted Col-0, enriched deps
#Orf	Name	Description	Insertion sites	Clay log2FC	Clay p-value	deps log2FC	deps p-value	Col-0 log2FC	Col-0 p-value		normalized deps	normalized Col-0	Col-0/deps
WCS365_00069	dmdC_2	3-methylmercaptopropionyl-CoA dehydrogenase	18	1.74	0.4707	6.26	0.272	0.12	0.9991		4.52	-1.62	-6.14
WCS365_00081	rdoA	Serine/threonine protein kinase RdoA	12	-0.14	0.9999	6.14	1	-2.53	0		6.28	-2.39	-8.67
WCS365_00093	exuT_1	Hexuronate transporter	10	0.69	0.2208	4.24	0.1131	-1.01	0.0395		3.55	-1.7	-5.25
WCS365_00182	yxeM_1	putative amino-acid-binding protein YxeM	8	0.23	0.7344	5.98	0.9666	-1.51	0.0018		5.75	-1.74	-7.49
WCS365_00205	pctC_1	Methyl-accepting chemotaxis protein PctC	10	1.44	0.9718	8.07	0.2025	-1.2	0.004		6.63	-2.64	-9.27
WCS365_00253	rlmI_1	Ribosomal RNA large subunit methyltransferase I	11	1.2	0.0435	2.89	0.9917	-1.3	0.0049		1.69	-2.5	-4.19
WCS365_00295	mltD_1	Membrane-bound lytic murein transglycosylase D	13	0.45	0.5433	4.11	0.4878	-1.47	0.0059		3.66	-1.92	-5.58
WCS365_00305	spuC	putative aminotransferase	13	2.95	0.0714	4.88	0.0473	-2.88	0.0418		1.93	-5.83	-7.76
WCS365_00322	lrp_2	Leucine-responsive regulatory protein	6	-0.1	0.9243	3.37	0.3406	-2.27	0.0115		3.47	-2.17	-5.64
WCS365_00340	-	hypothetical protein	7	-0.79	0.1983	1.64	0.999	-2.74	0		2.43	-1.95	-4.38
WCS365_00459	-	hypothetical protein	5	-0.26	0.7327	1.88	1	-2.03	0.0094		2.14	-1.77	-3.91
WCS365_00465	-	hypothetical protein	5	-0.26	0.7615	4.23	0.6392	-2.44	0.0161		4.49	-2.18	-6.67
WCS365_00499	fliY_1	L-cystine-binding protein FliY	10	0.94	0.2554	3.13	0.4862	-1.64	0.0013		2.19	-2.58	-4.77
WCS365_00523	znuB_1	High-affinity zinc uptake system membrane protein ZnuB	7	-0.22	0.7615	3.48	0.6413	-1.92	0.0003		3.7	-1.7	-5.4
WCS365_00668	-	hypothetical protein	7	-0.08	0.9283	4.92	0.1113	-1.93	0.0012		5	-1.85	-6.85
WCS365_00679	ctaA	Heme A synthase	8	0.98	0.1886	3.43	0.112	-1.33	0.0085		2.45	-2.31	-4.76
WCS365_00701	aspA	Aspartate ammonia-lyase	8	0.54	0.9997	5.36	0.482	-2.08	0.0001		4.82	-2.62	-7.44
WCS365_00702	yjiE_1	HTH-type transcriptional regulator YjiE	5	1.91	0.7279	3.55	0.2219	-0.56	0.4582		1.64	-2.47	-4.11
WCS365_00754	acdS_1	1-aminocyclopropane-1-carboxylate deaminase	10	1.22	0.0813	3.63	0.4674	-1.12	0.1017		2.41	-2.34	-4.75
WCS365_00756	todS	Sensor histidine kinase TodS	44	0.63	0.2587	2.93	0.0623	-1.13	0.0213		2.3	-1.76	-4.06
WCS365_00756	todS	Sensor histidine kinase TodS	44	0.63	0.2587	2.93	0.0623	-1.13	0.0213		2.3	-1.76	-4.06
WCS365_00765	gdh	Glucose 1-dehydrogenase	12	0.87	0.3829	6.8	0.0457	-0.8	0.4229		5.93	-1.67	-7.6
WCS365_00793	-	hypothetical protein	12	1.34	0.3317	3.57	0.1915	-1.17	0.0091		2.23	-2.51	-4.74
WCS365_00806	bdhA_2	D-beta-hydroxybutyrate dehydrogenase	4	0.74	0.3118	7.29	0.4773	-2.69	0.0141		6.55	-3.43	-9.98
WCS365_00836	sir_1	Sulfite reductase [ferredoxin]	19	1.56	0.4997	3.27	0.9971	-2.01	0		1.71	-3.57	-5.28
WCS365_00916	-	hypothetical protein	6	1.16	0.6794	4.83	0.2106	-1.2	0.0953		3.67	-2.36	-6.03
WCS365_00946	accA1_1	Acetyl-/propionyl-coenzyme A carboxylase alpha chain	16	0.69	0.4869	2.72	0.3765	-1.01	0.1087		2.03	-1.7	-3.73
WCS365_00953	-	hypothetical protein	12	-0.57	0.2533	3.62	0.2424	-2.42	0		4.19	-1.85	-6.04
WCS365_00967	fadH	2%2C4-dienoyl-CoA reductase [NADPH]	9	0.49	0.992	5.54	0.2465	-3.08	0		5.05	-3.57	-8.62
WCS365_01019	pphA	Serine/threonine-protein phosphatase 1	15	0.7	0.9735	4.35	0.6058	-2.57	0		3.65	-3.27	-6.92
WCS365_01027	-	hypothetical protein	6	-0.4	0.5245	1.38	0.726	-2.8	0.0004		1.78	-2.4	-4.18
WCS365_01049	proP_3	Proline/betaine transporter	11	2.08	0.8804	5.85	0.9991	-0.85	0.0276		3.77	-2.93	-6.7
WCS365_01063	fadA_1	3-ketoacyl-CoA thiolase	13	2.93	0.0708	4.86	0.4824	-1.36	0.0531		1.93	-4.29	-6.22
WCS365_01067	uup	ABC transporter ATP-binding protein uup	19	0.76	0.2351	5.71	0.0655	-1.46	0.0048		4.95	-2.22	-7.17
WCS365_01127	nasE	Assimilatory nitrite reductase [NAD(P)H] small subunit	8	-2.31	0	-0.62	0.2887	-3.98	0		1.69	-1.67	-3.36
WCS365_01155	acdA	Acyl-CoA dehydrogenase	19	0.84	0.2092	4.32	0.3506	-1.06	0.0445		3.48	-1.9	-5.38
WCS365_01208	-	hypothetical protein	8	-1.01	0.1333	1.26	0.9982	-3.11	0		2.27	-2.1	-4.37
WCS365_01251	wecE	dTDP-4-amino-4%2C6-dideoxygalactose transaminase	20	0.86	0.2038	3.49	0.2986	-1.8	0.0002		2.63	-2.66	-5.29
WCS365_01367	potA_4	Spermidine/putrescine import ATP-binding protein PotA	17	0.45	0.9103	4.72	0.0626	-6.28	0		4.27	-6.73	-11
WCS365_01378	catD_2	3-oxoadipate enol-lactonase 2	9	0.79	0.915	5.51	0.2839	-1.81	0.039		4.72	-2.6	-7.32
WCS365_01387	exbB_2	Biopolymer transport protein ExbB	21	-0.04	0.9318	3.61	0.0666	-2.1	0.0002		3.65	-2.06	-5.71
WCS365_01423	stp_2	Multidrug resistance protein Stp	9	0.77	0.3353	6	0.7801	-1.81	0.2112		5.23	-2.58	-7.81
WCS365_01448	pctC_3	Methyl-accepting chemotaxis protein PctC	21	0.87	0.157	5.39	0.2349	-1.85	0.0046		4.52	-2.72	-7.24
WCS365_01459	iorA_1	Isoquinoline 1-oxidoreductase subunit alpha	7	-0.56	0.5068	4.52	0.4704	-2.33	0.0044		5.08	-1.77	-6.85
WCS365_01461	cpdA_1	3'%2C5'-cyclic adenosine monophosphate phosphodiesterase CpdA	10	1.87	0.2459	3.96	0.48	-1.47	0.0028		2.09	-3.34	-5.43
WCS365_01464	phnU	Putative 2-aminoethylphosphonate transport system permease protein PhnU	10	0.16	0.8291	8.25	0.4263	-1.55	0.0815		8.09	-1.71	-9.8
WCS365_01467	sutR_1	HTH-type transcriptional regulator SutR	8	0.41	0.47	7.55	0.0946	-1.34	0.0091		7.14	-1.75	-8.89
WCS365_01475	proP_4	Proline/betaine transporter	9	0.08	0.988	3.38	0.7394	-2.35	0		3.3	-2.43	-5.73
WCS365_01527	nicP_4	Porin-like protein NicP	12	0.81	0.3122	6.77	0.7418	-1.47	0.0029		5.96	-2.28	-8.24
WCS365_01533	-	hypothetical protein	6	1.16	0.6836	4.83	0.2149	-0.94	0.0587		3.67	-2.1	-5.77
WCS365_01534	-	hypothetical protein	7	0.8	0.3988	4.89	0.9992	-1.27	0.0046		4.09	-2.07	-6.16
WCS365_01538	crt_2	Short-chain-enoyl-CoA hydratase	18	1.26	0.1987	4.26	0.0026	-2.35	0		3	-3.61	-6.61
WCS365_01561	walR_2	Transcriptional regulatory protein WalR	10	0.43	0.9477	3.02	0.992	-3.55	0.0965		2.59	-3.98	-6.57
WCS365_01562	yesS_1	HTH-type transcriptional regulator YesS	16	-1.11	0.0095	2.94	0.2578	-6.29	0.0946		4.05	-5.18	-9.23
WCS365_01563	iga	IgA-specific serine endopeptidase autotransporter	11	1	0.9265	3.75	0.4887	-1.79	0.0022		2.75	-2.79	-5.54
WCS365_01568	pleD_4	Response regulator PleD	12	-0.51	0.382	5.71	0.0629	-2.75	0.0941		6.22	-2.24	-8.46
WCS365_01605	paaK_2	Phenylacetate-coenzyme A ligase	14	-0.12	0.8081	2.15	0.9051	-2.12	0		2.27	-2	-4.27
WCS365_01658	nicT_1	Putative metabolite transport protein NicT	34	0.19	0.7247	3.8	0.0617	-1.58	0.0012		3.61	-1.77	-5.38
WCS365_01658	nicT_1	Putative metabolite transport protein NicT	34	0.19	0.7247	3.8	0.0617	-1.58	0.0012		3.61	-1.77	-5.38
WCS365_01661	silP	Silver exporting P-type ATPase	11	-0.1	0.8558	4.93	0.4695	-2.35	0		5.03	-2.25	-7.28
WCS365_01662	osmY_1	Osmotically-inducible protein Y	7	-0.39	0.5959	3.02	0.1924	-2.44	0.0102		3.41	-2.05	-5.46
WCS365_01665	-	Putative phosphoribosyl transferase	9	-0.53	0.1312	3.05	0.3846	-3.66	0.0016		3.58	-3.13	-6.71
WCS365_01667	pyrR_2	Bifunctional protein PyrR	8	0.64	0.7571	2.6	0.5943	-1.29	0.0068		1.96	-1.93	-3.89
WCS365_01670	hdl IVa	(S)-2-haloacid dehalogenase 4A	10	0.88	0.7517	2.47	0.2365	-3.23	0		1.59	-4.11	-5.7
WCS365_01737	-	hypothetical protein	8	0.64	0.3342	5.58	0.2314	-1.91	0.0159		4.94	-2.55	-7.49
WCS365_01766	-	Nitrilase	6	-0.64	0.454	4.95	0.2236	-2.53	0.0073		5.59	-1.89	-7.48
WCS365_01773	slyA_1	Transcriptional regulator SlyA	7	-4.58	0	2.44	0.2084	-6.6	0.0334		7.02	-2.02	-9.04
WCS365_01820	nirS_2	Nitrite reductase	12	2.83	0.8387	4.7	0.9626	-2.36	0		1.87	-5.19	-7.06
WCS365_01825	-	hypothetical protein	6	0.76	0.4314	4.19	0.9989	-0.97	0.1255		3.43	-1.73	-5.16
WCS365_01845	-	putative trans-3-hydroxy-L-proline dehydratase	13	-0.07	0.8863	1.82	0.2227	-5.67	0.1034		1.89	-5.6	-7.49
WCS365_01846	dapA_2	4-hydroxy-tetrahydrodipicolinate synthase	21	0.1	0.8227	1.77	0.637	-1.92	0.0007		1.67	-2.02	-3.69
WCS365_01849	acoC_1	Dihydrolipoyllysine-residue acetyltransferase component of acetoin cleaving system	23	-0.05	0.9035	2.79	0.1479	-5.74	0.0016		2.84	-5.69	-8.53
WCS365_01850	acoB	Acetoin:2%2C6-dichlorophenolindophenol oxidoreductase subunit beta	15	1.06	0.1662	3.28	0.4481	-1.34	0.0134		2.22	-2.4	-4.62
WCS365_01853	acoR_1	Acetoin catabolism regulatory protein	24	-2.11	0	1.01	0.5247	-4.04	0		3.12	-1.93	-5.05
WCS365_01853	acoR_1	Acetoin catabolism regulatory protein	24	-2.11	0	1.01	0.5247	-4.04	0		3.12	-1.93	-5.05
WCS365_01870	-	hypothetical protein	20	0.37	0.4357	6.19	0.1709	-1.52	0.1003		5.82	-1.89	-7.71
WCS365_01887	kdgR_2	HTH-type transcriptional regulator KdgR	16	-0.14	0.7105	1.98	0.2722	-4.71	0.0023		2.12	-4.57	-6.69
WCS365_01892	cadA	putative cadmium-transporting ATPase	23	1.61	0.4634	6.26	0.0002	0.02	0.9674		4.65	-1.59	-6.24
WCS365_01892	cadA	putative cadmium-transporting ATPase	23	1.61	0.4634	6.26	0.0002	0.02	0.9674		4.65	-1.59	-6.24
WCS365_01893	merR1_1	Mercuric resistance operon regulatory protein	6	1.32	0.8284	3.76	0.4143	-2.63	0		2.44	-3.95	-6.39
WCS365_01895	lgt	Prolipoprotein diacylglyceryl transferase	6	1.22	0.093	3.86	0.4766	-1.59	0.1988		2.64	-2.81	-5.45
WCS365_01905	-	hypothetical protein	20	-0.06	0.9504	4.17	0.2169	-3.09	0		4.23	-3.03	-7.26
WCS365_01908	serA	D-3-phosphoglycerate dehydrogenase	16	0.41	0.9843	4.46	0.0982	-2.87	0		4.05	-3.28	-7.33
WCS365_01917	soxC_2	Dibenzothiophene desulfurization enzyme C	12	0.1	0.8921	2.89	0.2029	-3.05	0		2.79	-3.15	-5.94
WCS365_01919	tcyC	L-cystine import ATP-binding protein TcyC	15	-0.95	0.0301	2.16	0.4271	-3.5	0.1021		3.11	-2.55	-5.66
WCS365_01938	hslR	Heat shock protein 15	3	-1.56	0.0895	1.89	0.5061	-3.68	0.0028		3.45	-2.12	-5.57
WCS365_01954	cysQ	3'(2')%2C5'-bisphosphate nucleotidase CysQ	13	-0.21	0.6635	3.83	0.4931	-2.65	0		4.04	-2.44	-6.48
WCS365_01956	dctD_2	C4-dicarboxylate transport transcriptional regulatory protein DctD	26	-0.05	0.911	3.18	0.4953	-1.75	0.0163		3.23	-1.7	-4.93
WCS365_01956	dctD_2	C4-dicarboxylate transport transcriptional regulatory protein DctD	26	-0.05	0.911	3.18	0.4953	-1.75	0.0163		3.23	-1.7	-4.93
WCS365_01976	bdcA_1	Cyclic-di-GMP-binding biofilm dispersal mediator protein	8	0.69	0.4905	6.48	0.0908	-0.9	0.0238		5.79	-1.59	-7.38
WCS365_01990	occP	Octopine permease ATP-binding protein P	11	0.57	0.4781	3.49	0.9967	-1.21	0.2712		2.92	-1.78	-4.7
WCS365_02005	hisB	Histidine biosynthesis bifunctional protein HisB	6	-0.51	0.4692	6.85	0.106	-3.34	0		7.36	-2.83	-10.19
WCS365_02009	hisF	Imidazole glycerol phosphate synthase subunit HisF	17	-0.58	0.2906	3.74	0.4085	-2.38	0		4.32	-1.8	-6.12
WCS365_02096	gltB	Glutamate synthase [NADPH] large chain	39	-0.55	0.1519	2.22	0.2299	-2.77	0		2.77	-2.22	-4.99
WCS365_02096	gltB	Glutamate synthase [NADPH] large chain	39	-0.55	0.1519	2.22	0.2299	-2.77	0		2.77	-2.22	-4.99
WCS365_02097	gltD_1	Glutamate synthase [NADPH] small chain	16	-0.36	0.4285	5.25	0.0497	-3.25	0		5.61	-2.89	-8.5
WCS365_02106	fabF_2	3-oxoacyl-[acyl-carrier-protein] synthase 2	3	2.19	0.9969	7.22	0.9901	-1.7	0.0085		5.03	-3.89	-8.92
WCS365_02110	-	hypothetical protein	6	-1.72	0.069	0.65	0.9999	-6.41	0.0989		2.37	-4.69	-7.06
WCS365_02112	kmo	Kynurenine 3-monooxygenase	7	-0.58	0.2727	8.76	0.2289	-3.17	0		9.34	-2.59	-11.93
WCS365_02113	-	hypothetical protein	9	1.57	0.4003	5.18	0.4906	-2.92	0		3.61	-4.49	-8.1
WCS365_02145	rlmJ	Ribosomal RNA large subunit methyltransferase J	9	0.36	0.6454	2.28	0.4795	-1.42	0.0243		1.92	-1.78	-3.7
WCS365_02147	gmr_2	Cyclic di-GMP phosphodiesterase Gmr	30	0.4	0.3889	2.71	0.4794	-1.19	0.0003		2.31	-1.59	-3.9
WCS365_02147	gmr_2	Cyclic di-GMP phosphodiesterase Gmr	30	0.4	0.3889	2.71	0.4794	-1.19	0.0003		2.31	-1.59	-3.9
WCS365_02178	cynR_2	HTH-type transcriptional regulator CynR	13	2.59	0.2303	7.18	0.119	-0.45	0.4927		4.59	-3.04	-7.63
WCS365_02181	thiC	Phosphomethylpyrimidine synthase	25	0.49	0.8215	4.56	0.0003	-1.64	0		4.07	-2.13	-6.2
WCS365_02181	thiC	Phosphomethylpyrimidine synthase	25	0.49	0.8215	4.56	0.0003	-1.64	0		4.07	-2.13	-6.2
WCS365_02186	cpdA_2	3'%2C5'-cyclic adenosine monophosphate phosphodiesterase CpdA	12	0.08	0.8832	3.23	0.0974	-1.98	0.0006		3.15	-2.06	-5.21
WCS365_02188	-	hypothetical protein	6	2.09	0.4876	5.53	0.3847	-1.23	0.0263		3.44	-3.32	-6.76
WCS365_02202	rsgA	Putative ribosome biogenesis GTPase RsgA	15	-0.15	0.7907	4.47	0.1149	-2.39	0.0013		4.62	-2.24	-6.86
WCS365_02279	btuF_1	Vitamin B12-binding protein	3	0.72	0.4125	2.41	0.9973	-1.99	0.0791		1.69	-2.71	-4.4
WCS365_02298	barA_2	Signal transduction histidine-protein kinase BarA	19	1.23	0.3723	4.8	0.1847	-0.65	0.2969		3.57	-1.88	-5.45
WCS365_02320	cmoM	tRNA 5-carboxymethoxyuridine methyltransferase	6	-0.42	0.4768	5.18	0.2128	-2.33	0.0008		5.6	-1.91	-7.51
WCS365_02352	-	hypothetical protein	3	-0.28	0.9027	3.89	0.5281	-7.87	0.0963		4.17	-7.59	-11.76
WCS365_02353	tcmH	Tetracenomycin-F1 monooxygenase	8	1.22	0.9834	3.29	0.6465	-0.78	0.4456		2.07	-2	-4.07
WCS365_02393	-	hypothetical protein	15	1.1	0.33	3.14	0.2292	-0.53	0.4622		2.04	-1.63	-3.67
WCS365_02445	-	hypothetical protein	10	1.95	0.265	4.57	0.4699	-1	0.0786		2.62	-2.95	-5.57
WCS365_02453	-	hypothetical protein	4	1.1	0.9984	3.33	0.8641	-1.66	0.0447		2.23	-2.76	-4.99
WCS365_02497	-	hypothetical protein	6	-1.27	0.0287	3.44	0.4902	-3.11	0.0072		4.71	-1.84	-6.55
WCS365_02547	-	hypothetical protein	8	0.9	0.3938	2.66	0.4975	-1.3	0.053		1.76	-2.2	-3.96
WCS365_02548	pulD	Type II secretion system protein D	18	0.71	0.2149	4.12	0.0143	-1.62	0.0012		3.41	-2.33	-5.74
WCS365_02582	-	hypothetical protein	12	-0.02	0.9785	3.45	0.1168	-1.68	0.0002		3.47	-1.66	-5.13
WCS365_02603	-	hypothetical protein	7	1.76	0.3673	5.41	0.481	-0.12	0.8891		3.65	-1.88	-5.53
WCS365_02673	cysW_3	Sulfate transport system permease protein CysW	7	2.53	0.8416	6.35	0.9802	-0.37	0.4778		3.82	-2.9	-6.72
WCS365_02682	-	hypothetical protein	6	-0.43	0.6195	7.87	0.2288	-2.25	0		8.3	-1.82	-10.12
WCS365_02715	cobT	Nicotinate-nucleotide--dimethylbenzimidazole phosphoribosyltransferase	14	1.33	0.9675	3.39	0.365	-3.35	0.0033		2.06	-4.68	-6.74
WCS365_02748	ttcA	tRNA 2-thiocytidine biosynthesis protein TtcA	4	-0.72	0.2327	2.11	0.214	-2.52	0		2.83	-1.8	-4.63
WCS365_02766	bepA_3	Beta-barrel assembly-enhancing protease	13	0.96	0.1544	5.56	0.2155	-1.92	0.0092		4.6	-2.88	-7.48
WCS365_02776	-	hypothetical protein	9	-1.14	0.1442	4.19	0.2338	-2.83	0.0001		5.33	-1.69	-7.02
WCS365_02779	-	hypothetical protein	4	0.33	0.737	2.13	0.8969	-1.53	0.0874		1.8	-1.86	-3.66
WCS365_02792	-	hypothetical protein	6	-0.88	0.22	5.02	0.9971	-2.82	0		5.9	-1.94	-7.84
WCS365_02793	fliP_3	Flagellar biosynthetic protein FliP	3	-0.24	0.6808	3.72	0	-2.48	0.0249		3.96	-2.24	-6.2
WCS365_02797	yghU	Disulfide-bond oxidoreductase YghU	10	1.88	0.5908	4.08	0.9815	-1.81	0		2.2	-3.69	-5.89
WCS365_02799	cph2_2	Phytochrome-like protein cph2	25	0.82	0.7596	3.48	0.0331	-0.77	0.5005		2.66	-1.59	-4.25
WCS365_02799	cph2_2	Phytochrome-like protein cph2	25	0.82	0.7596	3.48	0.0331	-0.77	0.5005		2.66	-1.59	-4.25
WCS365_02800	-	hypothetical protein	10	-0.3	0.6068	1.58	0.9732	-1.99	0.0001		1.88	-1.69	-3.57
WCS365_02803	phnE_1	Phosphate-import permease protein PhnE	19	0.48	0.5247	2.41	0.2427	-1.11	0.031		1.93	-1.59	-3.52
WCS365_02831	-	hypothetical protein	10	0.01	0.9857	7.07	0.2366	-2.28	0.005		7.06	-2.29	-9.35
WCS365_02840	-	hypothetical protein	8	2.48	0.2327	5.19	0.3977	-1.34	0.1378		2.71	-3.82	-6.53
WCS365_02844	ilvA_3	L-threonine dehydratase biosynthetic IlvA	17	1.91	0.5243	3.78	0.9328	-1.09	0.0325		1.87	-3	-4.87
WCS365_02846	-	D-arabitol-phosphate dehydrogenase	6	0.94	0.1817	2.63	0.135	-2.04	0.0019		1.69	-2.98	-4.67
WCS365_02856	nagL_2	Maleylpyruvate isomerase	8	-0.54	0.4513	8.76	0.6923	-2.42	0.0447		9.3	-1.88	-11.18
WCS365_02859	rclR_2	RCS-specific HTH-type transcriptional activator RclR	9	1	0.1255	8.57	0.0299	-5.1	0.0001		7.57	-6.1	-13.67
WCS365_02966	sttH_2	Streptothricin hydrolase	7	-0.22	0.7328	6.27	0.1089	-3.86	0		6.49	-3.64	-10.13
WCS365_02974	xylF	D-xylose-binding periplasmic protein	7	1.76	0.3684	5.41	0.4851	-0.66	0.3357		3.65	-2.42	-6.07
WCS365_03005	tdiR	Transcriptional regulatory protein TdiR	5	0.55	0.5478	3.37	0.9767	-2.01	0.0002		2.82	-2.56	-5.38
WCS365_03035	-	hypothetical protein	10	0.6	0.3538	3.06	1	-1.67	0.0117		2.46	-2.27	-4.73
WCS365_03040	pipB2	Secreted effector protein PipB2	9	-0.68	0.1074	5.65	0.4876	-2.34	0.0167		6.33	-1.66	-7.99
WCS365_03067	pctC_7	Methyl-accepting chemotaxis protein PctC	20	2.27	0.2662	3.98	0.0573	-1.67	0.0014		1.71	-3.94	-5.65
WCS365_03115	cysD	Sulfate adenylyltransferase subunit 2	16	0.12	0.8726	3.9	0.9988	-1.62	0.0003		3.78	-1.74	-5.52
WCS365_03138	-	Putative short-chain type dehydrogenase/reductase	5	0.61	0.5461	5.56	0.9378	-1.26	0.0042		4.95	-1.87	-6.82
WCS365_03153	dauA_4	FAD-dependent catabolic D-arginine dehydrogenase DauA	14	1.65	0.1488	3.95	0.1122	-2.79	0		2.3	-4.44	-6.74
WCS365_03164	-	hypothetical protein	9	-0.92	0.2721	4.27	0.3257	-4.69	0.0001		5.19	-3.77	-8.96
WCS365_03312	-	hypothetical protein	6	1.21	0.1534	3.74	0.6466	-0.93	0.0072		2.53	-2.14	-4.67
WCS365_03335	-	putative signaling protein	17	1.71	0.7938	5.32	1	-0.45	0.3327		3.61	-2.16	-5.77
WCS365_03352	cmtR	HTH-type transcriptional regulator CmtR	10	0.07	0.9132	4.76	0.4878	-2.12	0.1011		4.69	-2.19	-6.88
WCS365_03356	-	hypothetical protein	5	1.56	0.7476	5.94	0.2293	-3.21	0.0982		4.38	-4.77	-9.15
WCS365_03374	hpd	4-hydroxyphenylpyruvate dioxygenase	12	1.56	0.774	3.8	0.5595	-0.88	0.0322		2.24	-2.44	-4.68
WCS365_03377	gltC_5	HTH-type transcriptional regulator GltC	12	-0.8	0.0554	4.24	0.0588	-2.62	0.01		5.04	-1.82	-6.86
WCS365_03419	cmpB_1	Bicarbonate transport system permease protein CmpB	25	1.22	1	3.32	0.2453	-0.78	0.0658		2.1	-2	-4.1
WCS365_03419	cmpB_1	Bicarbonate transport system permease protein CmpB	25	1.22	1	3.32	0.2453	-0.78	0.0658		2.1	-2	-4.1
WCS365_03430	-	hypothetical protein	3	0.98	0.5889	4.24	0.6002	-2.28	0.0611		3.26	-3.26	-6.52
WCS365_03449	gltC_6	HTH-type transcriptional regulator GltC	7	1.26	0.0761	3.14	0.4902	-1.11	0.1798		1.88	-2.37	-4.25
WCS365_03478	hadL	(S)-2-haloacid dehalogenase	5	-0.57	0.331	3.7	0.9996	-2.96	0.0059		4.27	-2.39	-6.66
WCS365_03494	kefC_2	Glutathione-regulated potassium-efflux system protein KefC	16	0.33	0.566	1.95	1	-1.77	0.0113		1.62	-2.1	-3.72
WCS365_03505	-	hypothetical protein	11	0.26	0.9299	5.07	0.9978	-1.56	0.0007		4.81	-1.82	-6.63
WCS365_03512	-	hypothetical protein	3	0.36	1	6.57	0.4079	-6.74	0.0023		6.21	-7.1	-13.31
WCS365_03517	-	hypothetical protein	14	2	0.0585	6.55	0.8212	-1.22	0.1122		4.55	-3.22	-7.77
WCS365_03580	nodD2_4	Nodulation protein D 2	9	1.57	0.3931	5.18	0.4852	-1.46	0.0974		3.61	-3.03	-6.64
WCS365_03613	-	Ureidoglycolate lyase	16	0.14	0.7648	2.08	0.7289	-1.49	0.0213		1.94	-1.63	-3.57
WCS365_03614	kdgR_5	Transcriptional regulator KdgR	9	0.88	0.2696	4.74	0.9993	-0.72	0.3886		3.86	-1.6	-5.46
WCS365_03615	mhpA_1	3-(3-hydroxy-phenyl)propionate/3-hydroxycinnamic acid hydroxylase	16	0.05	0.9272	1.71	0.5942	-2.03	0.0012		1.66	-2.08	-3.74
WCS365_03616	xylE	Metapyrocatechase	11	0.91	0.1341	2.84	0.9921	-3.72	0.0046		1.93	-4.63	-6.56
WCS365_03629	-	hypothetical protein	17	0.71	0.4957	5.58	0.0351	-1.4	0.0916		4.87	-2.11	-6.98
WCS365_03637	-	hypothetical protein	12	0.47	0.5237	6.82	0.1571	-2.16	0		6.35	-2.63	-8.98
WCS365_03640	sthA_2	Soluble pyridine nucleotide transhydrogenase	12	1.15	0.6443	5.46	0.0615	-1.75	0		4.31	-2.9	-7.21
WCS365_03643	-	hypothetical protein	9	-0.67	0.2696	1.32	0.7967	-3.49	0		1.99	-2.82	-4.81
WCS365_03654	-	hypothetical protein	13	-0.4	0.4227	4.14	0.4889	-2.19	0		4.54	-1.79	-6.33
WCS365_03661	clpB1	Chaperone protein ClpB 1	11	1.87	0.5878	4.08	0.9691	-1.68	0.0001		2.21	-3.55	-5.76
WCS365_03689	purR	HTH-type transcriptional repressor PurR	10	-0.09	0.914	4.6	0.4852	-1.85	0.0002		4.69	-1.76	-6.45
WCS365_03693	-	hypothetical protein	6	-0.31	0.7137	2.42	0.4303	-2.41	0.0982		2.73	-2.1	-4.83
WCS365_03717	lip1_1	Lipase 1	6	0.94	0.1942	2.63	0.1269	-1.52	0.0055		1.69	-2.46	-4.15
WCS365_03727	-	hypothetical protein	24	1.49	0.0732	3.54	0.1222	-1.3	0.0082		2.05	-2.79	-4.84
WCS365_03727	-	hypothetical protein	24	1.49	0.0732	3.54	0.1222	-1.3	0.0082		2.05	-2.79	-4.84
WCS365_03728	-	putative ABC transporter ATP-binding protein	14	0.34	0.5336	7.83	0.0022	-2.16	0.0049		7.49	-2.5	-9.99
WCS365_03809	dusC	tRNA-dihydrouridine(16) synthase	13	1.83	0.1131	4.41	0.0388	-2.86	0.0008		2.58	-4.69	-7.27
WCS365_03841	ybjJ	Inner membrane protein YbjJ	16	-0.19	0.7484	3.01	0.1274	-2.63	0		3.2	-2.44	-5.64
WCS365_03855	cefD_1	Isopenicillin N epimerase	4	-0.59	0.4635	9.46	0.1472	-3.8	0		10.05	-3.21	-13.26
WCS365_03874	-	hypothetical protein	26	-0.04	0.9574	3.78	0.1178	-2.72	0		3.82	-2.68	-6.5
WCS365_03874	-	hypothetical protein	26	-0.04	0.9574	3.78	0.1178	-2.72	0		3.82	-2.68	-6.5
WCS365_03878	glnQ_7	Glutamine transport ATP-binding protein GlnQ	7	1.62	0.3549	5.99	0.1071	-2.87	0		4.37	-4.49	-8.86
WCS365_03903	folD_3	Bifunctional protein FolD protein	22	0.73	0.2984	2.42	0.2465	-1.38	0.0222		1.69	-2.11	-3.8
WCS365_03905	gcvT_2	Aminomethyltransferase	18	0.1	1	2.15	0.234	-1.82	0		2.05	-1.92	-3.97
WCS365_03965	paaK_3	Phenylacetate-coenzyme A ligase	22	-0.01	0.9776	4.37	0.0564	-2.36	0		4.38	-2.35	-6.73
WCS365_03999	-	hypothetical protein	3	1.85	0.9728	4.93	0.9612	-2.82	0.0749		3.08	-4.67	-7.75
WCS365_04023	styD	Phenylacetaldehyde dehydrogenase	15	0.7	0.3304	3.96	0.4284	-2.2	0		3.26	-2.9	-6.16
WCS365_04044	sacA	Sucrose-6-phosphate hydrolase	19	-0.39	0.3269	1.71	0.3518	-2.7	0		2.1	-2.31	-4.41
WCS365_04053	rspB	Starvation-sensing protein RspB	12	-0.07	0.9223	2.95	0.4953	-3.4	0.0003		3.02	-3.33	-6.35
WCS365_04070	dhbF_2	Dimodular nonribosomal peptide synthase	33	0.05	0.9935	3.7	0.1568	-1.65	0.0003		3.65	-1.7	-5.35
WCS365_04070	dhbF_2	Dimodular nonribosomal peptide synthase	33	0.05	0.9935	3.7	0.1568	-1.65	0.0003		3.65	-1.7	-5.35
WCS365_04081	catJ	3-oxoadipate CoA-transferase subunit B	9	-0.43	0.4291	5.03	0.3094	-4.5	0		5.46	-4.07	-9.53
WCS365_04095	argP	HTH-type transcriptional regulator ArgP	9	0.65	0.7586	4.28	0.8777	-2.34	0		3.63	-2.99	-6.62
WCS365_04153	arcB_3	Ornithine carbamoyltransferase%2C catabolic	13	0.74	0.2902	2.57	0.5461	-1.44	0.002		1.83	-2.18	-4.01
WCS365_04166	lptB_3	Lipopolysaccharide export system ATP-binding protein LptB	4	0.74	0.487	2.99	0.4185	-3.12	0		2.25	-3.86	-6.11
WCS365_04168	-	hypothetical protein	5	-0.16	0.7686	1.69	0.9979	-4.56	0.1043		1.85	-4.4	-6.25
WCS365_04191	-	hypothetical protein	10	0.09	0.9087	4.75	0.2202	-2.01	0.0909		4.66	-2.1	-6.76
WCS365_04247	-	hypothetical protein	14	0.5	0.5024	2.9	0.4311	-2.42	0.0029		2.4	-2.92	-5.32
WCS365_04266	-	hypothetical protein	14	0.22	0.64	2.07	0.1283	-2.08	0		1.85	-2.3	-4.15
WCS365_04267	-	hypothetical protein	5	1.82	0.6348	3.67	0.9371	-2.06	0.0041		1.85	-3.88	-5.73
WCS365_04268	-	hypothetical protein	11	1.84	0.1032	4.42	0.0615	-1.58	0.096		2.58	-3.42	-6
WCS365_04301	-	hypothetical protein	18	1.21	0.451	6.7	0	-2.77	0.0114		5.49	-3.98	-9.47
WCS365_04404	-	hypothetical protein	9	-0.37	0.4808	3.54	0.979	-2.7	0		3.91	-2.33	-6.24
WCS365_04407	yvqK	Cob(I)yrinic acid a%2Cc-diamide adenosyltransferase	17	0.38	0.4426	4.35	0.0177	-1.73	0.1079		3.97	-2.11	-6.08
WCS365_04409	yfcF	Glutathione S-transferase YfcF	10	1.8	0.4413	4.02	0.4873	-0.12	0.8679		2.22	-1.92	-4.14
WCS365_04417	-	hypothetical protein	3	-2.75	0.0002	0.88	0.5712	-7.08	0.0337		3.63	-4.33	-7.96
WCS365_04421	-	hypothetical protein	6	0.29	0.9778	3.91	0.5373	-1.99	0.0062		3.62	-2.28	-5.9
WCS365_04425	-	hypothetical protein	10	-0.36	0.6152	1.77	0.478	-2.55	0.0001		2.13	-2.19	-4.32
WCS365_04456	rdmC	Aclacinomycin methylesterase RdmC	5	0.71	0.5674	7.33	0.9949	-1.26	0.0531		6.62	-1.97	-8.59
WCS365_04477	-	hypothetical protein	6	0.44	0.5581	6.92	0.1185	-1.69	0		6.48	-2.13	-8.61
WCS365_04481	-	hypothetical protein	7	0.68	0.7684	4.38	0.8335	-2.22	0.0006		3.7	-2.9	-6.6
WCS365_04484	-	hypothetical protein	14	-0.19	0.8085	3.69	0.2451	-1.89	0.0001		3.88	-1.7	-5.58
WCS365_04487	-	hypothetical protein	9	0.09	0.9194	3.09	0.2285	-2.24	0		3	-2.33	-5.33
WCS365_04489	ydhC_2	Inner membrane transport protein YdhC	19	-0.09	0.8636	1.56	0.9769	-2.5	0		1.65	-2.41	-4.06
WCS365_04546	cioA	hypothetical protein	5	0.47	0.9742	2.54	0.9498	-1.8	0.0124		2.07	-2.27	-4.34
WCS365_04562	puuA_3	Gamma-glutamylputrescine synthetase PuuA	12	0.57	0.2951	2.15	0.4908	-1.51	0.2273		1.58	-2.08	-3.66
WCS365_04563	eptA	Phosphoethanolamine transferase EptA	22	1.7	0.4365	3.56	0.2865	-1.62	0		1.86	-3.32	-5.18
WCS365_04565	rnd	Ribonuclease D	10	0.6	0.7171	2.71	0.195	-1.13	0.0159		2.11	-1.73	-3.84
WCS365_04591	-	hypothetical protein	14	0.12	0.8658	2.93	0.3298	-1.86	0		2.81	-1.98	-4.79
WCS365_04639	katB	Catalase	18	0.23	0.7012	5.05	0.1165	-1.36	0.1349		4.82	-1.59	-6.41
WCS365_04651	yddM	putative HTH-type transcriptional regulator YddM	4	1.59	0.8881	6.6	0.3955	0	1		5.01	-1.59	-6.6
WCS365_04652	puuA	Isonitrile hydratase	5	0.02	0.9797	4.51	0.928	-5.76	0.0011		4.49	-5.78	-10.27
WCS365_04691	-	hypothetical protein	5	0.57	0.3164	6.83	0.4908	-1.03	0.0696		6.26	-1.6	-7.86
WCS365_04719	ykfA	putative murein peptide carboxypeptidase	11	1.88	0.295	4.49	0.4661	-2.69	0		2.61	-4.57	-7.18
WCS365_04723	dacC_2	D-alanyl-D-alanine carboxypeptidase DacC	16	1.85	0.3878	3.6	0.9663	-2.39	0		1.75	-4.24	-5.99
WCS365_04736	cidA	Holin-like protein CidA	3	0.86	0.3723	4.04	0.4037	-4.07	0		3.18	-4.93	-8.11
WCS365_04779	-	Alpha-ketoglutaric semialdehyde dehydrogenase	23	0.15	0.7849	6.04	0.0578	-1.79	0.0025		5.89	-1.94	-7.83
WCS365_04779	-	Alpha-ketoglutaric semialdehyde dehydrogenase	23	0.15	0.7849	6.04	0.0578	-1.79	0.0025		5.89	-1.94	-7.83
WCS365_04826	-	2-ketogluconate reductase	11	1.92	0.158	3.81	1	-1.39	0.0044		1.89	-3.31	-5.2
WCS365_04833	-	hypothetical protein	23	0.28	0.6366	1.96	0.8312	-1.75	0.0002		1.68	-2.03	-3.71
WCS365_04833	-	hypothetical protein	23	0.28	0.6366	1.96	0.8312	-1.75	0.0002		1.68	-2.03	-3.71
WCS365_04840	vgrG1_7	Actin cross-linking toxin VgrG1	21	1.67	0.1432	4.04	0.4146	-2.15	0.0003		2.37	-3.82	-6.19
WCS365_04845	iolX_2	scyllo-inositol 2-dehydrogenase (NAD(+))	19	1.84	0.5059	3.66	0.9651	-2.88	0.0006		1.82	-4.72	-6.54
WCS365_04849	mrpA	Na(+)/H(+) antiporter subunit A	18	2.63	0.4895	5.18	0.2457	-0.2	0.8275		2.55	-2.83	-5.38
WCS365_04854	mrpG	Na(+)/H(+) antiporter subunit G	12	0.52	0.4238	4.77	0.0351	-2.37	0.139		4.25	-2.89	-7.14
WCS365_04857	-	hypothetical protein	3	1.04	0.2224	4.11	0.3942	-1.34	0.0187		3.07	-2.38	-5.45
WCS365_04869	iolD	3D-(3%2C5/4)-trihydroxycyclohexane-1%2C2-dione hydrolase	30	0.68	0.3119	2.87	0.2275	-1.42	0.0027		2.19	-2.1	-4.29
WCS365_04869	iolD	3D-(3%2C5/4)-trihydroxycyclohexane-1%2C2-dione hydrolase	30	0.68	0.3119	2.87	0.2275	-1.42	0.0027		2.19	-2.1	-4.29
WCS365_04871	bauC_1	Putative 3-oxopropanoate dehydrogenase	10	0.06	0.9893	3.34	0.587	-1.83	0.0002		3.28	-1.89	-5.17
WCS365_04904	osmV	Osmoprotectant import ATP-binding protein OsmV	16	0.64	0.8621	4.59	0.1105	-1.78	0		3.95	-2.42	-6.37
WCS365_04909	lacC	Tagatose-6-phosphate kinase	10	-0.17	0.6413	4.05	0.2461	-1.97	0.1385		4.22	-1.8	-6.02
WCS365_04921	pnp	Polyribonucleotide nucleotidyltransferase	33	1.12	0.4389	2.77	0.0546	-1.23	0.3654		1.65	-2.35	-4
WCS365_04921	pnp	Polyribonucleotide nucleotidyltransferase	33	1.12	0.4389	2.77	0.0546	-1.23	0.3654		1.65	-2.35	-4
WCS365_04924	rbfA	Ribosome-binding factor A	8	0.28	0.6626	1.87	0.4903	-2.33	0.0015		1.59	-2.61	-4.2
WCS365_04966	mrr_2	Mrr restriction system protein	5	0.61	0.5367	5.56	0.9358	-1.5	0		4.95	-2.11	-7.06
WCS365_04972	dbpA_2	ATP-dependent RNA helicase DbpA	8	0.81	0.2671	2.51	0.1709	-2.41	0		1.7	-3.22	-4.92
WCS365_05015	-	hypothetical protein	6	0.6	0.7342	3.32	0.4943	-2.69	0		2.72	-3.29	-6.01
WCS365_05079	-	putative membrane protein	13	2.1	0.5185	4.01	0.8477	-0.7	0.4859		1.91	-2.8	-4.71
WCS365_05097	-	hypothetical protein	18	-0.54	0.3752	3.57	0.4498	-2.44	0.0068		4.11	-1.9	-6.01
WCS365_05132	uvrA_2	UvrABC system protein A	28	0.61	0.4308	5.2	0.013	-2.42	0.2736		4.59	-3.03	-7.62
WCS365_05152	-	hypothetical protein	13	0.93	0.3986	3.36	0.4886	-1.92	0.0104		2.43	-2.85	-5.28
WCS365_05160	nrdR	Transcriptional repressor NrdR	8	-1.84	0.0436	0.14	0.9827	-4.09	0		1.98	-2.25	-4.23
WCS365_05176	fic_2	Adenosine monophosphate-protein transferase SoFic	9	-0.63	0.2788	5.05	0.493	-2.52	0		5.68	-1.89	-7.57
WCS365_05184	-	hypothetical protein	11	0.05	0.9276	7.09	0.3778	-2.35	0.1211		7.04	-2.4	-9.44
WCS365_05198	-	hypothetical protein	3	0.98	0.5887	4.24	0.5941	-3.18	0		3.26	-4.16	-7.42
WCS365_05223	hpcE_2	Homoprotocatechuate catabolism bifunctional isomerase/decarboxylase	13	-0.3	0.5728	4.09	0.3579	-1.92	0.0002		4.39	-1.62	-6.01
WCS365_05231	C1-hpah	p-hydroxyphenylacetate 3-hydroxylase%2C reductase component	17	-0.77	0.0689	2.11	0.4416	-3.14	0		2.88	-2.37	-5.25
WCS365_05238	budC	Diacetyl reductase [(S)-acetoin forming]	3	-0.24	0.7022	3.72	0.0001	-5.07	0.0977		3.96	-4.83	-8.79
WCS365_05243	ctpL_2	Methyl-accepting chemotaxis protein CtpL	11	1.85	0.5886	4.09	0.4723	-4.33	0		2.24	-6.18	-8.42
WCS365_05245	nylA	6-aminohexanoate-cyclic-dimer hydrolase	27	0.09	0.8093	1.7	0.1463	-3.39	0		1.61	-3.48	-5.09
WCS365_05245	nylA	6-aminohexanoate-cyclic-dimer hydrolase	27	0.09	0.8093	1.7	0.1463	-3.39	0		1.61	-3.48	-5.09
WCS365_05246	tetA	Tetracycline resistance protein%2C class C	18	1.19	0.2116	3.09	0.2269	-1.86	0.001		1.9	-3.05	-4.95
WCS365_05262	-	putative oxidoreductase	8	0.1	0.9733	3.39	0.708	-1.95	0.0382		3.29	-2.05	-5.34
WCS365_05283	mmpL9	putative transport protein MmpL9	33	0.03	0.946	3.18	0.1099	-1.88	0		3.15	-1.91	-5.06
WCS365_05283	mmpL9	putative transport protein MmpL9	33	0.03	0.946	3.18	0.1099	-1.88	0		3.15	-1.91	-5.06
WCS365_05288	xylC	Benzaldehyde dehydrogenase [NAD(+)]	10	0.94	0.1766	4.1	0.4108	-1.8	0.0199		3.16	-2.74	-5.9
WCS365_05289	vnfA	Nitrogen fixation protein VnfA	19	1.59	0.3055	4.1	0.4001	-2.5	0		2.51	-4.09	-6.6
WCS365_05304	bacA_2	Vitamin B12 transport ATP-binding protein BacA	18	0.91	0.0903	3.06	0.2448	-1.4	0		2.15	-2.31	-4.46
WCS365_05307	-	putative 5-dehydro-4-deoxyglucarate dehydratase	15	0.68	0.7913	3.29	0.1482	-1.84	0		2.61	-2.52	-5.13
WCS365_05320	mreD	Rod shape-determining protein MreD	5	0.24	0.8277	5.71	0.4887	-6.22	0.0018		5.47	-6.46	-11.93
WCS365_05324	-	2-oxoglutaramate amidase	10	0.57	0.4887	2.66	0.6526	-1.65	0.0132		2.09	-2.22	-4.31
WCS365_05375	-	hypothetical protein	8	-0.43	0.4487	4.95	0.2236	-2.23	0		5.38	-1.8	-7.18
WCS365_05449	-	hypothetical protein	7	-0.48	0.4222	5.26	0.4938	-2.86	0.0001		5.74	-2.38	-8.12
WCS365_05470	zraS	Sensor protein ZraS	24	0.16	0.7811	5.65	0.0133	-1.68	0.0014		5.49	-1.84	-7.33
WCS365_05470	zraS	Sensor protein ZraS	24	0.16	0.7811	5.65	0.0133	-1.68	0.0014		5.49	-1.84	-7.33
WCS365_05491	outO	Type 4 prepilin-like proteins leader peptide-processing enzyme	7	1.62	0.3475	5.99	0.1047	-1.92	0.0021		4.37	-3.54	-7.91
WCS365_05498	rlmI_3	Ribosomal RNA large subunit methyltransferase I	11	-0.1	0.7863	4.01	0.2428	-2.07	0		4.11	-1.97	-6.08
WCS365_05500	pgi	Glucose-6-phosphate isomerase	21	0.06	0.8972	4.01	0.1582	-1.82	0		3.95	-1.88	-5.83
WCS365_05543	ais	Lipopolysaccharide core heptose(II)-phosphate phosphatase	17	0.02	0.9826	4.26	0.213	-3.39	0		4.24	-3.41	-7.65
WCS365_05561	mmsB	3-hydroxyisobutyrate dehydrogenase	13	0.04	0.9415	4.51	0.1123	-1.94	0.0165		4.47	-1.98	-6.45
WCS365_05576	cmpD_4	Bicarbonate transport ATP-binding protein CmpD	6	-1.51	0.0052	2.92	0.7526	-3.15	0		4.43	-1.64	-6.07
WCS365_05583	-	hypothetical protein	10	-0.06	0.9374	2.38	0.2275	-2.59	0		2.44	-2.53	-4.97
WCS365_05599	wapA	tRNA nuclease WapA	61	0.56	0.4934	3.12	0.0032	-2.67	0.04		2.56	-3.23	-5.79
WCS365_05602	recF_3	DNA replication and repair protein RecF	29	1.21	0.0867	3.17	0.0614	-1.54	0.0047		1.96	-2.75	-4.71
WCS365_05602	recF_3	DNA replication and repair protein RecF	29	1.21	0.0867	3.17	0.0614	-1.54	0.0047		1.96	-2.75	-4.71
WCS365_05660	lutR_4	HTH-type transcriptional regulator LutR	17	1.26	0.4382	6.75	0.0001	-0.53	0.568		5.49	-1.79	-7.28
WCS365_05664	morA	Cyclic di-GMP phosphodiesterase Gmr	48	0.73	0.1686	2.89	0.0791	-2.41	0.0046		2.16	-3.14	-5.3
WCS365_05679	obg	GTPase Obg	14	-0.19	0.8135	3.69	0.2431	-2.81	0.0125		3.88	-2.62	-6.5
WCS365_05687	lspA	Lipoprotein signal peptidase	11	1.88	0.7957	3.63	0.6429	0	1		1.75	-1.88	-3.63
WCS365_05705	cysA_3	Sulfate/thiosulfate import ATP-binding protein CysA	7	1.19	0.0943	3.8	0.4821	-0.96	0.1364		2.61	-2.15	-4.76
WCS365_05716	pctA_3	Methyl-accepting chemotaxis protein PctA	21	0.27	0.7064	4.58	0.0319	-2.46	0		4.31	-2.73	-7.04
WCS365_05719	-	hypothetical protein	10	0.07	0.9345	3.96	0.4851	-3.7	0		3.89	-3.77	-7.66
WCS365_05722	-	hypothetical protein	7	-0.03	0.9509	5.32	0.0515	-1.92	0		5.35	-1.89	-7.24
WCS365_05742	-	hypothetical protein	5	1.06	0.8536	5.86	0.2129	-3.13	0.097		4.8	-4.19	-8.99
WCS365_05785	-	hypothetical protein	3	0.08	0.9992	2.3	0.4467	-1.88	0.0309		2.22	-1.96	-4.18
WCS365_05797	-	hypothetical protein	8	0.66	0.5812	6.18	0.596	-2.75	0.001		5.52	-3.41	-8.93
WCS365_05819	-	hypothetical protein	12	1.45	0.4238	6.46	0.0119	-2.56	0.0007		5.01	-4.01	-9.02

## Sheet: putrescine metabolism genes
Proposed function	PAO1 gene	E. coli K-12 gene	WCS365 gene 1 (locus tag/cov./id.)	WCS365 gene 2 (locus tag/cov./id.)	WCS365 gene 3 (locus tag/cov./id.)
potE		b0692	-	-	-
potF		b0854	WCS365_00304/97%/58%	WCS365_00491/98%/54%	WCS365_00303/97%/55%
potG		b0855	WCS365_00302/94%/64%	WCS365_01367/98%/43%	WCS365_00026/93%/44%
potH		b0856	WCS365_00301/90%/60%	WCS365_01369/72%/35%	WCS365_00024/63%/38%
potI		b0857	WCS365_00300/94%/65%	WCS365_05052/89%/32%	WCS365_01368/87%/33%
spuC	PA0299		WCS365_00305/98%/79%	WCS365_03193/96%/42%	WCS365_04019/91%/39%
speA	PA4839		WCS365_02314/100%/87%	-	-
speB		b2937	WCS365_04629/91%/41%	-	-
aguA	PA0292		WCS365_01963/99%/79%	-	-
aguB	PA0293		WCS365_00060/91%/28%	-	-
aphA	PA1409		WCS365_00490/99%/71%	WCS365_01507/98%/55%	-
aphB	PA0321		WCS365_00490/98%/68%	WCS365_01507/98%/57%	-
speC	PA4519		WCS365_04905/100%/90%	-	-
pauC	PA5312		WCS365_00423/100%/87%	WCS365_03989/100%/78%	WCS365_01377/95%/42%
gabT/davT	PA0266		WCS365_05732/99%/81%	WCS365_03463/97%/51%	WCS365_03125/96%/42%	WCS365_01674/99%/34%
gabT2/paaT	PA5313		WCS365_05807/97%/50%	WCS365_00305/99%/38%	WCS365_04019/97%/38%	WCS365_03193/93%/35%
gabD/davD	PA0265		WCS365_05733/99%/88%	WCS365_03468/99%/59%	WCS365_03192/99%/48%
speE	PA1687		-	-	-
Closest homolog in PAO1 (PA1421/100%/91%) demonstrated to be a guanidinobutyrase involved in 4-guanidinobutyrate breakdown in arginine transamination pathway
Closest homolog in P. putida KT2440 is davA (PP0382/98%/66%) is involed in the hydrolysis of δ-aminovaleramide to δ-aminovalerate in L-lysine catabolism

## Sheet: fitness data
	Cross reference to FW300-N2E2					Cross reference to FW300-N2C3
WCS365 Gene	closest homologue	Category	Condition		Fitness	closest homologue	Category	Condition	Fitness
wapA	Pf6N2E2_787	No sig. fitness defects				AO356_19325	No sig. fitness defects
morA	Pf6N2E2_5083	No sig. fitness defects				AO356_15730	No sig. fitness defects
gtsB	Pf6N2E2_2891	nitrogen source	Ammonium chloride (N)		-3.4	AO356_05190	carbon source	D-Trehalose (C)	-5.3
		vitamin	No vitamins t2		-2.9		pH	Minimal media pH9	-5
		nitrogen source	Cytosine (N)		-2.7		pH	Minimal media pH6	-4.8
		vitamin	With vitamins t2		-2.7		carbon source	D-Trehalose (C)	-4.6
		nitrogen source	Ammonium chloride (N)		-2.7		pH	Minimal media pH6	-4.6
		nitrogen source	Glycine (N)		-2.6		carbon source	D-Galactose (C)	-3.1
		nitrogen source	Gly-Glu (N)		-2.5		carbon source	D-Galactose (C)	-2.3
		nitrogen source	Glycine (N)		-2.5		carbon source	D-Glucose (C)	-2.2
		nitrogen source	Cytosine (N)		-2.3		carbon source	D-Glucose (C)	-1.9
		nitrogen source	L-Citrulline (N)		-2.1
		nitrogen source	L-Arginine (N)		-2.1
katB	Pf6N2E2_5074	No sig. fitness defects				AO356_15670	No sig. fitness defects
uvrA	Pf6N2E2_4888	stress	Cisplatin 0.008 mg/ml		-5.8	AO356_14785	stress	methylglyoxal 0.016 vol%	-4.7
							stress	Cisplatin 0.0032 mg/ml	-4.4
							stress	Cisplatin 0.0032 mg/ml	-3.8
spuC	Pf6N2E2_4512	carbon source	Putrescine (C)		-5.6	AO356_13150	carbon source	Putrescine (C)	-4.4
		carbon source	Putrescine (C)		-5		nitrogen source	Putrescine (N)	-3.2
		nitrogen source	Putrescine (N)		-2.8
		nitrogen source	Putrescine (N)		-2.4
cioA	Pf6N2E2_5068	motility	inner cut, LB soft agar motility assay		-2.7	AO356_15640	stress	Chlorite 0.08 mM	-2.7
							survival	4C survival; 1152 hrs	-2.1
References:
http://fit.genomics.lbl.gov/cgi-bin/myFrontPage.cgi

[truncated: 2 more sheets: TnSeq Primers, Deletion and mutation Primers]
